# Supplementary material for: Immunoinformatic Analysis Reveals Antigenic Heterogeneity of Epstein-Barr Virus Is Immune-Driven
Source: Front Immunol. 2021 Dec 16;12:796379. doi: 10.3389/fimmu.2021.796379 (PMC8716887; doi:10.3389/fimmu.2021.796379)
Supplement: Supplementary file 4 [file Table_3.xlsx]

## Sheet: CD4+ epitope variants
CD4+ T-cell epitopes
Antigen	Coordinates in B95.8 protein	HLA restriction	B95.8 epitope sequence	Reference	Number of strains with available epitope sequence	Number of strains with no epitope sequence available	Epitope variant 1 Number and name of strains		Epitope variant 2 Number and name of strains		Epitope variant 3 Number and name of strains		Epitope variant 4 Number and name of strains		Epitope variant 5 Number and name of strains		Epitope variant 6 Number and name of strains		Epitope variant 7 Number and name of strains		Epitope variant 8 Number and name of strains		Epitope variant 9 Number and name of strains		Epitope variant 10 Number and name of strains		Epitope variant 11 Number and name of strains		Epitope variant 12 Number and name of strains		Epitope variant 13 Number and name of strains		Epitope variant 14 Number and name of strains		Epitope variant 15 Number and name of strains		Epitope variant 16 Number and name of strains		Epitope variant 17 Number and name of strains		Epitope variant 18 Number and name of strains		Epitope variant 19 Number and name of strains		Epitope variant 20 Number and name of strains		Epitope variant 21 Number and name of strains		Epitope variant 22 Number and name of strains
EBNA1	71-85	DR11	HRDGV-RRPQKRPSCIGCKGT-HGGTG	(Leen et al. 2001)	78	90	45/78 M81=AG876=Akata=C666-1=E1492=E1590=EBVaGC2=EBVaGC3=EBVaGC4=EBVaGC6=EBVaGC7=EBVaGC8=EBVaGC9=FNR=GC-EBV2=GC-variant-1=GC-variant-3=GC-variant-4=GC-variant-5=GC-variant-6=GC-variant-7=GC-variant-8=GC-variant-9=GC-variant-10=GC-variant-12=GD1=HKNPC1=HKNPC2=HKNPC3=HKNPC4=HKNPC5=HKNPC6=HKNPC7=HKNPC8=HKNPC9=K4123-Mi=K4413-Mi=LC1=LC2=LC3=LC4=Mutu=NA19114=Saliva1=VGO	HRDGV-RRPQKRPSCIGCKGA-HGGTG	25/78 B95.8=CCH=CV-ARG=EBVaGC1=EBVaGC5=GC-EBV1=GC-variant2=GC-variant11=GC-variant13=GC1=H002213=H018436D=H058015C=HN12=HN15=M-ABA=MP=NA19315=NA19384=Raji=RPF=SCL=SG=TC=VA=YCCEL1	HRDGV-RRPQKRPSCIGCKGT-HGGTG	2/78 E1503=E1563	HRDGA-RRPPKRPSCIGCKGA-HGGAG	2/78 H03753A=HU11393	HRDGV-RRPKKRPSCIGCKGT-HGGTG	1/78 E1578	HRDGV-RRPQKRPSCIGCKGA-HGGRK	1/78 E1583	HRDGA-RRPPKRPSCIGCKGA-HGGTG	1/78 E1587	HRDGV-RRPQKRPSCIGCKGA-QGGGG	1/78 HNNPC7	HRDGV-RRPPKRPSCIGCKGA-HGGTG
	403-417	DQ2	PPPGR-RPFFHPVGEADYFEY-HQEGG	(Leen et al. 2001)	150	18	94/150 B95.8=AFB1b=CCH=Cheptages=CV-ARG=Daudi=E1503=E1563=E1578=E1583=E1587=E1590=EBVaGC1=EBVaGC4=FNR=GC-EBV2=GC-variant-5=GC-variant-9=GC-variant-10=GC-variant-11-=H002213=H018436D=H03753A=H058015C=HL01=HL02=HL04=HL05=HL08=HL11=HL09=HN12=HN15=HU11393=K4123-Mi=K4413-Mi=L591=LCL_B958_delEber2=M-ABA=Makau=Mak_1=MP=Mutu=NA19114=NA19315=NA19384=pLCL-TLR595=Raji=RPF=SCL=SG=sLCL-1.02=sLCL-1.04=sLCL-1.0…	PPPGR-RPFFHPVGEADYFEY-HQEGG	43/150 M81=Akata=C666-1=D3201.2=EBVaGC2=EBVaGC3=EBVaGC5=EBVaGC6=EBVaGC7=EBVaGC8=EBVaGC9=GC-EBV1=GC-variant-1=GC-variant-2=GC-variant-3=GC-variant-4=GC-variant-6=GC-variant-8=GC-variant-12=GC-variant-13=GC1=GD1=HKN14=HKN15=HKN19=HKNPC1=HKNPC2=HKNPC3=HKNPC4=HKNPC5=HKNPC6=HKNPC7=HKNPC8=HKNPC9=HN1=HNNPC7=LC1=LC2=LC3=LC4=Saliva1=VGO=YCCEL1	PPPGR-RPFFHPVGDADYFEY-LQEGG	7/150 AG876=BL36=GC-variant-7=Jijoye=sLCL-2.14=sLCL-2.21=sLCL-2.22	PPPGR-RPFFHPVAEADYFEY-HQEGG	2/150 BL37=E1577	PPPGR-RPFFHPVGQADYFEY-HQEGG	2/150 pLCL-TLR1-pre= pLCL-TLR1-post	PPPGR-RPFFHPVAGADYFEY-HQEGG	1/150 E1492	PPPGR-RPFFHPVGGADYFEY-HQEGG	1/150 HL11	PPPGR-RPFFNPVGEADYFEY-HQEGG
	415-427	DR4	GEADY-FEYHQEGGPDGEP-DVPPG	(Demachi-Okamura et al. 2008)	149	19	64/149 Mutu=Cheptages=Daudi=E1503=E1563=E1583=E1587=E1590=EBVaGC1=EBVaGC4=FNR=GC-EBV2=GC-variant-5=GC-variant-9=GC-variant-10=GC-variant-11=H002213=H03753A=HL01=HL02=HL04=HL05=HL08=HL09=HL11=HU11393=K4123-Mi=K4413-Mi=L591=MP=NA19114=NA19315=pLCL-TLR595=RPF=SG=sLCL-1.02=sLCL-1.04=sLCL-1.06=sLCL-1.07=sLCL-1.08=sLCL-1.10=sLCL-1.11=sLCL-1.12=sLCL-1.17=sLCL-1.19=sLCL-2.16=sLCL-BL1.03=sLCL-BL1.20=sLCL-…	GEADY-FEYHQEGGPDGEP-DMPPG	43/149 M81=Akata=C666-1=D3201.2=EBVaGC2=EBVaGC3=EBVaGC5=EBVaGC6=EBVaGC7=EBVaGC8=EBVaGC9=GC-EBV1=GC-variant-1=GC-variant-2=GC-variant-3=GC-variant-4=GC-variant-6=GC-variant-8=GC-variant-12=GC-variant-13=GC1=GD1=HKN14=HKN15=HKN19=HKNPC1=HKNPC2=HKNPC3=HKNPC4=HKNPC5=HKNPC6=HKNPC7=HKNPC8=HKNPC9=HN1=HNNPC7=LC1=LC2=LC3=LC4=Saliva1=VGO=YCCEL1	GDADY-FEYLQEGGPDGEP-DVPPG	29/149 B95.8=AFB1b=CCH=CV-ARG=E1578=H018436D=H058015C=HN12=HN15=LCL_B958_delEber2=M-ABA=Makau=Mak_1=NA19384=Raji=SCL=sLCL-1.05=sLCL-1.09=sLCL-1.13=sLCL-1.18=sLCL-1.24=sLCL-2.15=sLCL-IS1.04=sLCL-IS1.07=sLCL-IS1.15=sLCL-IS1.18=sLCL-IS2.01=VA=X50-7	GEADY-FEYHQEGGPDGEP-DVPPG	7/149 AG876=BL36=GC-variant-7=Jijoye=sLCL-2.14=sLCL-2.21=sLCL-2.22	AEADY-FEYHQEGGPDGEP-DMPPG	2/149 BL37=E1577	GQADY-FEYHQEGGPDGEP-DMPPG	2/149 pLCL-TLR1-pre= pLCL-TLR1-post	AGADY-FEYHQEGGPDGEP-DMPPG	1/149 E1492	GGADY-FEYHQEGGPDGEP-DMPPG	1/149 sLCL-IS1.01	GEADY-FEYHQEGGPDGDP-DMPPG
	429-448	DR1, DR3, DQ2, DQ5	DGEPD-VPPGAIEQGPADDPGEGPST-GPRGQ	(Leen et al. 2001)	149	19	75/149 AG876=BL36=BL37=Cheptages=Daudi=E492=E1563=E1577=E1583=E1587=E1590=EBVaGC1=EBVaGC4=FNR=GC-EBV2=GC-variant-5=GC-variant-7=GC-variant-9=GC-variant-10=GC-variant-11=H002213=H03753A=HL01=HL02=HL04=HL05=HL08=HL09=HL11=HU11393=Jijoye=K4123-Mi=K4413-Mi=L591=MP=Mutu=NA19114=NA19315=pLCL-TLR1-pre=pLCL-TLR1-post=pLCL-TLR595=RPF=SG=sLCL-1.02=sLCL-1.04=sLCL-1.06=sLCL-1.07=sLCL-1.08=sLCL-1.10=sLCL-1.11…	DGEPD-MPPGAIEQGPADDPGEGPST-GPRGQ	46/149 M81=Akata=C666-1=D3201.2=EBVaGC2=EBVaGC3=EBVaGC5=EBVaGC6=EBVaGC7=EBVaGC8=EBVaGC9=GC-EBV1=GC-variant-1=GC-variant-2=GC-variant-3=GC-variant-4=GC-variant-6=GC-variant-8=GC-variant-12=GC-variant-13=GC1=GD1=HKN14=HKN15=HKN19=HKNPC1=HKNPC2=HKNPC3=HKNPC4=HKNPC5=HKNPC6=HKNPC7=HKNPC8=HKNPC9=HN1=HNNPC7=LC1=LC2=LC3=LC4=Makau=Mak_1=Saliva1=sLCL-IS1.15=VGO=YCCEL1	DGEPD-VPPGAIEQGPTDDPGEGPST-GPRGQ	25/149 B95.8=AFB1b=CCH=CV-ARG=E1578=H018436D=H058015C=HN12=HN15=LCL_B958_delEber2=M-ABA=NA19384=Raji=SCL=sLCL-1.05=sLCL-1.09=sLCL-1.13=sLCL-1.18=sLCL-1.24=sLCL-2.15=sLCL-IS1.07=sLCL-IS1.18=sLCL-IS2.01=VA=X50-7	DGEPD-VPPGAIEQGPADDPGEGPST-GPRGQ	1/149 E1503	DGEPD-MPPGAIEQGPVDDPGEGPST-GPRGQ	1/149 sLCL-IS1.01	DGEPD-VPPGAIEQGPAEDPGEGPST-GPRGQ	1/149 sLCL-IS1.04	DGDPD-MPPGAIEQGPADDPGEGPST-GPRGQ
	434-458	n.d.	VPPGA-IEQGPADDPGEGPSTGPRGQGDGGR-RKKGG	(Tsang et al. 2006)	149	19	76/149 AG876=BL36=BL37=Cheptages=Daudi=E492=E1563=E1577=E1583=E1587=E1590=EBVaGC1=EBVaGC4=FNR=GC-EBV2=GC-variant-5=GC-variant-7=GC-variant-9=GC-variant-10=GC-variant-11=H002213=H03753A=HL01=HL02=HL04=HL05=HL08=HL09=HL11=HU11393=Jijoye=K4123-Mi=K4413-Mi=L591=MP=Mutu=NA19114=NA19315=pLCL-TLR1-pre=pLCL-TLR1-post=pLCL-TLR595=RPF=SG=sLCL-1.02=sLCL-1.04=sLCL-1.06=sLCL-1.07=sLCL-1.08=sLCL-1.10=sLCL-1.11…	MPPGA-IEQGPADDPGEGPSTGPRGQGDGGR-RKKGG	46/149 M81=Akata=C666-1=D3201.2=EBVaGC2=EBVaGC3=EBVaGC5=EBVaGC6=EBVaGC7=EBVaGC8=EBVaGC9=GC-EBV1=GC-variant-1=GC-variant-2=GC-variant-3=GC-variant-4=GC-variant-6=GC-variant-8=GC-variant-12=GC-variant-13=GC1=GD1=HKN14=HKN15=HKN19=HKNPC1=HKNPC2=HKNPC3=HKNPC4=HKNPC5=HKNPC6=HKNPC7=HKNPC8=HKNPC9=HN1=HNNPC7=LC1=LC2=LC3=LC4=Makau=Mak_1=Saliva1=sLCL-IS1.15=VGO=YCCEL1	VPPGA-IEQGPTDDPGEGPSTGPRGQGDGGR-RKKGG	25/149 B95.8=AFB1b=CCH=CV-ARG=E1578=H018436D=H058015C=HN12=HN15=LCL_B958_delEber2=M-ABA=NA19384=Raji=SCL=sLCL-1.05=sLCL-1.09=sLCL-1.13=sLCL-1.18=sLCL-1.24=sLCL-2.15=sLCL-IS1.07=sLCL-IS1.18=sLCL-IS2.01=VA=X50-7	VPPGA-IEQGPADDPGEGPSTGPRGQGDGGR-RKKGG	1/149 E1503	MPPGA-IEQGPVDDPGEGPSTGPRGQGDGGR-RKKGG	1/149 sLCL-IS1.04	VPPGA-IEQGPAEDPGEGPSTGPRGQGDGGR-RKKGG
	455-469	n.d.	PRGQG-DGGRRKKGGWFGKHR-GQGGS	(Leen et al. 2001)	150	18	114/150 B95.8=Akata=BL37=C666-1=Cheptages=D3201.2=Daudi=E492=E1503=E1577=E1578=E1583=E1587=E1590=EBVaGC1=EBVaGC2=EBVaGC3=EBVaGC4=EBVaGC5=EBVaGC6=EBVaGC7=EBVaGC8=EBVaGC9=FNR=GC-EBV1=GC-EBV2=GC-variant-1=GC-variant-2=GC-variant-3=GC-variant-4=GC-variant-5=GC-variant-6=GC-variant-9=GC-variant-10=GC-variant-12=GC-variant-13=GC1=GD1=HKN14=HKN15=HKN19=HKNPC1=HKNPC2=HKNPC3=HKNPC4=HKNPC5=HKNPC6=HKNPC7=HK…	PRGQG-DGGRRKKGGWFGKHR-GQGGS	22/150 Raji=AFB1b=CCH=CV-ARG=H018436D=H058015C=MP=NA19384=SCL=SG=sLCL-1.05=sLCL-1.09=sLCL-1.13=sLCL-1.18=sLCL-1.24=sLCL-2.14=sLCL-2.15=sLCL-2.16=sLCL-2.21=sLCL-2.22=sLCL-IS1.07=VA	PRGQG-DGGRRKKGGWFGKHR-GEGGS	10/150 Jijoye=BL36=GC-variant-11=H002213=H03753A=HU11393=P3HR1=pLCL-TLR1-pre=pLCL-TLR1-post=RPF	PRGQG-DGGRRKKGGWFGKRR-GEGGS	2/150 AG876=GC-variant-7	PRGQG-DGGRRKKGGWYGKHR-GEGGS	2/150 E1563=GC-variant-8	PRGQG-DGGRRKKGGWFGKHR-GHGGS
	474-493	DR51	RGQGG-SNPKFENIAEGLRALLARSH-VERTT	(Tsang et al. 2006)	150	18	55/150 Mutu=Cheptages=Daudi=E492=E1503=E1578=E1583=E1590=EBVaGC4=FNR=GC-EBV2=GC-variant-9=GC-variant-10=HL01=HL02=HL04=HL05=HL08=HL09=HL11=K4123-Mi=K4413-Mi=L591=NA19114=NA19315=pLCL-TLR595=sLCL-1.02=sLCL-1.04=sLCL-1.06=sLCL-1.07=sLCL-1.08=sLCL-1.10=sLCL-1.11=sLCL-1.12=sLCL-1.17=sLCL-1.19=sLCL-BL1.03=sLCL-BL1.20=sLCL-IM1.02=sLCL-IM1.05=sLCL-IM1.09=sLCL-IM1.16=sLCL-IM1.17=sLCL-IS1.01=sLCL-IS1.03=s…	RGQGG-SNQKFENIAEGLRTLLARCH-VERTT	42/150 M81=Akata=C666-1=D3201.2=EBVaGC2=EBVaGC3=EBVaGC5=EBVaGC6=EBVaGC7=EBVaGC8=EBVaGC9=GC-EBV1=GC-variant-1=GC-variant-2=GC-variant-3=GC-variant-4=GC-variant-6=GC-variant-12=GC-variant-13=GC1=GD1=HKN14=HKN15=HKN19=HKNPC1=HKNPC2=HKNPC3=HKNPC4=HKNPC5=HKNPC6=HKNPC7=HKNPC8=HKNPC9=HN1=HNNPC7=LC1=LC2=LC3=LC4=Saliva1=VGO=YCCEL1	RGQGG-SNPKFENIAEGLRVLLARSH-VERTT	21/150 AG876=AFB1b=CCH=CV-ARG=GC-variant-7=H018436D=H058015C=NA19384=Raji=SCL=sLCL-1.05=sLCL-1.09=sLCL-1.13=sLCL-1.18=sLCL-1.24=sLCL-2.14=sLCL-2.15=sLCL-2.21=sLCL-2.22=sLCL-IS1.07=VA	RGEGG-SSQKFENIAEGLRLLLARCH-VERTT	13/150 Jijoye=BL36=GC-variant-11=H002213=H03753A=HU11393=MP=P3HR1=pLCL-TLR1-pre=pLCL-TLR1-post=RPF=SG=sLCL-2.16	RGEGG-SNQKFENIAEGLRLLLARCH-VERTT	12/150 B95.8=HN12=HN15=LCL_B958_delEber2=M-ABA=Makau=Mak_1=sLCL-IS1.04=sLCL-IS1.15=sLCL-IS1.18=sLCL-IS2.01=X50-7	RGQGG-SNPKFENIAEGLRALLARSH-VERTT	2/150 BL37=E1577	RGQGG-SNQKFENIADGLRTLLARCH-VERTT	1/150 E1563	RGHGG-SNQKFENIAEGLRTLLARCH-VERTT	1/150 E1587	RGQGG-SNQKFENIAEGLRNLLARCH-VERTT	1/150 EBVaGC1	RGQGG-SNQKFQNIAEGLRTLLARCH-VERTT	1/150 GC-variant-5	RGQGG-SNQKFENIAEGLRTLMARCH-VERTT	1/150 GC-variant-8	RGHGG-SNPKFENIAEGLRVLLARSH-VERTT
	475-489	DR11	GQGGS-NPKFENIAEGLRALL-ARSHV	(Leen et al. 2001)	150	18	55/150 Mutu=Cheptages=Daudi=E492=E1503=E1578=E1583=E1590=EBVaGC4=FNR=GC-EBV2=GC-variant-9=GC-variant-10=HL01=HL02=HL04=HL05=HL08=HL09=HL11=K4123-Mi=K4413-Mi=L591=NA19114=NA19315=pLCL-TLR595=sLCL-1.02=sLCL-1.04=sLCL-1.06=sLCL-1.07=sLCL-1.08=sLCL-1.10=sLCL-1.11=sLCL-1.12=sLCL-1.17=sLCL-1.19=sLCL-BL1.03=sLCL-BL1.20=sLCL-IM1.02=sLCL-IM1.05=sLCL-IM1.09=sLCL-IM1.16=sLCL-IM1.17=sLCL-IS1.01=sLCL-IS1.03=s…	GQGGS-NQKFENIAEGLRTLL-ARCHV	42/150 M81=Akata=C666-1=D3201.2=EBVaGC2=EBVaGC3=EBVaGC5=EBVaGC6=EBVaGC7=EBVaGC8=EBVaGC9=GC-EBV1=GC-variant-1=GC-variant-2=GC-variant-3=GC-variant-4=GC-variant-6=GC-variant-12=GC-variant-13=GC1=GD1=HKN14=HKN15=HKN19=HKNPC1=HKNPC2=HKNPC3=HKNPC4=HKNPC5=HKNPC6=HKNPC7=HKNPC8=HKNPC9=HN1=HNNPC7=LC1=LC2=LC3=LC4=Saliva1=VGO=YCCEL1	GQGGS-NPKFENIAEGLRVLL-ARSHV	21/150 AG876=AFB1b=CCH=CV-ARG=GC-variant-7=H018436D=H058015C=NA19384=Raji=SCL=sLCL-1.05=sLCL-1.09=sLCL-1.13=sLCL-1.18=sLCL-1.24=sLCL-2.14=sLCL-2.15=sLCL-2.21=sLCL-2.22=sLCL-IS1.07=VA	GEGGS-SQKFENIAEGLRLLL-ARCHV	13/150 Jijoye=BL36=GC-variant-11=H002213=H03753A=HU11393=MP=P3HR1=pLCL-TLR1-pre=pLCL-TLR1-post=RPF=SG=sLCL-2.16	GEGGS-NQKFENIAEGLRLLL-ARCHV	12/150 B95.8=HN12=HN15=LCL_B958_delEber2=M-ABA=Makau=Mak_1=sLCL-IS1.04=sLCL-IS1.15=sLCL-IS1.18=sLCL-IS2.01=X50-7	GQGGS-NPKFENIAEGLRALL-ARSHV	2/150 BL37=E1577	GQGGS-NQKFENIADGLRTLL-ARCHV	1/150 EBVaGC1	GQGGS-NQKFQNIAEGLRTLL-ARCHV	1/150 E1563	GHGGS-NQKFENIAEGLRTLL-ARCHV	1/150 E1587	GQGGS-NQKFENIAEGLRNLL-ARCHV	1/150 GC-variant-5	GQGGS-NQKFENIAEGLRTLM-ARCHV	1/150 GC-variant-8	GHGGS-NPKFENIAEGLRVLL-ARSHV
	479-498	DQ7	SNPKF-ENIAEGLRALLARSHVERTT-DEGTW	(Tsang et al. 2006)	150	18	56/150 Mutu=Cheptages=Daudi=E492=E1503=E1563=E1578=E1583=E1590=EBVaGC4=FNR=GC-EBV2=GC-variant-9=GC-variant-10=HL01=HL02=HL04=HL05=HL08=HL09=HL11=K4123-Mi=K4413-Mi=L591=NA19114=NA19315=pLCL-TLR595=sLCL-1.02=sLCL-1.04=sLCL-1.06=sLCL-1.07=sLCL-1.08=sLCL-1.10=sLCL-1.11=sLCL-1.12=sLCL-1.17=sLCL-1.19=sLCL-BL1.03=sLCL-BL1.20=sLCL-IM1.02=sLCL-IM1.05=sLCL-IM1.09=sLCL-IM1.16=sLCL-IM1.17=sLCL-IS1.01=sLCL-IS…	SNQKF-ENIAEGLRTLLARCHVERTT-DEGTW	41/150 M81=Akata=C666-1=D3201.2=EBVaGC2=EBVaGC3=EBVaGC5=EBVaGC6=EBVaGC7=EBVaGC8=EBVaGC9=GC-EBV1=GC-variant-1=GC-variant-2=GC-variant-3=GC-variant-4=GC-variant-6=GC-variant-8=GC-variant-12=GC1=GD1=HKN14=HKN15=HKN19=HKNPC1=HKNPC2=HKNPC3=HKNPC4=HKNPC5=HKNPC6=HKNPC7=HKNPC8=HKNPC9=HN1=HNNPC7=LC1=LC2=LC3=LC4=Saliva1=VGO	SNPKF-ENIAEGLRVLLARSHVERTT-EEGNW	21/150 AG876=AFB1b=CCH=CV-ARG=GC-variant-7=H018436D=H058015C=NA19384=Raji=SCL=sLCL-1.05=sLCL-1.09=sLCL-1.13=sLCL-1.18=sLCL-1.24=sLCL-2.14=sLCL-2.15=sLCL-2.21=sLCL-2.22=sLCL-IS1.07=VA	SSQKF-ENIAEGLRLLLARCHVERTT-EDGNW	12/150 Jijoye=BL36=GC-variant-11=H002213=H03753A=HU11393=MP=pLCL-TLR1-pre=pLCL-TLR1-post=RPF=SG=sLCL-2.16	SNQKF-ENIAEGLRLLLARCHVERTT-EDGNW	9/150 B95.8=HN12=HN15=LCL_B958_delEber2=M-ABA=sLCL-IS1.04=sLCL-IS1.18=sLCL-IS2.01=X50-7	SNPKF-ENIAEGLRALLARSHVERTT-DEGTW	2/150 BL37=E1577	SNQKF-ENIADGLRTLLARCHVERTT-DEGTW	2/150 GC-variant-13=YCCEL1	SNPKF-ENIAEGLRVLLARSHVERTT-EERNW	2/150 Makau=Mak_1	SNPKF-ENIAEGLRALLARSHVERTT-EDGNW	1/150 E1587	SNQKF-ENIAEGLRNLLARCHVERTT-DEGTW	1/150 EBVaGC1	SNQKF-QNIAEGLRTLLARCHVERTT-DEGTW	1/150 gc-variant-5	SNQKF-ENIAEGLRTLMARCHVERTT-DEGTW	1/150 P3HR1	SSQKF-ENIAEGLRLLLARCHVERTT-DDGNW	1/150 sLCL-IS1.15	SNPKF-ENIAEGLRALLARSHVERTT-EEGTW
	481-495	DQ2/3, DQB1*04:02	PKFEN-IAEGLRALLARSHVE-RTTDE	(Paludan et al. 2002)	150	18	56/150 Mutu=Cheptages=Daudi=E492=E1503=E1563=E1578=E1583=E1590=EBVaGC4=FNR=GC-EBV2=GC-variant-9=GC-variant-10=HL01=HL02=HL04=HL05=HL08=HL09=HL11=K4123-Mi=K4413-Mi=L591=NA19114=NA19315=pLCL-TLR595=sLCL-1.02=sLCL-1.04=sLCL-1.06=sLCL-1.07=sLCL-1.08=sLCL-1.10=sLCL-1.11=sLCL-1.12=sLCL-1.17=sLCL-1.19=sLCL-BL1.03=sLCL-BL1.20=sLCL-IM1.02=sLCL-IM1.05=sLCL-IM1.09=sLCL-IM1.16=sLCL-IM1.17=sLCL-IS1.01=sLCL-IS…	QKFEN-IAEGLRTLLARCHVE-RTTDE	43/150 M81=Akata=C666-1=D3201.2=EBVaGC2=EBVaGC3=EBVaGC5=EBVaGC6=EBVaGC7=EBVaGC8=EBVaGC9=GC-EBV1=GC-variant-1=GC-variant-2=GC-variant-3=GC-variant-4=GC-variant-6=GC-variant-8=GC-variant-12=GC-variant-13=GC1=GD1=HKN14=HKN15=HKN19=HKNPC1=HKNPC2=HKNPC3=HKNPC4=HKNPC5=HKNPC6=HKNPC7=HKNPC8=HKNPC9=HN1=HNNPC7=LC1=LC2=LC3=LC4=Saliva1=VGO=YCCEL1	PKFEN-IAEGLRVLLARSHVE-RTTEE	33/150 AG876=AFB1b=BL36=CCH=CV-ARG=GC-variant-7=GC-variant-11=H002213=H018436D=H03753A=H058015C=HU11393=Jijoye=MP=NA19384=pLCL-TLR1-pre=pLCL-TLR1-post=Raji=RPF=SCL=SG=sLCL-1.05=sLCL-1.09=sLCL-1.13=sLCL-1.18=sLCL-1.24=sLCL-2.14=sLCL-2.15=sLCL-2.16=sLCL-2.21=sLCL-2.22=sLCL-IS1.07=VA	QKFEN-IAEGLRLLLARCHVE-RTTED	9/150 B95.8=HN12=HN15=LCL_B958_delEber2=M-ABA=sLCL-IS1.04=sLCL-IS1.18=sLCL-IS2.01=X50-7	PKFEN-IAEGLRALLARSHVE-RTTDE	2/150 BL37=E1577	QKFEN-IADGLRTLLARCHVE-RTTDE	2/150 Makau=Mak_1	PKFEN-IAEGLRALLARSHVE-RTTED	1/150 E1587	QKFEN-IAEGLRNLLARCHVE-RTTDE	1/150 EBVGC1	QKFQN-IAEGLRTLLARCHVE-RTTDE	1/150 GC-variant-5	QKFEN-IAEGLRTLMARCHVE-RTTDE	1/150 P3HR1	QKFEN-IAEGLRLLLARCHVE-RTTDD	1/150 sLCL-IS1.15	PKFEN-IAEGLRALLARSHVE-RTTEE
	481-500	DQ3, DQB1*04:02	PKFEN-IAEGLRALLARSHVERTTDE-GTWVA	(Paludan et al. 2002)	149	19	56/149 Mutu=Cheptages=Daudi=E492=E1503=E1563=E1578=E1583=E1590=EBVaGC4=FNR=GC-EBV2=GC-variant-9=GC-variant-10=HL01=HL02=HL04=HL05=HL08=HL09=HL11=K4123-Mi=K4413-Mi=L591=NA19114=NA19315=pLCL-TLR595=sLCL-1.02=sLCL-1.04=sLCL-1.06=sLCL-1.07=sLCL-1.08=sLCL-1.10=sLCL-1.11=sLCL-1.12=sLCL-1.17=sLCL-1.19=sLCL-BL1.03=sLCL-BL1.20=sLCL-IM1.02=sLCL-IM1.05=sLCL-IM1.09=sLCL-IM1.16=sLCL-IM1.17=sLCL-IS1.01=sLCL-IS…	QKFEN-IAEGLRTLLARCHVERTTDE-GTWVA	41/149 M81=Akata=C666-1=D3201.2=EBVaGC2=EBVaGC3=EBVaGC5=EBVaGC6=EBVaGC7=EBVaGC8=EBVaGC9=GC-EBV1=GC-variant-1=GC-variant-2=GC-variant-3=GC-variant-4=GC-variant-6=GC-variant-8=GC-variant-12=GC1=GD1=HKN14=HKN15=HKN19=HKNPC1=HKNPC2=HKNPC3=HKNPC4=HKNPC5=HKNPC6=HKNPC7=HKNPC8=HKNPC9=HN1=HNNPC7=LC1=LC2=LC3=LC4=Saliva1=VGO	PKFEN-IAEGLRVLLARSHVERTTEE-GNWVA	33/149 AG876=AFB1b=BL36=CCH=CV-ARG=GC-variant-7=GC-variant-11=H002213=H018436D=H03753A=H058015C=HU11393=Jijoye=MP=NA19384=pLCL-TLR1-pre=pLCL-TLR1-post=Raji=RPF=SCL=SG=sLCL-1.05=sLCL-1.09=sLCL-1.13=sLCL-1.18=sLCL-1.24=sLCL-2.14=sLCL-2.15=sLCL-2.16=sLCL-2.21=sLCL-2.22=sLCL-IS1.07=VA	QKFEN-IAEGLRLLLARCHVERTTED-GNWVA	9/149 B95.8=HN12=HN15=LCL_B958_delEber2=M-ABA=sLCL-IS1.04=sLCL-IS1.18=sLCL-IS2.01=X50-7	PKFEN-IAEGLRALLARSHVERTTDE-GTWVA	2/149 BL37=E1577	PKFEN-IADGLRTLLARCHVERTTDE-GTWVA	2/149 GC-variant-13=YCCEL1	PKFEN-IAEGLRVLLARSHVERTTEE-RNWVA	2/149 Makau=Mak_1	PKFEN-IAEGLRALLARSHVERTTED-GNWVA	1/149 E1587	QKFEN-IADGLRNLLARCHVERTTDE-GTWVA	1/149 GC-variant-5	QKFEN-IAEGLRLLLARCHVERTTDE-GNWVA	1/149 P3HR1	PKFEN-IAEGLRVLLARSHVERTTDD-GNWVA	1/149 sLCL-IS1.15	PKFEN-IAEGLRALLARSHVERTTEE-GTWVA
	485-499	n.d.	NIAEG-LRALLARSHVERTTD-EGTWV	(Leen et al. 2001)	150	18	57/150 Mutu=Cheptages=Daudi=E492=E1503=E1563=E1578=E1583=E1590=EBVaGC1=EBVaGC4=FNR=GC-EBV2=GC-variant-9=GC-variant-10=HL01=HL02=HL04=HL05=HL08=HL09=HL11=K4123-Mi=K4413-Mi=L591=NA19114=NA19315=pLCL-TLR595=sLCL-1.02=sLCL-1.04=sLCL-1.06=sLCL-1.07=sLCL-1.08=sLCL-1.10=sLCL-1.11=sLCL-1.12=sLCL-1.17=sLCL-1.19=sLCL-BL1.03=sLCL-BL1.20=sLCL-IM1.02=sLCL-IM1.05=sLCL-IM1.09=sLCL-IM1.16=sLCL-IM1.17=sLCL-IS1.01…	NIAEG-LRTLLARCHVERTTD-EGTWV	41/150 M81=Akata=C666-1=D3201.2=EBVaGC2=EBVaGC3=EBVaGC5=EBVaGC6=EBVaGC7=EBVaGC8=EBVaGC9=GC-EBV1=GC-variant-1=GC-variant-2=GC-variant-3=GC-variant-4=GC-variant-6=GC-variant-8=GC-variant-12=GC1=GD1=HKN14=HKN15=HKN19=HKNPC1=HKNPC2=HKNPC3=HKNPC4=HKNPC5=HKNPC6=HKNPC7=HKNPC8=HKNPC9=HN1=HNNPC7=LC1=LC2=LC3=LC4=Saliva1=VGO	NIAEG-LRVLLARSHVERTTE-EGNWV	33/150 AG876=AFB1b=BL36=CCH=CV-ARG=GC-variant-7=GC-variant-11=H002213=H018436D=H03753A=H058015C=HU11393=Jijoye=MP=NA19384=pLCL-TLR1-pre=pLCL-TLR1-post=Raji=RPF=SCL=SG=sLCL-1.05=sLCL-1.09=sLCL-1.13=sLCL-1.18=sLCL-1.24=sLCL-2.14=sLCL-2.15=sLCL-2.16=sLCL-2.21=sLCL-2.22=sLCL-IS1.07=VA	NIAEG-LRLLLARCHVERTTE-DGNWV	9/150 B95.8=HN12=HN15=LCL_B958_delEber2=M-ABA=sLCL-IS1.04=sLCL-IS1.18=sLCL-IS2.01=X50-7	NIAEG-LRALLARSHVERTTD-EGTWV	2/150 BL37=E1577	NIADG-LRTLLARCHVERTTD-EGTWV	2/150 GC-variant-13=YCCEL1	NIAEG-LRVLLARSHVERTTE-ERNWV	2/150 Makau=Mak_1	NIAEG-LRALLARSHVERTTE-DGNWV	1/150 E1587	NIADG-LRNLLARCHVERTTD-EGTWV	1/150 GC-variant-5	NIAEG-LRLLLARCHVERTTD-EGNWV	1/150 P3HR1	NIAEG-LRLLLARCHVERTTD-DGNWV	1/150 sLCL-IS1.15	NIAEG-LRALLARSHVERTTE-EGTWV
	499-523	n.d.	VERTT-DEGTWVAGVFVYGGSKTSLYNLRRG-TALAI	(Tsang et al. 2006)	150	18	48/150 Daudi=BL37=E492=E1503=E1563=E1577=E1583=E1587=E1590=EBVaGC1=EBVaGC4=FNR=GC-EBV2=GC-variant-5=GC-variant-9=GC-variant-10=HL01=HL02=HL04=HL05=HL08=HL09=HL11=K4123-Mi=K4413-Mi=L591=NA19114=pLCL-TLR595=sLCL-1.12=sLCL-1.17=sLCL-1.19=sLCL-IM1.02=sLCL-IM1.05=sLCL-IM1.09=sLCL-IM1.16=sLCL-IM1.17=sLCL-IS1.01=sLCL-IS1.03=sLCL-IS1.06=sLCL-IS1.08=sLCL-IS1.10=sLCL-IS1.11=sLCL-IS1.12=sLCL-IS1.13=sLCL-IS1…	VERTT-DEGTWVAGVFVYGGSKTSLYNLRRG-IALAI	41/150 M81=Akata=C666-1=D3201.2=EBVaGC2=EBVaGC3=EBVaGC5=EBVaGC6=EBVaGC7=EBVaGC8=EBVaGC9=GC-EBV1=GC-variant-1=GC-variant-2=GC-variant-3=GC-variant-4=GC-variant-6=GC-variant-8=GC-variant-12=GC1=GD1=HKN14=HKN15=HKN19=HKNPC1=HKNPC2=HKNPC3=HKNPC4=HKNPC5=HKNPC6=HKNPC7=HKNPC8=HKNPC9=HN1=HNNPC7=LC1=LC2=LC3=LC4=Saliva1=VGO	VERTT-EEGNWVAGVFVYGGSKTSLYNLRRG-IALAV	33/150 AG876=AFB1b=BL36=CCH=CV-ARG=GC-variant-7=GC-variant-11=H002213=H018436D=H03753A=H058015C=HU11393=Jijoye=MP=NA19384=pLCL-TLR1-pre=pLCL-TLR1-post=Raji=RPF=SCL=SG=sLCL-1.05=sLCL-1.09=sLCL-1.13=sLCL-1.18=sLCL-1.24=sLCL-2.14=sLCL-2.15=sLCL-2.16=sLCL-2.21=sLCL-2.22=sLCL-IS1.07=VA	VERTT-EDGNWVAGVFVYGGSKTSLYNLRRG-IGLAI	12/150 Mutu=Cheptages=NA19315=sLCL-1.02=sLCL-1.04=sLCL-1.06=sLCL-1.07=sLCL-1.08=sLCL-1.10=sLCL-1.11=sLCL-BL1.03=sLCL-BL1.20	VERTT-DEGTWVAGVFVYGGSKTSLYNLRRG-IGLAI	10/150 B95.8=E1578=HN12=HN15=LCL_B958_delEber2=M-ABA=sLCL-IS1.04=sLCL-IS1.18=sLCL-IS2.01=X50-7	VERTT-DEGTWVAGVFVYGGSKTSLYNLRRG-TALAI	2/150 GC-variant-13=YCCEL1	VERTT-EERNWVAGVFVYGGSKTSLYNLRRG-IALAV	2/150 Makau=Mak_1	VERTT-EDGTWVAGVFVYGGSKTSLYNLRRG-IALAI	1/150 P3HR1	VERTT-DDGNWVAGVFVYGGSKTSLYNLRRG-IGLAI	1/150 sLCL-IS1.15	VERTT-EDGTWVAGVFVYGGSKTSLYNLRRG-VALAI
	509-528	DR11, DR13, DQ3, DQ6	VAGVF-VYGGSKTSLYNLRRGTALAI-PQCRL	(Leen et al. 2001)	150	18	50/150 Daudi=BL37=E1492=E1503=E1563=E1577=E1583=E1587=E1590=EBVaGC1=EBVaGC4=FNR=GC-EBV2=GC-variant-5=GC-variant-9=GC-variant-10=HL01=HL02=HL04=HL05=HL08=HL09=HL11=K4123-Mi=K4413-Mi=L591=Makau=Mak_1=NA19114=pLCL-TLR595=sLCL-1.12=sLCL-1.17=sLCL-1.19=sLCL-IM1.02=sLCL-IM1.05=sLCL-IM1.09=sLCL-IM1.16=sLCL-IM1.17=sLCL-IS1.01=sLCL-IS1.03=sLCL-IS1.06=sLCL-IS1.08=sLCL-IS1.10=sLCL-IS1.11=sLCL-IS1.12=sLCL-IS…	VAGVF-VYGGSKTSLYNLRRGIALAI-PQCRL	46/150 AG876=AFB1b=BL36=CCH=Cheptages=CV-ARG=GC-variant-7=GC-variant-11=H002213=H018436D=H03753A=H058015C=HU11393=Jijoye=MP=Mutu=NA19315=NA19384=P3HR1=pLCL-TLR1-pre=pLCL-TLR1-post=Raji=RPF=SCL=SG=sLCL-1.02=sLCL-1.04=sLCL-1.05=sLCL-1.06=sLCL-1.07=sLCL-1.08=sLCL-1.09=sLCL-1.10=sLCL-1.11=sLCL-1.13=sLCL-1.18=sLCL-1.24=sLCL-2.14=sLCL-2.15=sLCL-2.16=sLCL-2.21=sLCL-2.22=sLCL-BL1.03=sLCL-BL1.20=sLCL-IS1.…	VAGVF-VYGGSKTSLYNLRRGIGLAI-PQCRL	43/150 M81=Akata=C666-1=D3201.2=EBVaGC2=EBVaGC3=EBVaGC5=EBVaGC6=EBVaGC7=EBVaGC8=EBVaGC9=GC-EBV1=GC-variant-1=GC-variant-2=GC-variant-3=GC-variant-4=GC-variant-6=GC-variant-8=GC-variant-12=GC-variant-13=GC1=GD1=HKN14=HKN15=HKN19=HKNPC1=HKNPC2=HKNPC3=HKNPC4=HKNPC5=HKNPC6=HKNPC7=HKNPC8=HKNPC9=HN1=HNNPC7=LC1=LC2=LC3=LC4=Saliva1=VGO=YCCEL1	VAGVF-VYGGSKTSLYNLRRGIALAV-PQCRI	10/150 B95.8=E1578=HN12=HN15=LCL_B958_delEber2=M-ABA=sLCL-IS1.04=sLCL-IS1.18=sLCL-IS2.01=X50-7	VAGVF-VYGGSKTSLYNLRRGTALAI-PQCRL	1/150 sLCL-IS1.15	VAGVF-VYGGSKTSLYNLRRGVALAI-PQCRL
	514-528	DRB1*11:01	VYGGS-KTSLYNLRRGTALAI-PQCRL	(Yu et al. 2015)	150	18	50/150 Daudi=BL37=E1492=E1503=E1563=E1577=E1583=E1587=E1590=EBVaGC1=EBVaGC4=FNR=GC-EBV2=GC-variant-5=GC-variant-9=GC-variant-10=HL01=HL02=HL04=HL05=HL08=HL09=HL11=K4123-Mi=K4413-Mi=L591=Makau=Mak_1=NA19114=pLCL-TLR595=sLCL-1.12=sLCL-1.17=sLCL-1.19=sLCL-IM1.02=sLCL-IM1.05=sLCL-IM1.09=sLCL-IM1.16=sLCL-IM1.17=sLCL-IS1.01=sLCL-IS1.03=sLCL-IS1.06=sLCL-IS1.08=sLCL-IS1.10=sLCL-IS1.11=sLCL-IS1.12=sLCL-IS…	VYGGS-KTSLYNLRRGIALAI-PQCRL	46/150 AG876=AFB1b=BL36=CCH=Cheptages=CV-ARG=GC-variant-7=GC-variant-11=H002213=H018436D=H03753A=H058015C=HU11393=Jijoye=MP=Mutu=NA19315=NA19384=P3HR1=pLCL-TLR1-pre=pLCL-TLR1-post=Raji=RPF=SCL=SG=sLCL-1.02=sLCL-1.04=sLCL-1.05=sLCL-1.06=sLCL-1.07=sLCL-1.08=sLCL-1.09=sLCL-1.10=sLCL-1.11=sLCL-1.13=sLCL-1.18=sLCL-1.24=sLCL-2.14=sLCL-2.15=sLCL-2.16=sLCL-2.21=sLCL-2.22=sLCL-BL1.03=sLCL-BL1.20=sLCL-IS1.…	VYGGS-KTSLYNLRRGIGLAI-PQCRL	43/150 M81=Akata=C666-1=D3201.2=EBVaGC2=EBVaGC3=EBVaGC5=EBVaGC6=EBVaGC7=EBVaGC8=EBVaGC9=GC-EBV1=GC-variant-1=GC-variant-2=GC-variant-3=GC-variant-4=GC-variant-6=GC-variant-8=GC-variant-12=GC-variant-13=GC1=GD1=HKN14=HKN15=HKN19=HKNPC1=HKNPC2=HKNPC3=HKNPC4=HKNPC5=HKNPC6=HKNPC7=HKNPC8=HKNPC9=HN1=HNNPC7=LC1=LC2=LC3=LC4=Saliva1=VGO=YCCEL1	VYGGS-KTSLYNLRRGIALAV-PQCRI	10/150 B95.8=E1578=HN12=HN15=LCL_B958_delEber2=M-ABA=sLCL-IS1.04=sLCL-IS1.18=sLCL-IS2.01=X50-7	VYGGS-KTSLYNLRRGTALAI-PQCRL	1/150 sLCL-IS1.15	VYGGS-KTSLYNLRRGVALAI-PQCRL
	515-528	DR1	YGGSK-TSLYNLRRGTALAI-PQCRL	(Khanna et al. 1995)	150	18	50/150 Daudi=BL37=E1492=E1503=E1563=E1577=E1583=E1587=E1590=EBVaGC1=EBVaGC4=FNR=GC-EBV2=GC-variant-5=GC-variant-9=GC-variant-10=HL01=HL02=HL04=HL05=HL08=HL09=HL11=K4123-Mi=K4413-Mi=L591=Makau=Mak_1=NA19114=pLCL-TLR595=sLCL-1.12=sLCL-1.17=sLCL-1.19=sLCL-IM1.02=sLCL-IM1.05=sLCL-IM1.09=sLCL-IM1.16=sLCL-IM1.17=sLCL-IS1.01=sLCL-IS1.03=sLCL-IS1.06=sLCL-IS1.08=sLCL-IS1.10=sLCL-IS1.11=sLCL-IS1.12=sLCL-IS…	YGGSK-TSLYNLRRGIALAI-PQCRL	46/150 AG876=AFB1b=BL36=CCH=Cheptages=CV-ARG=GC-variant-7=GC-variant-11=H002213=H018436D=H03753A=H058015C=HU11393=Jijoye=MP=Mutu=NA19315=NA19384=P3HR1=pLCL-TLR1-pre=pLCL-TLR1-post=Raji=RPF=SCL=SG=sLCL-1.02=sLCL-1.04=sLCL-1.05=sLCL-1.06=sLCL-1.07=sLCL-1.08=sLCL-1.09=sLCL-1.10=sLCL-1.11=sLCL-1.13=sLCL-1.18=sLCL-1.24=sLCL-2.14=sLCL-2.15=sLCL-2.16=sLCL-2.21=sLCL-2.22=sLCL-BL1.03=sLCL-BL1.20=sLCL-IS1.…	YGGSK-TSLYNLRRGIGLAI-PQCRL	43/150 M81=Akata=C666-1=D3201.2=EBVaGC2=EBVaGC3=EBVaGC5=EBVaGC6=EBVaGC7=EBVaGC8=EBVaGC9=GC-EBV1=GC-variant-1=GC-variant-2=GC-variant-3=GC-variant-4=GC-variant-6=GC-variant-8=GC-variant-12=GC-variant-13=GC1=GD1=HKN14=HKN15=HKN19=HKNPC1=HKNPC2=HKNPC3=HKNPC4=HKNPC5=HKNPC6=HKNPC7=HKNPC8=HKNPC9=HN1=HNNPC7=LC1=LC2=LC3=LC4=Saliva1=VGO=YCCEL1	YGGSK-TSLYNLRRGIALAV-PQCRI	10/150 B95.8=E1578=HN12=HN15=LCL_B958_delEber2=M-ABA=sLCL-IS1.04=sLCL-IS1.18=sLCL-IS2.01=X50-7	YGGSK-TSLYNLRRGTALAI-PQCRL	1/150 sLCL-IS1.15	YGGSK-TSLYNLRRGVALAI-PQCRL
	518-530	DP3	SKTSL-YNLRRGTALAIPQ-CRLTP	(Voo et al. 2002)	150	18	50/150 Daudi=BL37=E1492=E1503=E1563=E1577=E1583=E1587=E1590=EBVaGC1=EBVaGC4=FNR=GC-EBV2=GC-variant-5=GC-variant-9=GC-variant-10=HL01=HL02=HL04=HL05=HL08=HL09=HL11=K4123-Mi=K4413-Mi=L591=Makau=Mak_1=NA19114=pLCL-TLR595=sLCL-1.12=sLCL-1.17=sLCL-1.19=sLCL-IM1.02=sLCL-IM1.05=sLCL-IM1.09=sLCL-IM1.16=sLCL-IM1.17=sLCL-IS1.01=sLCL-IS1.03=sLCL-IS1.06=sLCL-IS1.08=sLCL-IS1.10=sLCL-IS1.11=sLCL-IS1.12=sLCL-IS…	SKTSL-YNLRRGIALAIPQ-CRLTP	46/150 AG876=AFB1b=BL36=CCH=Cheptages=CV-ARG=GC-variant-7=GC-variant-11=H002213=H018436D=H03753A=H058015C=HU11393=Jijoye=MP=Mutu=NA19315=NA19384=P3HR1=pLCL-TLR1-pre=pLCL-TLR1-post=Raji=RPF=SCL=SG=sLCL-1.02=sLCL-1.04=sLCL-1.05=sLCL-1.06=sLCL-1.07=sLCL-1.08=sLCL-1.09=sLCL-1.10=sLCL-1.11=sLCL-1.13=sLCL-1.18=sLCL-1.24=sLCL-2.14=sLCL-2.15=sLCL-2.16=sLCL-2.21=sLCL-2.22=sLCL-BL1.03=sLCL-BL1.20=sLCL-IS1.…	SKTSL-YNLRRGIGLAIPQ-CRLTP	43/150 M81=Akata=C666-1=D3201.2=EBVaGC2=EBVaGC3=EBVaGC5=EBVaGC6=EBVaGC7=EBVaGC8=EBVaGC9=GC-EBV1=GC-variant-1=GC-variant-2=GC-variant-3=GC-variant-4=GC-variant-6=GC-variant-8=GC-variant-12=GC-variant-13=GC1=GD1=HKN14=HKN15=HKN19=HKNPC1=HKNPC2=HKNPC3=HKNPC4=HKNPC5=HKNPC6=HKNPC7=HKNPC8=HKNPC9=HN1=HNNPC7=LC1=LC2=LC3=LC4=Saliva1=VGO=YCCEL1	SKTSL-YNLRRGIALAVPQ-CRITP	10/150 B95.8=E1578=HN12=HN15=LCL_B958_delEber2=M-ABA=sLCL-IS1.04=sLCL-IS1.18=sLCL-IS2.01=X50-7	SKTSL-YNLRRGTALAIPQ-CRLTP	1/150 sLCL-IS1.15	SKTSL-YNLRRGVALAIPQ-CRLTP
	519-533	DR4, DQ3	KTSLY-NLRRGTALAIPQCRL-TPLSR	(Leen et al. 2001)	150	18	50/150 Daudi=BL37=E1492=E1503=E1563=E1577=E1583=E1587=E1590=EBVaGC1=EBVaGC4=FNR=GC-EBV2=GC-variant-5=GC-variant-9=GC-variant-10=HL01=HL02=HL04=HL05=HL08=HL09=HL11=K4123-Mi=K4413-Mi=L591=Makau=Mak_1=NA19114=pLCL-TLR595=sLCL-1.12=sLCL-1.17=sLCL-1.19=sLCL-IM1.02=sLCL-IM1.05=sLCL-IM1.09=sLCL-IM1.16=sLCL-IM1.17=sLCL-IS1.01=sLCL-IS1.03=sLCL-IS1.06=sLCL-IS1.08=sLCL-IS1.10=sLCL-IS1.11=sLCL-IS1.12=sLCL-IS…	KTSLY-NLRRGIALAIPQCRL-TPLSR	46/150 AG876=AFB1b=BL36=CCH=Cheptages=CV-ARG=GC-variant-7=GC-variant-11=H002213=H018436D=H03753A=H058015C=HU11393=Jijoye=MP=Mutu=NA19315=NA19384=P3HR1=pLCL-TLR1-pre=pLCL-TLR1-post=Raji=RPF=SCL=SG=sLCL-1.02=sLCL-1.04=sLCL-1.05=sLCL-1.06=sLCL-1.07=sLCL-1.08=sLCL-1.09=sLCL-1.10=sLCL-1.11=sLCL-1.13=sLCL-1.18=sLCL-1.24=sLCL-2.14=sLCL-2.15=sLCL-2.16=sLCL-2.21=sLCL-2.22=sLCL-BL1.03=sLCL-BL1.20=sLCL-IS1.…	KTSLY-NLRRGIGLAIPQCRL-TPLSR	43/150 M81=Akata=C666-1=D3201.2=EBVaGC2=EBVaGC3=EBVaGC5=EBVaGC6=EBVaGC7=EBVaGC8=EBVaGC9=GC-EBV1=GC-variant-1=GC-variant-2=GC-variant-3=GC-variant-4=GC-variant-6=GC-variant-8=GC-variant-12=GC-variant-13=GC1=GD1=HKN14=HKN15=HKN19=HKNPC1=HKNPC2=HKNPC3=HKNPC4=HKNPC5=HKNPC6=HKNPC7=HKNPC8=HKNPC9=HN1=HNNPC7=LC1=LC2=LC3=LC4=Saliva1=VGO=YCCEL1	KTSLY-NLRRGIALAVPQCRI-TPLSR	10/150 B95.8=E1578=HN12=HN15=LCL_B958_delEber2=M-ABA=sLCL-IS1.04=sLCL-IS1.18=sLCL-IS2.01=X50-7	KTSLY-NLRRGTALAIPQCRL-TPLSR	1/150 sLCL-IS1.15	KTSLY-NLRRGVALAIPQCRL-TPLSR
	527-541	DR13	RGTAL-AIPQCRLTPLSRLPF-GMAPG	(Mautner et al. 2004)	150	18	50/150 Daudi=BL37=E492=E1503=E1563=E1577=E1583=E1587=E1590=EBVaGC1=EBVaGC4=FNR=GC-EBV2=GC-variant-5=GC-variant-9=GC-variant-10=HL01=HL02=HL04=HL05=HL08=HL09=HL11=K4123-Mi=K4413-Mi=L591=Makau=Mak_1=NA19114=pLCL-TLR595=sLCL-1.12=sLCL-1.17=sLCL-1.19=sLCL-IM1.02=sLCL-IM1.05=sLCL-IM1.09=sLCL-IM1.16=sLCL-IM1.17=sLCL-IS1.01=sLCL-IS1.03=sLCL-IS1.06=sLCL-IS1.08=sLCL-IS1.10=sLCL-IS1.11=sLCL-IS1.12=sLCL-IS1…	RGIAL-AIPQCRLTPLSRLPF-GMAPG	44/150 AG876=AFB1b=BL36=CCH=Cheptages=CV-ARG=GC-variant-7=GC-variant-11=H002213=H018436D=H03753A=H058015C=HU11393=Jijoye=MP=Mutu=NA19315=P3HR1=pLCL-TLR1-pre=pLCL-TLR1-post=Raji=RPF=SCL=SG=sLCL-1.02=sLCL-1.04=sLCL-1.05=sLCL-1.06=sLCL-1.07=sLCL-1.08=sLCL-1.09=sLCL-1.10=sLCL-1.11=sLCL-1.13=sLCL-1.18=sLCL-1.24=sLCL-2.14=sLCL-2.16=sLCL-2.21=sLCL-2.22=sLCL-BL1.03=sLCL-BL1.20=sLCL-IS1.07=VA	RGIGL-AIPQCRLTPLSRLPF-GMAPG	43/150 M81=Akata=C666-1=D3201.2=EBVaGC2=EBVaGC3=EBVaGC5=EBVaGC6=EBVaGC7=EBVaGC8=EBVaGC9=GC-EBV1=GC-variant-1=GC-variant-2=GC-variant-3=GC-variant-4=GC-variant-6=GC-variant-8=GC-variant-12=GC-variant-13=GC1=GD1=HKN14=HKN15=HKN19=HKNPC1=HKNPC2=HKNPC3=HKNPC4=HKNPC5=HKNPC6=HKNPC7=HKNPC8=HKNPC9=HN1=HNNPC7=LC1=LC2=LC3=LC4=Saliva1=VGO=YCCEL1	RGIAL-AVPQCRITPLSRLPF-GMAPG	10/150 B95.8=E1578=HN12=HN15=LCL_B958_delEber2=M-ABA=sLCL-IS1.04=sLCL-IS1.18=sLCL-IS2.01=X50-7	RGTAL-AIPQCRLTPLSRLPF-GMAPG	1/150 NA19384	RGIGL-AIPQCRLTPLSRLPF-GRAPG	1/150 sLCL-2.15	RGIGL-AIPQCRLTPLSRLPF-GVAPG	1/150 sLCL-IS1.15	RGVAL-AIPQCRLTPLSRLPF-GMAPG
	529-543	DR14	TALAI-PQCRLTPLSRLPFGM-APGPG	(Leen et al. 2001)	150	18	50/150 Daudi=BL37=E492=E1503=E1563=E1577=E1583=E1587=E1590=EBVaGC1=EBVaGC4=FNR=GC-EBV2=GC-variant-5=GC-variant-9=GC-variant-10=HL01=HL02=HL04=HL05=HL08=HL09=HL11=K4123-Mi=K4413-Mi=L591=Makau=Mak_1=NA19114=pLCL-TLR595=sLCL-1.12=sLCL-1.17=sLCL-1.19=sLCL-IM1.02=sLCL-IM1.05=sLCL-IM1.09=sLCL-IM1.16=sLCL-IM1.17=sLCL-IS1.01=sLCL-IS1.03=sLCL-IS1.06=sLCL-IS1.08=sLCL-IS1.10=sLCL-IS1.11=sLCL-IS1.12=sLCL-IS1…	IALAI-PQCRLTPLSRLPFGM-APGPG	44/150 AG876=AFB1b=BL36=CCH=Cheptages=CV-ARG=GC-variant-7=GC-variant-11=H002213=H018436D=H03753A=H058015C=HU11393=Jijoye=MP=Mutu=NA19315=P3HR1=pLCL-TLR1-pre=pLCL-TLR1-post=Raji=RPF=SCL=SG=sLCL-1.02=sLCL-1.04=sLCL-1.05=sLCL-1.06=sLCL-1.07=sLCL-1.08=sLCL-1.09=sLCL-1.10=sLCL-1.11=sLCL-1.13=sLCL-1.18=sLCL-1.24=sLCL-2.14=sLCL-2.16=sLCL-2.21=sLCL-2.22=sLCL-BL1.03=sLCL-BL1.20=sLCL-IS1.07=VA	IGLAI-PQCRLTPLSRLPFGM-APGPG	43/150 M81=Akata=C666-1=D3201.2=EBVaGC2=EBVaGC3=EBVaGC5=EBVaGC6=EBVaGC7=EBVaGC8=EBVaGC9=GC-EBV1=GC-variant-1=GC-variant-2=GC-variant-3=GC-variant-4=GC-variant-6=GC-variant-8=GC-variant-12=GC-variant-13=GC1=GD1=HKN14=HKN15=HKN19=HKNPC1=HKNPC2=HKNPC3=HKNPC4=HKNPC5=HKNPC6=HKNPC7=HKNPC8=HKNPC9=HN1=HNNPC7=LC1=LC2=LC3=LC4=Saliva1=VGO=YCCEL1	TALAV-PQCRITPLSRLPFGM-APGPG	10/150 B95.8=E1578=HN12=HN15=LCL_B958_delEber2=M-ABA=sLCL-IS1.04=sLCL-IS1.18=sLCL-IS2.01=X50-7	TALAI-PQCRLTPLSRLPFGM-APGPG	1/150 NA19384	IGLAI-PQCRLTPLSRLPFGR-APGPG	1/150 sLCL-2.15	IGLAI-PQCRLTPLSRLPFGV-APGPG	1/150 sLCL-IS1.15	VALAI-PQCRLTPLSRLPFGM-APGPG
	532-542	DR*13:01	AIPQC-RLTPLSRLPFG-MAPGP	Mautner et al., unpublished	150	18	105/150 B95.8=AE49=AG876=AFB1b=BL36=BL37=CCH=Cheptages=CV-ARG=Daudi=E492=E1503=E1563=E1577=E1578=E1583=E1587=E1590=EBVaGC1=EBVaGC4=FNR=GC-EBV2=GC-variant-5=GC-variant-7=GC-variant-9=GC-variant-10=GC-variant-11=H002213=H018436D=H03753A=H058015C=HL01=HL02=HL04=HL05=HL08=HL09=HL11=HN12=HN15=HU11393=Jijoye=K4123-Mi=K4413-Mi=L591=LCL_B958_delEber2=M-ABA=Makau=Mak_1=MP=Mutu=NA19114=NA19315=P3HR1=pLCL-T…	AIPQC-RLTPLSRLPFG-MAPGP	43/150 M81=Akata=C666-1=D3201.2=EBVaGC2=EBVaGC3=EBVaGC5=EBVaGC6=EBVaGC7=EBVaGC8=EBVaGC9=GC-EBV1=GC-variant-1=GC-variant-2=GC-variant-3=GC-variant-4=GC-variant-6=GC-variant-8=GC-variant-12=GC-variant-13=GC1=GD1=HKN14=HKN15=HKN19=HKNPC1=HKNPC2=HKNPC3=HKNPC4=HKNPC5=HKNPC6=HKNPC7=HKNPC8=HKNPC9=HN1=HNNPC7=LC1=LC2=LC3=LC4=Saliva1=VGO=YCCEL1	AVPQC-RITPLSRLPFG-MAPGP	1/150 NA19384	AIPQC-RLTPLSRLPFG-RAPGP	1/150 sLCL-2.15	AIPQC-RLTPLSRLPFG-VAPGP
	544-563	DR1, DR3, DQ2, DQ5	LPFGM-APGPGPQPGPLRESIVCYFM-VFLQT	(Leen et al. 2001)	150	18	93/150 AG876=AFB1b=BL36=BL37=CCH=Cheptages=CV-ARG=Daudi=E492=E1503=E1563=E1577=E1578=E1583=E1587=E1590=EBVaGC1=EBVaGC4=FNR=GC-EBV2=GC-variant-5=GC-variant-7=GC-variant-9=GC-variant-10=GC-variant-11=H002213=H018436D=H03753A=H058015C=HL01=HL02=HL04=HL05=HL08=HL09=HL11=HU11393=Jijoye=K4123-Mi=K4413-Mi=L591=MP=Mutu=NA19114=NA19315=P3HR1=pLCL-TLR1-pre=pLCL-TLR1-post=pLCL-TLR595=Raji=RPF=SCL=SG=sLCL-1.…	LPFGM-APGPGPQPGPLRESIVCYFI-VFLQT	55/150 B95.8=M81=Akata=C666-1=D3201.2=EBVaGC2=EBVaGC3=EBVaGC5=EBVaGC6=EBVaGC7=EBVaGC8=EBVaGC9=GC-EBV1=GC-variant-1=GC-variant-2=GC-variant-3=GC-variant-4=GC-variant-6=GC-variant-8=GC-variant-12=GC-variant-13=GC1=GD1=HKN14=HKN15=HKN19=HKNPC1=HKNPC2=HKNPC3=HKNPC4=HKNPC5=HKNPC6=HKNPC7=HKNPC8=HKNPC9=HN1=HN12=HN15=HNNPC7=LC1=LC2=LC3=LC4=LCL_B958_delEber2=M-ABA=Makau=Mak_1=Saliva1=sLCL-IS1.04=sLCL-IS1.…	LPFGM-APGPGPQPGPLRESIVCYFM-VFLQT	1/150 NA19384	LPFGR-APGPGPQPGPLRESIVCYFI-VFLQT	1/150 sLCL-2.15	LPFGV-APGPGPQPGPLRESIVCYFI-VFLQT
	549-568	n.d.	APGPG-PQPGPLRESIVCYFMVFLQT-HIFAE	(Tsang et al. 2006)	150	18	95/150 AG876=AFB1b=BL36=BL37=CCH=Cheptages=CV-ARG=Daudi=E492=E1503=E1563=E1577=E1578=E1583=E1587=E1590=EBVaGC1=EBVaGC4=FNR=GC-EBV2=GC-variant-5=GC-variant-7=GC-variant-9=GC-variant-10=GC-variant-11=H002213=H018436D=H03753A=H058015C=HL01=HL02=HL04=HL05=HL08=HL09=HL11=HU11393=Jijoye=K4123-Mi=K4413-Mi=L591=MP=Mutu=NA19114=NA19315=NA19384=P3HR1=pLCL-TLR1-pre=pLCL-TLR1-post=pLCL-TLR595=Raji=RPF=SCL=SG…	APGPG-PQPGPLRESIVCYFIVFLQT-HIFAE	55/150 B95.8=M81=Akata=C666-1=D3201.2=EBVaGC2=EBVaGC3=EBVaGC5=EBVaGC6=EBVaGC7=EBVaGC8=EBVaGC9=GC-EBV1=GC-variant-1=GC-variant-2=GC-variant-3=GC-variant-4=GC-variant-6=GC-variant-8=GC-variant-12=GC-variant-13=GC1=GD1=HKN14=HKN15=HKN19=HKNPC1=HKNPC2=HKNPC3=HKNPC4=HKNPC5=HKNPC6=HKNPC7=HKNPC8=HKNPC9=HN1=HN12=HN15=HNNPC7=LC1=LC2=LC3=LC4=LCL_B958_delEber2=M-ABA=Makau=Mak_1=Saliva1=sLCL-IS1.04=sLCL-IS1.…	APGPG-PQPGPLRESIVCYFMVFLQT-HIFAE
	551-570	DR1	GPGPQ-PGPLRESIVCYFMVFLQTHI-FAEVL	(Paludan et al. 2002)	150	18	95/150 AG876=AFB1b=BL36=BL37=CCH=Cheptages=CV-ARG=Daudi=E492=E1503=E1563=E1577=E1578=E1583=E1587=E1590=EBVaGC1=EBVaGC4=FNR=GC-EBV2=GC-variant-5=GC-variant-7=GC-variant-9=GC-variant-10=GC-variant-11=H002213=H018436D=H03753A=H058015C=HL01=HL02=HL04=HL05=HL08=HL09=HL11=HU11393=Jijoye=K4123-Mi=K4413-Mi=L591=MP=Mutu=NA19114=NA19315=NA19384=P3HR1=pLCL-TLR1-pre=pLCL-TLR1-post=pLCL-TLR595=Raji=RPF=SCL=SG…	GPGPQ-PGPLRESIVCYFIVFLQTHI-FAEGL	55/150 B95.8=M81=Akata=C666-1=D3201.2=EBVaGC2=EBVaGC3=EBVaGC5=EBVaGC6=EBVaGC7=EBVaGC8=EBVaGC9=GC-EBV1=GC-variant-1=GC-variant-2=GC-variant-3=GC-variant-4=GC-variant-6=GC-variant-8=GC-variant-12=GC-variant-13=GC1=GD1=HKN14=HKN15=HKN19=HKNPC1=HKNPC2=HKNPC3=HKNPC4=HKNPC5=HKNPC6=HKNPC7=HKNPC8=HKNPC9=HN1=HN12=HN15=HNNPC7=LC1=LC2=LC3=LC4=LCL_B958_delEber2=M-ABA=Makau=Mak_1=Saliva1=sLCL-IS1.04=sLCL-IS1.…	GPGPQ-PGPLRESIVCYFMVFLQTHI-FAEVL
	554-573	DR1, DR3, DQ2, DQ5	PQPGP-LRESIVCYFMVFLQTHIFAE-VLKDA	(Leen et al. 2001)	150	18	95/150 AG876=AFB1b=BL36=BL37=CCH=Cheptages=CV-ARG=Daudi=E492=E1503=E1563=E1577=E1578=E1583=E1587=E1590=EBVaGC1=EBVaGC4=FNR=GC-EBV2=GC-variant-5=GC-variant-7=GC-variant-9=GC-variant-10=GC-variant-11=H002213=H018436D=H03753A=H058015C=HL01=HL02=HL04=HL05=HL08=HL09=HL11=HU11393=Jijoye=K4123-Mi=K4413-Mi=L591=MP=Mutu=NA19114=NA19315=NA19384=P3HR1=pLCL-TLR1-pre=pLCL-TLR1-post=pLCL-TLR595=Raji=RPF=SCL=SG…	PQPGP-LRESIVCYFIVFLQTHIFAE-GLKDA	55/150 B95.8=M81=Akata=C666-1=D3201.2=EBVaGC2=EBVaGC3=EBVaGC5=EBVaGC6=EBVaGC7=EBVaGC8=EBVaGC9=GC-EBV1=GC-variant-1=GC-variant-2=GC-variant-3=GC-variant-4=GC-variant-6=GC-variant-8=GC-variant-12=GC-variant-13=GC1=GD1=HKN14=HKN15=HKN19=HKNPC1=HKNPC2=HKNPC3=HKNPC4=HKNPC5=HKNPC6=HKNPC7=HKNPC8=HKNPC9=HN1=HN12=HN15=HNNPC7=LC1=LC2=LC3=LC4=LCL_B958_delEber2=M-ABA=Makau=Mak_1=Saliva1=sLCL-IS1.04=sLCL-IS1.…	PQPGP-LRESIVCYFMVFLQTHIFAE-VLKDA
	554-578	n.d.	PQPGP-LRESIVCYFMVFLQTHIFAEVLKDA-IKDLV	(Tsang et al. 2006)	150	18	80/150 AG876=AFB1b=BL36=CCH=CV-ARG=Daudi=E492=E1563=E1577=E1578=E1583=E1587=E1590=EBVaGC1=EBVaGC4=FNR=GC-EBV2=GC-variant-5=GC-variant-7=GC-variant-9=GC-variant-10=GC-variant-11=H002213=H018436D=H03753A=H058015C=HL01=HL02=HL04=HL05=HL08=HL09=HL11=HU11393=Jijoye=K4123-Mi=K4413-Mi=L591=MP=NA19114=NA19384=P3HR1=pLCL-TLR1-pre=pLCL-TLR1-post=pLCL-TLR595=Raji=RPF=SCL=SG=sLCL-1.05=sLCL-1.09=sLCL-1.12=sLC…	PQPGP-LRESIVCYFIVFLQTHIFAEGLKDA-IKDLV	55/150 B95.8=M81=Akata=C666-1=D3201.2=EBVaGC2=EBVaGC3=EBVaGC5=EBVaGC6=EBVaGC7=EBVaGC8=EBVaGC9=GC-EBV1=GC-variant-1=GC-variant-2=GC-variant-3=GC-variant-4=GC-variant-6=GC-variant-8=GC-variant-12=GC-variant-13=GC1=GD1=HKN14=HKN15=HKN19=HKNPC1=HKNPC2=HKNPC3=HKNPC4=HKNPC5=HKNPC6=HKNPC7=HKNPC8=HKNPC9=HN1=HN12=HN15=HNNPC7=LC1=LC2=LC3=LC4=LCL_B958_delEber2=M-ABA=Makau=Mak_1=Saliva1=sLCL-IS1.04=sLCL-IS1.…	PQPGP-LRESIVCYFMVFLQTHIFAEVLKDA-IKDLV	15/150 Mutu=BL37=Cheptages=E1503=NA19315=sLCL-1.02=sLCL-1.04=sLCL-1.06=sLCL-1.07=sLCL-1.08=sLCL-1.10=sLCL-1.11=sLCL-2.16=sLCL-BL1.03=sLCL-BL1.20	PQPGP-LRESIVCYFIVFLQTHIFAEGLKDA-IKDFV
	561-573	DR11, 12, 13	ESIVC-YFMVFLQTHIFAE-VLKDA	(Voo et al. 2005)	150	18	95/150 AG876=AFB1b=BL36=BL37=CCH=Cheptages=CV-ARG=Daudi=E492=E1503=E1563=E1577=E1578=E1583=E1587=E1590=EBVaGC1=EBVaGC4=FNR=GC-EBV2=GC-variant-5=GC-variant-7=GC-variant-9=GC-variant-10=GC-variant-11=H002213=H018436D=H03753A=H058015C=HL01=HL02=HL04=HL05=HL08=HL09=HL11=HU11393=Jijoye=K4123-Mi=K4413-Mi=L591=MP=Mutu=NA19114=NA19315=NA19384=P3HR1=pLCL-TLR1-pre=pLCL-TLR1-post=pLCL-TLR595=Raji=RPF=SCL=SG…	ESIVC-YFIVFLQTHIFAE-GLKDA	55/150 B95.8=M81=Akata=C666-1=D3201.2=EBVaGC2=EBVaGC3=EBVaGC5=EBVaGC6=EBVaGC7=EBVaGC8=EBVaGC9=GC-EBV1=GC-variant-1=GC-variant-2=GC-variant-3=GC-variant-4=GC-variant-6=GC-variant-8=GC-variant-12=GC-variant-13=GC1=GD1=HKN14=HKN15=HKN19=HKNPC1=HKNPC2=HKNPC3=HKNPC4=HKNPC5=HKNPC6=HKNPC7=HKNPC8=HKNPC9=HN1=HN12=HN15=HNNPC7=LC1=LC2=LC3=LC4=LCL_B958_delEber2=M-ABA=Makau=Mak_1=Saliva1=sLCL-IS1.04=sLCL-IS1.…	ESIVC-YFMVFLQTHIFAE-VLKDA
	563-577	DR15	IVCYF-MVFLQTHIFAEVLKD-AIKDL	(Leen et al. 2001)	150	18	80/150 AG876=AFB1b=BL36=CCH=CV-ARG=Daudi=E492=E1563=E1577=E1578=E1583=E1587=E1590=EBVaGC1=EBVaGC4=FNR=GC-EBV2=GC-variant-5=GC-variant-7=GC-variant-9=GC-variant-10=GC-variant-11=H002213=H018436D=H03753A=H058015C=HL01=HL02=HL04=HL05=HL08=HL09=HL11=HU11393=Jijoye=K4123-Mi=K4413-Mi=L591=MP=NA19114=NA19384=P3HR1=pLCL-TLR1-pre=pLCL-TLR1-post=pLCL-TLR595=Raji=RPF=SCL=SG=sLCL-1.05=sLCL-1.09=sLCL-1.12=sLC…	IVCYF-IVFLQTHIFAEGLKD-AIKDL	55/150 B95.8=M81=Akata=C666-1=D3201.2=EBVaGC2=EBVaGC3=EBVaGC5=EBVaGC6=EBVaGC7=EBVaGC8=EBVaGC9=GC-EBV1=GC-variant-1=GC-variant-2=GC-variant-3=GC-variant-4=GC-variant-6=GC-variant-8=GC-variant-12=GC-variant-13=GC1=GD1=HKN14=HKN15=HKN19=HKNPC1=HKNPC2=HKNPC3=HKNPC4=HKNPC5=HKNPC6=HKNPC7=HKNPC8=HKNPC9=HN1=HN12=HN15=HNNPC7=LC1=LC2=LC3=LC4=LCL_B958_delEber2=M-ABA=Makau=Mak_1=Saliva1=sLCL-IS1.04=sLCL-IS1.…	IVCYF-MVFLQTHIFAEVLKD-AIKDL	15/150 Mutu=BL37=Cheptages=E1503=NA19315=sLCL-1.02=sLCL-1.04=sLCL-1.06=sLCL-1.07=sLCL-1.08=sLCL-1.10=sLCL-1.11=sLCL-2.16=sLCL-BL1.03=sLCL-BL1.20	IVCYF-IVFLQTHIFAEGLKD-AIKDF
	564-582	DP5	VCYFM-VFLQTHIFAEVLKDAIKDL-VMTKP	(Tsang et al. 2006)	150	18	54/150 Daudi=CCH=CV-ARG=E492=E1563=E1577=E1578=E1583=E1587=E1590=EBVaGC4=FNR=GC-EBV2=GC-variant-5=GC-variant-9=GC-variant-10=HL01=HL02=HL04=HL05=HL08=HL09=HL11=K4123-Mi=K4413-Mi=L591=MP=NA19114=NA19384=SG=sLCL-1.05=sLCL-1.09=sLCL-1.12=sLCL-1.13=sLCL-1.19=sLCL-1.24=sLCL-IM1.02=sLCL-IM1.05=sLCL-IM1.09=sLCL-IM1.16=sLCL-IM1.17=sLCL-IS1.01=sLCL-IS1.03=sLCL-IS1.06=sLCL-IS1.07=sLCL-IS1.08=sLCL-IS1.10=sL…	VCYFI-VFLQTHIFAEGLKDAIKDL-VMPKP	44/150 B95.8=M81=Akata=C666-1=EBVaGC2=EBVaGC3=EBVaGC5=EBVaGC6=EBVaGC7=EBVaGC8=EBVaGC9=GC-EBV1=GC-variant-1=GC-variant-2=GC-variant-3=GC-variant-4=GC-variant-6=GC-variant-12=GC-variant-13=GC1=GD1=HKN15=HKN19=HKNPC1=HKNPC2=HKNPC3=HKNPC4=HKNPC5=HKNPC8=HKNPC9=HN12=HN15=LC1=LC3=LC4=LCL_B958_delEber2=M-ABA=sLCL-IS1.04=sLCL-IS1.15=sLCL-IS1.18=sLCL-IS2.01=VGO=X50-7=YCCEL1	VCYFM-VFLQTHIFAEVLKDAIKDL-VMTKP	23/150 AG876=AFB1b=BL36=GC-variant-7=GC-variant-11=H002213=H018436D=H03753A=H058015C=HU11393=Jijoye=P3HR1=pLCL-TLR1-pre=pLCL-TLR1-post=pLCL-TLR595=Raji=SCL=sLCL-1.18=sLCL-2.14=sLCL-2.15=sLCL-2.21=sLCL-2.22=VA	VCYFI-VFLQTHIFAEGLKDAIKDL-VLPKP	15/150 Mutu=BL37=Cheptages=E1503=NA19315=sLCL-1.02=sLCL-1.04=sLCL-1.06=sLCL-1.07=sLCL-1.08=sLCL-1.10=sLCL-1.11=sLCL-2.16=sLCL-BL1.03=sLCL-BL1.20	VCYFI-VFLQTHIFAEGLKDAIKDF-VLPKP	11/150 D3201.2=GC-variant-8=HKN14=HKNPC6=HKNPC7=HN1=HNNPC7=LC2=Makau=Mak_1=Saliva1	VCYFM-VFLQTHIFAEVLKDAIKDL-VMIKP	2/150 RPF=sLCL-1.17	VCYFI-VFLQTHIFAEGLKDAIKDL-VLPRP	1/150 EBVaGC1	VCYFI-VFLQTHIFAEGLKDAIKDL-VIPKP
	574-593	DR1, DR3, DQ2, DQ5	HIFAE-VLKDAIKDLVMTKPAPTCNI-RVTVC	(Leen et al. 2001)	150	18	39/150 Daudi=E492=E1563=E1577=E1583=E1587=E1590=EBVaGC4=GC-EBV2=GC-variant-5=GC-variant-9=GC-variant-10=HL02=HL04=HL05=HL08=HL09=HL11=K4123-Mi=K4413-Mi=L591=NA19114=sLCL-1.12=sLCL-1.19=sLCL-IM1.02=sLCL-IM1.05=sLCL-IM1.09=sLCL-IM1.16=sLCL-IM1.17=sLCL-IS1.03=sLCL-IS1.06=sLCL-IS1.08=sLCL-IS1.10=sLCL-IS1.11=sLCL-IS1.12=sLCL-IS1.13=sLCL-IS1.14=sLCL-IS1.19=sLCL-IS1.20	HIFAE-GLKDAIKDLVMPKPAPTCNI-KATVC	34/150 M81=Akata=C666-1=EBVaGC2=EBVaGC3=EBVaGC5=EBVaGC6=EBVaGC7=EBVaGC8=EBVaGC9=GC-EBV1=GC-variant-1=GC-variant-2=GC-variant-3=GC-variant-4=GC-variant-6=GC-variant-12=GC-variant-13=GC1=GD1=HKN15=HKN19=HKNPC1=HKNPC2=HKNPC3=HKNPC4=HKNPC5=HKNPC8=HKNPC9=LC1=LC3=LC4=VGO=YCCEL1	HIFAE-VLKDAIKDLVMTKPAPTCNI-KVTVC	14/150 Mutu=BL37=Cheptages=E1503=NA19315=sLCL-1.02=sLCL-1.04=sLCL-1.06=sLCL-1.07=sLCL-1.08=sLCL-1.10=sLCL-1.11=sLCL-BL1.03=sLCL-BL1.20	HIFAE-GLKDAIKDFVMPKPAPTCNI-KATVC	12/150 AG876=AFB1b=GC-variant-7=H018436D=H058015C=Raji=SCL=sLCL-1.18=sLCL-2.14=sLCL-2.15=sLCL-2.21=sLCL-2.22	HIFAE-GLKDAIKDLVLPKPAPTCNI-KVTVC	9/150 B95.8=HN12=HN15=LCL_B958_delEber2=M-ABA=sLCL-IS1.04=sLCL-IS1.18=sLCL-IS2.01=X50-7	HIFAE-VLKDAIKDLVMTKPAPTCNI-RVTVC	9/150 D3201.2=GC-variant-8=HKN14=HKNPC6=HKNPC7=HN1=HNNPC7+LC2=Saliva1	HIFAE-VLKDAIKDLVMIKPAPTCNI-KVTVC	9/150 Jijoye=BL36=GC-variant-11=H002213=H03753A=HU11393=P3HR1=pLCL-TLR1-pre=pLCL-TLR1-post	HIFAE-GLKDAIKDLVLPKPAPTCNI-RVTVC	7/150 CCH=CV-ARG=sLCL-1.05=sLCL-1.09=sLCL-1.13=sLCL-1.24=sLCL-IS1.07	HIFAE-GLKDAIKDLVMPKPPPTCNI-KVTVC	5/150 E1578=HL01=NA19384=sLCL-IS1.01=Wewak_1	HIFAE-GLKDAIKDLVMPKPAPTCNI-KVTVC	2/150 Makau=Mak_1	HIFAE-VLKDAIKDLVMIKPAPTCNI-RVTVC	1/150 EBVaGC1	HIFAE-GLKDAIKDLVIPKPAPTCNI-AVTVC	1/150 FNR	HIFAE-GLKDAIKDLVMPKPPPTCNI-KATVC	1/150 MP	HIFAE-GLKDAIKDLVMPKPAPTCNI-RVTVC	1/150 pLCL-TLR595	HIFAE-GLKDAIKDLVLPKPAPTCNI-AVTVC	1/150 RPF	HIFAE-GLKDAIKDLVMPRPAPTCNI-RVTVC	1/150 SG	HIFAE-GLKDAIKDLVMPKPPPTCNI-RVTVC	1/150 sLCL-1.17	HIFAE-GLKDAIKDFVMPRPAPTCNI-KATVC	1/150 sLCL-2.16	HIFAE-GLKDAIKDFVMPKPAPTCNI-RVTVC	1/150 sLCL-IS1.15	HIFAE-VLKDAIKDLVMTKPPPTCNI-KVTVC	1/150 VA	HIFAE-GLKDAIKDLVLPKPAPTCNI-KATVC
	589-613	n.d.	MTKPA-PTCNIRVTVCSFDDGVDLPPWFPPM-VEGAA	(Tsang et al. 2006)	150	18	53/150 Mutu=BL37=Cheptages=Daudi=E492=E1503=E1563=E1577=E1583=E1587=E1590=EBVaGC4=GC-EBV2=GC-variant-5=GC-variant-9=GC-variant-10=HL02=HL04=HL05=HL08=HL09=HL11=K4123-Mi=K4413-Mi=L591=NA19114=NA19315=sLCL-1.02=sLCL-1.04=sLCL-1.06=sLCL-1.07=sLCL-1.08=sLCL-1.10=sLCL-1.11=sLCL-1.12=sLCL-1.19=sLCL-BL1.03=sLCL-BL1.20=sLCL-IM1.02=sLCL-IM1.05=sLCL-IM1.09=sLCL-IM1.16=sLCL-IM1.17=sLCL-IS1.03=sLCL-IS1.06=sL…	MPKPA-PTCNIKATVCSFDDGVDLPPWFPPM-VEGAA	34/150 M81=Akata=C666-1=EBVaGC2=EBVaGC3=EBVaGC5=EBVaGC6=EBVaGC7=EBVaGC8=EBVaGC9=GC-EBV1=GC-variant-1=GC-variant-2=GC-variant-3=GC-variant-4=GC-variant-6=GC-variant-12=GC-variant-13=GC1=GD1=HKN15=HKN19=HKNPC1=HKNPC2=HKNPC3=HKNPC4=HKNPC5=HKNPC8=HKNPC9=LC1=LC3=LC4=VGO=YCCEL1	MTKPA-PTCNIKVTVCSFDDGVDLPPWFPPM-VEGAA	12/150 AG876=AFB1b=GC-variant-7=H018436D=H058015C=Raji=SCL=sLCL-1.18=sLCL-2.14=sLCL-2.15=sLCL-2.21=sLCL-2.22	LPKPA-PTCNIKVTVCSFDDGVDLPPWFPPM-VEGAA	9/150 B95.8=HN12=HN15=LCL_B958_delEber2=M-ABA=sLCL-IS1.04=sLCL-IS1.18=sLCL-IS2.01=X50-7	MTKPA-PTCNIRVTVCSFDDGVDLPPWFPPM-VEGAA	9/150 D3201.2=GC-variant8=HKN14=HKNPC6=HKNPC7=HN1=HNNPC7=LC2=Saliva1	MIKPA-PTCNIKVTVCSFDDGVDLPPWFPPM-VEGAA	9/150 Jijoye=BL36=GC-variant-11=H002213=H03753A=HU11393=P3HR1=pLCL-TLR1-pre=pLCL-TLR1-post	LPKPA-PTCNIRVTVCSFDDGVDLPPWFPPM-VEGAA	7/150 CCH=CV-ARG=sLCL-1.05=sLCL-1.09=sLCL-1.13=sLCL-1.24=sLCL-IS1.07	MPKPP-PTCNIKVTVCSFDDGVDLPPWFPPM-VEGAA	5/150 E1578=HL01=NA19384=sLCL-IS1.01=Wewak_1	MPKPA-PTCNIKVTVCSFDDGVDLPPWFPPM-VEGAA	2/150 Makau=Mak_1	MIKPA-PTCNIRVTVCSFDDGVDLPPWFPPM-VEGAA	2/150 MP=sLCL-2.16	MPKPA-PTCNIRVTVCSFDDGVDLPPWFPPM-VEGAA	2/150 pLCL-TLR595=VA	LPKPA-PTCNIKATVCSFDDGVDLPPWFPPM-VEGAA	1/150 EBVaGC1	IPKPA-PTCNIKATVCSFDDGVDLPPWFPPM-VEGAA	1/150 FNR	MPKPP-PTCNIKATVCSFDDGVDLPPWFPPM-VEGAA	1/150 RPF	MIRPA-PTCNIRVTVCSFDDGVDLPPWFPPM-VEGAA	1/150 SG	MPKPP-PTCNIRVTVCSFDDGVDLPPWFPPM-VEGAA	1/150 sLCL-1.17	MIRPA-PTCNIKATVCSFDDGVDLPPWFPPM-VEGAA	1/150 sLCL-IS1.15	MTKPP-PTCNIKVTVCSFDDGVDLPPWFPPM-VEGAA
	594-613	n.d.	PTCNI-RVTVCSFDDGVDLPPWFPPM-VEGAA	(Leen et al. 2001)	150	18	68/150 M81=AFB1b=AG876=Akata=C666-1=CCH=CV-ARG=D3201.2=E1578=EBVaGC2=EBVaGC3=EBVaGC5=EBVaGC6=EBVaGC7=EBVaGC8=EBVaGC9=GC-EBV1=GC-variant-1=GC-variant-2=GC-variant-3=GC-variant-4=GC-variant-6=GC-variant-7=GC-variant-8=GC-variant-12=GC-variant-13=GC1=GD1=H018436D=H058015C=HKN14=HKN15=HKN19=HKNPC1=HKNPC2=HKNPC3=HKNPC4=HKNPC5=HKNPC6=HKNPC7=HKNPC8=HKNPC9=HL01=HN1=HNNPC7=LC1=LC2=LC3=LC4=NA19384=Raji=SCL…	PTCNI-KVTVCSFDDGVDLPPWFPPM-VEGAA	58/150 Mutu=BL37=Cheptages=Daudi=E492=E1503=E1563=E1577=E1583=E1587=E1590=EBVaGC1=EBVaGC4=FNR=GC-EBV2=GC-variant-5=GC-variant-9=GC-variant-10=HL02=HL04=HL05=HL08=HL09=HL11=K4123-Mi=K4413-Mi=L591=NA19114=NA19315=pLCL-TLT595=sLCL-1.02=sLCL-1.04=sLCL-1.06=sLCL-1.07=sLCL-1.08=sLCL-1.10=sLCL-1.11=sLCL-1.12=sLCL-1.17=sLCL-1.19=sLCL-BL1.03=sLCL-BL1.20=sLCL-IM1.02=sLCL-IM1.05=sLCL-IM1.09=sLCL-IM1.16=sLCL…	PTCNI-KATVCSFDDGVDLPPWFPPM-VEGAA	24/150 B95.8=BL36=GC-variant-11=H002213=H03753A=HN12=HN15=HU11393=Jijoye=LCL_B958_delEber2=M-ABA=Makau=Mak_1=MP=P3HR1=pLCL-TLR1-pre=pLCL-TLR1-post=RPF=SG=sLCL-2.16=sLCL-IS1.04=sLCL-IS1.18=sLCL-IS2.01=X50-7	PTCNI-RVTVCSFDDGVDLPPWFPPM-VEGAA
	607-619	DQ2	DGVDL-PPWFPPMVEGAAA-EGDDG	(Voo et al. 2005)	150	18	150/150 all like B95.8	DGVDL-PPWFPPMVEGAAA-EGDDG
EBNA2	11-30	DR4	LALHG-GQTYHLIVDTDSLGNPSLSV-IPSNP	(Long et al. 2005)	153	15	98/153 B95.8=BL36=BL37=CCH=CV-ARG=E1503=1536=1548=E1563=E1577=E1578=E1583=E1587=E1590=EBVaGC3=FNR=FWA=GC-variant-4=GC-variant-5=GC-variant-9=GC-variant-10=GC-variant-11=GC-variant-13=GC1=H002213=H018436D=H03753A=H058015C=HL01=HL02=HL04=HL05=HL08=HL09=HL11=HN15=HU11393=K4123-Mi=K4413-Mi=L3=L591=L8=LC1=LCL_B958_delEber2=M-ABA=Makau=Mak_1=MP=Mutu=NA19114=NA19315=NA19384=ODH=pLCL-TLR1-pre=pLCL-TLR1-p…	LALHG-GQTYHLIVDTDSLGNPSLSV-IPSNP	23/153 M81=C666-1=D3201.2=EBVaGC2=EBVaGC6=GC-EBV1=GC-variant-1=GC-variant-3=GC-variant-8=GC-variant-12=HKN14=HKNPC1=HKNPC3=HKNPC4=HKNPC5=HKNPC6=HKNPC7=HKNPC8=HKNPC9=HNNPC7=LC4=Saliva1=sLCL-IM1.09	LALHG-GQTYHLIVDTDSRGNPSLSV-IPSNP	15/153 AG876=AFB1b=ALU=GC-variant-7=Jijoye=L4=L19=sLCL-2.14=sLCL-2.15=sLCL-2.16=sLCL-2.21=sLCL-2.22=sLCL-IS2.01=WAN-BL=Wewak_1	LALHG-GQSYNLIVDTDMSGNPSLSV-IPTNP	12/153 Akata=EBVaGC1=EBVaGC5=EBVaGC7=EBVaGC8=EBVaGC9=GC-variant-2=GD1=HKN15=HKN19=HKNPC2=VGO	LALHG-GQTYHLIVDTDSVGNPSLSV-IPSNP	2/153 LC2=LC3	LALHG-GQTYHLLVDTDSLGNPSLSV-IPSNP	1/153 E1492	LALHG-GQTYNLIVDTNSLGNPSLSV-IPSNP	1/153 EBVaGC4	LALHG-GQTYQLIVDTNSLGNPSLSV-IPSNP	1/153 GC-variant-6	LALHG-GQTYHLIVDTDSHGNPSLSV-IPSNP
	23-34	DQB1*03:01	VDTDS-LGNPSLSVIPSN-PYQEQ	Mautner et al., unpublished	153	15	100/153 B95.8=BL36=BL37=CCH=CV-ARG=E1503=1536=1548=E1563=E1577=E1578=E1583=E1587=E1590=EBVaGC3=FNR=FWA=GC-variant-4=GC-variant-5=GC-variant-9=GC-variant-10=GC-variant-11=GC-variant-13=GC1=H002213=H018436D=H03753A=H058015C=HL01=HL02=HL04=HL05=HL08=HL09=HL11=HN15=HU11393=K4123-Mi=K4413-Mi=L3=L591=L8=LC1=LC2=LC3=LCL_B958_delEber2=M-ABA=Makau=Mak_1=MP=Mutu=NA19114=NA19315=NA19384=ODH=pLCL-TLR1-pre=pL…	VDTDS-LGNPSLSVIPSN-PYQEQ	23/153 M81=C666-1=D3201.2=EBVaGC2=EBVaGC6=GC-EBV1=GC-variant-1=GC-variant-3=GC-variant-8=GC-variant-12=HKN14=HKNPC1=HKNPC3=HKNPC4=HKNPC5=HKNPC6=HKNPC7=HKNPC8=HKNPC9=HNNPC7=LC4=Saliva1=sLCL-IM1.09	VDTDS-RGNPSLSVIPSN-PYQEQ	15/153 AG876=AFB1b=ALU=GC-variant-7=Jijoye=L4=L19=sLCL-2.14=sLCL-2.15=sLCL-2.16=sLCL-2.21=sLCL-2.22=sLCL-IS2.01=WAN-BL=Wewak_1	VDTDM-SGNPSLSVIPTN-PYQEQ	12/153 Akata=EBVaGC1=EBVaGC5=EBVaGC7=EBVaGC8=EBVaGC9=GC-variant-2=GD1=HKN15=HKN19=HKNPC2=VGO	VDTDS-VGNPSLSVIPSN-PYQEQ	2/153 E1492=EBVaGC4	VDTNS-LGNPSLSVIPSN-PYQEQ	1/157 GC-variant-6	VDTDS-HGNPSLSVIPSN-PYQEQ
	46-65	n.d.	SDTPL-IPLTIFVGENTGVPPPLPPP-PPPPP	(Long et al. 2005)	75	93	42/75 M81=Akata=C666-1=CV-ARG=E1492=E1503=1548=E1578=E1583=E1587=E1590=EBVaGC1=EBVaGC5=EBVaGC6=FNR=GC-EBV1=GC-variant-2=GC-variant-4=GC-variant-5=GC-variant-6=GC-variant-9=GC-variant-10=GC-variant-11=GC-variant-13=H018436D=H03753A=H058015C=HKNPC1=HKNPC2=HKNPC3=HKNPC8=HNNPC7=HU11393=K4123-Mi=K4413-Mi=MP=Mutu=Raji=RPF=SCL=SG=VGO	SDTPL-IPLTIFVGENTGVPPPPPPP-PPPPP	14/75 YCCEL1=EBVaGC2=EBVaGC3=EBVaGC4=EBVaGC7=EBVaGC8=EBVaGC9=GC-variant-1=GC-variant-3=GC-variant-8=GC-variant-12=GD1=HKNPC6=LC1	SDTPL-IPLTIFVGENTGVPPPPPPP-PQRRD	7/75 B95.8=FWA=HN15=L3=L8=M-ABA=ODH	SDTPL-IPLTIFVGENTGVPPPLPPP-PPPPP	6/75 AG876=ALU=GC-variant-7=L4=L19=WAN-BL	SNNPL-IQLQIVVGENTGAPAPPQPP-PPPPP	2/75 LC2=LC3	SDTPL-IPLTIIVGENTGVPPPPPPP-PPPPP	1/75 E1536	SDTPL-IPLRIFVGENTGVPPPLPPP-PPPPP	1/75 E1577	SGTPL-IPLTIFVGENTGVPPPPPPP-PPPPP	1/75 GC1	SDTPL-IPLTIFVGENTGVPPPPPPP-PTTTP	1/75 HKNPC4	SDTPL-IPLTIFVGENTGVPPPPPPP-SPPPP
	131-150	n.d.	PLASA-MRMLWMANYIVRQSRGDRGL-ILPQG	(Long et al. 2005)	153	15	122/153 B95.8=Akata=BL36=BL37=CCH=CV-ARG=D3201.2=E1492=E1503=E1536=1548=E1563=E1577=E1578=E1583=E1587=E1590=EBVaGC1=EBVaGC2=EBVaGC3=EBVaGC4=EBVaGC5=EBVaGC7=EBVaGC8=EBVaGC9=FNR=FWA=GC-variant-1=GC-variant-2=GC-variant-3=GC-variant-4=GC-variant-5=GC-variant-6=GC-variant-7=GC-variant-8=GC-variant-9=GC-variant-10=GC-variant-11=GC-variant-12=GC-variant-13=GC1=GD1=H002213=H018436D=H03753A=H058015C=HKN1…	PLASA-MRMLWMANYIVRQSRGDRGL-ILPQG	15/153 AG876=AFB1b=ALU=GC-variant-7=Jijoye=L4=L19=sLCL-2.14=sLCL-2.15=sLCL-2.16=sLCL-2.21=sLCL-2.22=sLCL-IS2.01=WAN-BL=Wewak_1	dissimilar	14/153 M81=C666-1=EBVaGC6=GC-EBV1=HKNPC1=HKNPC3=HKNPC4=HKNPC5=HKNPC8=HKNPC9=HNNPC7=L3=L8=VGO	PLASA-MRMLWMANYIVRQSRGDRGL-MLPQG	2/153 LC3=LC4	PLASA-MRMLWMANYIVRQSRGDRGL-VLPQG
	136-150	DRB1*08:01	MRMLW-MANYIVRQSRGDRGL-ILPQG	(Yu et al. 2015)	153	15	122/153 B95.8=Akata=BL36=BL37=CCH=CV-ARG=D3201.2=E1492=E1503=E1536=1548=E1563=E1577=E1578=E1583=E1587=E1590=EBVaGC1=EBVaGC2=EBVaGC3=EBVaGC4=EBVaGC5=EBVaGC7=EBVaGC8=EBVaGC9=FNR=FWA=GC-variant-1=GC-variant-2=GC-variant-3=GC-variant-4=GC-variant-5=GC-variant-6=GC-variant-7=GC-variant-8=GC-variant-9=GC-variant-10=GC-variant-11=GC-variant-12=GC-variant-13=GC1=GD1=H002213=H018436D=H03753A=H058015C=HKN1…	MRMLW-MANYIVRQSRGDRGL-ILPQG	15/153 AG876=AFB1b=ALU=GC-variant-7=Jijoye=L4=L19=sLCL-2.14=sLCL-2.15=sLCL-2.16=sLCL-2.21=sLCL-2.22=sLCL-IS2.01=WAN-BL=Wewak_1	dissimilar	14/153 M81=C666-1=EBVaGC6=GC-EBV1=HKNPC1=HKNPC3=HKNPC4=HKNPC5=HKNPC8=HKNPC9=HNNPC7=L3=L8=VGO	MRMLW-MANYIVRQSRGDRGL-MLPQG	2/153 LC3=LC4	MRMLW-MANYIVRQSRGDRGL-VLPQG
	206-225	n.d.	TPPTP-LPPATLTVPPRPTRPTTLPP-TPLLT	(Long et al. 2005)	154	14	74/154 B95.8=Akata=BL36=C666-1=CCH=CV-ARG=D3201.2=E1536=E1563=E1578=EBVaGC1=EBVaGC2=EBVaGC3=EBVaGC4=EBVaGC5=EBVaGC7=EBVaGC8=EBVaGC9=FNR=GC-variant-1=GC-variant-2=GC-variant-3=GC-variant-4=GC-variant-6=GC-variant-8=GC-variant-12=GC-variant-13=GC1=GD1=H002213=H018436D=H03753A=H058015C=HKN14=HKN15=HKN19=HKNPC2=HKNPC6=HKNPC7=HL01=HL04=HL05=HL09=HN15=HNNPC7=HU11393=LC1=LC2=LC3=LC4=LCL_B958_delEber2=M-…	TPPTP-LPPATdelLTVPPRPTRPTTLPP-TPLLT	34/154 Mutu=E1492=E1548=E1583=GC-variant-1=HL02=HL08=HL11=L591=Makau=Mak_1=NA19315=pLCL-TLR595=RPF=sLCL-1.02=sLCL-1.04=sLCL-1.06=sLCL-1.07=sLCL-1.08=sLCL-1.10=sLCL-1.11=sLCL-1.12=sLCL-1.17=sLCL-1.18=sLCL-BL1.03=sLCL-BL1.20=sLCL-IS1.01=sLCL-IS1.03=sLCL-IS1.06=sLCL-IS1.08=sLCL-IS1.10=sLCL-IS1.11=sLCL-IS1.18=TC	TPPSP-LPPATLLTVPPRPTRPTTLPP-TPLLT	18/154 AG876=BL37=AFB1b=ALU=GC-variant-7=Jijoye=L3=L4=L8=L19=sLCL-2.14=sLCL-2.15=sLCL-2.16=sLCL-2.21=sLCL-2.22=sLCL-IS2.01=WAN-BL=Wewak_1	dissimilar	12/154 E1587=E1590=GC-variant-9=GC-variant-10=K4123-Mi=K4413-Mi=sLCL-IM1.09=sLCL-IM1.17=sLCL-IS1.12=sLCL-IS1.14=sLCL-IS1.19=sLCL-IS1.20	TPPSP-VPPATLLTVPPRPTRPTTLPP-TPLLT	9/154 M81=EBVaGC6=GC-EBV1=HKNPC1=HKNPC4=HKNPC5=HKNPC8=HKNPC9=VGO	TPPTP-LPPATLLTVPPRPTRPTTLPP-TPLLT	1/154 E1503	TPPSP-LPPATLLTAPPRPTHPTTLPP-TPLLT	1/154 E1577	TPPTP-LPPATLLTVPPRPTRPTTLPS-TPLLT	1/154 GC-variant-5	TPPSP-LPPATLLTVPPRPTHPTTLPP-TPLLT	1/154 FWA	TPSPP-LPPATLLTVPPRPTRPTTLPP-TPLLT	1/154 HKNPC3	TPPTP-LPPATLLMVPPRPTRPTTLPP-TPLLT	1/154 ODH	TPSAP-LPPATLLTVPPRPTRPTTLPP-TPLLT	1/154 sLCL-1.19	TPPTP-LPPATLLTVPPRPTCPTTLPP-TPLLT
	276-295	DR7, 52a, 52b, 52c	PDSPE-PRSPTVFYNIPPMPLPPSQL-PPPAA	(Long et al. 2005)	153	15	120/153 B95.8=Akata=BL36=BL37=CCH=CV-ARG=D3201.2=E1492=E1503=E1536=1548=E1563=E1577=E1578=E1583=E1587=E1590=EBVaGC1=EBVaGC2=EBVaGC3=EBVaGC4=EBVaGC5=EBVaGC7=EBVaGC8=EBVaGC9=FNR=FWA=GC-variant-1=GC-variant-2=GC-variant-3=GC-variant-4=GC-variant-5=GC-variant-6=GC-variant-8=GC-variant-9=GC-variant-10=GC-variant-11=GC-variant-12=GC-variant-13=GC1=GD1=H002213=H018436D=H03753A=H058015C=HKN14=HKNPC2=HKNP…	PDSPE-PRSPTVFYNIPPMPLPPSQL-PPPAA	15/153 AG876=AFB1b=ALU=GC-variant-7=Jijoye=L4=L19=sLCL-2.14=sLCL-2.15=sLCL-2.16=sLCL-2.21=sLCL-2.22=sLCL-IS2.01=WAN-BL=Wewak_1	dissimilar	14/153 M81=C666-1=EBVaGC6=GC-EBV1=HKNPC1=HKNPC3=HKNPC4=HKNPC5=HKNPC8=HKNPC9=HNNPC7=L3=L8=VGO	PDSPE-PRSPNVFYNIPPMPLPPSQL-PPPAA	2/153 HKN15=HKN19	PDSPE-PRPPTVFYNIPPMPLPPSQL-PPPAA	2/153 K4123-Mi=K4413-Mi	PDSPE-PRSPTVFYNIPPMPLPSSQL-PPPAA
	280-290	DQ2/DQ7	EPRSP-TVFYNIPPMPL-PPSQL	(Khanna et al. 1997)	153	15	120/153 B95.8=Akata=BL36=BL37=CCH=CV-ARG=D3201.2=E1492=E1503=E1536=1548=E1563=E1577=E1578=E1583=E1587=E1590=EBVaGC1=EBVaGC2=EBVaGC3=EBVaGC4=EBVaGC5=EBVaGC7=EBVaGC8=EBVaGC9=FNR=FWA=GC-variant-1=GC-variant-2=GC-variant-3=GC-variant-4=GC-variant-5=GC-variant-6=GC-variant-8=GC-variant-9=GC-variant-10=GC-variant-11=GC-variant-12=GC-variant-13=GC1=GD1=H002213=H018436D=H03753A=H058015C=HKN14=HKNPC2=HKNP…	EPRSP-TVFYNIPPMPL-PPSQL	15/153 AG876=AFB1b=ALU=GC-variant-7=Jijoye=L4=L19=sLCL-2.14=sLCL-2.15=sLCL-2.16=sLCL-2.21=sLCL-2.22=sLCL-IS2.01=WAN-BL=Wewak_1	dissimilar	14/153 M81=C666-1=EBVaGC6=GC-EBV1=HKNPC1=HKNPC3=HKNPC4=HKNPC5=HKNPC8=HKNPC9=HNNPC7=L3=L8=VGO	EPRSP-NVFYNIPPMPL-PPSQL	2/153 HKN15=HKN19	EPRPP-TVFYNIPPMPL-PPSQL	2/153 K4123-Mi=K4413-Mi	EPRSP-TVFYNIPPMPL-PSSQL
	301-320	DR17	PPPAA-PAQPPPGVINDQQLHHLPSG-PPWWP	(Long et al. 2005)	154	14	87/154 B95.8=M81=Akata=BL36=C666-1=CCH=CV-ARG=D3201.2=E1536=E1578=EBVaGC1=EBVaGC2=EBVaGC3=EBVaGC4=EBVaGC5=EBVaGC6=EBVaGC7=EBVaGC8=EBVaGC9=FWA=GC-EBV1=GC-variant-1=GC-variant-2=GC-variant-3=GC-variant-4=GC-variant-6=GC-variant-8=GC-variant-12=GC-variant-13=GC1=GD1=H002213=H018436D=H03753A=H058015C=HKN14=HKN15=HKN19=HKNPC1=HKNPC2=HKNPC3=HKNPC4=HKNPC5=HKNPC6=HKNPC7=HKNPC8=HKNPC9=HL01=HL04=HL05=HL09=…	PPPAA-PAQPPPGVINDQQLHHLPSG-PPWWP	46/154 Mutu=E1492=E1503=1548=E1583=E1587=E1590=GC-variant-5=GC-variant-9=GC-variant-10=GC-variant-11-=HL02=HL08=HL11=K4123-Mi=K4413-Mi=L591=Makau=Mak_1=pLCL-TLR595=RPF=sLCL-1.02=sLCL-1.04=sLCL-1.06=sLCL-1.07=sLCL-1.08=sLCL-1.10=sLCL-1.11=sLCL-1.12=sLCL-1.17=sLCL-1.18=sLCL-BL1.03=sLCL-BL1.20=sLCL-IM1.09=sLCL-IM1.17=sLCL-IS1.01=sLCL-IS1.03=sLCL-IS1.06=sLCL-IS1.08=sLCL-IS1.10=sLCL-IS1.11=sLCL-IS1.12…	PPPAA-PAQPPPGVINDQQLHNLPSG-PPWWP	16/154 AG876=AFB1b=ALU=GC-variant-7=Jijoye=L4=L19=sLCL-2.14=sLCL-2.15=sLCL-2.16=sLCL-2.21=sLCL-2.22=sLCL-IS2.01=VA=WAN-BL=Wewak_1	dissimilar	4/154 BL37=E1563=E1577=sLCL-1.19	PPPAA-PAQPPPGVINDQQSHHLPSG-PPWWP	1/154 FNR	PPPAA-PAQPPPGVINDQQLHHLPSG-PPWRP
	411-430	n.d.	SNAAP-VCRNSHTATPNVSPIHEPES-HNSPE	(Brooks et al. 2016)	150	18	115/150 B95.8=M81=Akata=BL36=BL37=C666-1=CCH=CV-ARG=D3201.2=E1492=E1503=E1536=1548=E1563=E1577=E1583=E1587=E1590=EBVaGC2=EBVaGC3=EBVaGC4=EBVaGC6=EBVaGC7=EBVaGC8=EBVaGC9=FNR=FWA=GC-EBV1=GC-variant-1=GC-variant-3=GC-variant-5=GC-variant-6=GC-variant-8=GC-variant-10=GC-variant-11=GC-variant-12=GD1=H002213=H018436D=H03753A=H058015C=HKN14=HKN15=HKN19=HKNPC1=HKNPC2=HKNPC3=HKNPC4=HKNPC5=HKNPC8=HKNPC9=HL…	SNAAP-VCRNSHTATPNVSPIHEPES-HNSPE	13/150 AG876=ALU=GC-variant-7=L4=L19=sLCL-2.14=sLCL-2.15=sLCL-2.16=sLCL-2.21=sLCL-2.22=sLCL-IS2.01=WAN-BL=Wewak_1	dissimilar	7/150 EBVaGC1=EBVaGC5=GC-variant-2=GC-variant-4=GC-variant-13=GC1=YCCEL1	SNAAP-VCGNSHTATPNVSPIHEPES-HNSPE	3/150 E1578=sLCL-IM1.16=sLCL-IS1.15	SNAAP-VCRNSYTATPNVSPIHEPES-HNSPE	3/150 HL02=HL08=sLCL-IS1.01	SNAAP-VCRNSHTATPNISPIHEPES-HNSPE	2/150 HKNPC6=HKNPC7	SNAAP-ICRNSHTATPNVSPIHEPES-HNSPE	2/150 Makau=Mak_1	SNAAP-VCRNSHTATPNVSPIHEPDS-HNSPE	1/150 GC-variant-9	SNAAP-VCRNPHTATPNVSPIHEPES-HNSPE	1/150 HL11	SNAAP-VCRNLHTATPNVSPIHEPES-HNSPE	1/150 MP	SNAAP-VCRNSHTSTPNVSPIHEPES-HNSPE	1/150 sLCL-IS1.19	SNAAP-VCRNSHTAAPNVSPIHEPES-HNSPE	1/150 VGO	SNAAP-VCKNSHTATPNVSPIHEPES-HNSPE
EBNA3A	27-39	DQB1*06:03	TSVVQ-EQVSAGDWENVLI-ELSDS	Mautner et al., unpublished	151	17	135/151 B95.8=M81=Akata=BL37=C666-1=CCH=CV-ARG=D3201.2=Daudi=E1492=E1503=E1536=1548=E1563=E1577=E1578=E1583=E1587=E1590=EBVaGC1=EBVaGC2=EBVaGC3=EBVaGC4=EBVaGC5=EBVaGC6=EBVaGC7=EBVaGC8=EBVaGC9=FNR=GC-EBV1=GC-EBV2=GC-variant-1=GC-variant-2=GC-variant-3=GC-variant-4=GC-variant-5=GC-variant-6=GC-variant-8=GC-variant-9=GC-variant-10=GC-variant-11=GC-variant-12=GC-variant-13=GC1=GD1=H002213=H018436D=H0…	TSVVQ-EQVSAGDWENVLI-ELSDS	15/151 AG876=AFB1b=BL36=Cheptages=GC-variant-7=Jijoye=P3HR1=sLCL-1.18=sLCL-2.14=sLCL-2.15=sLCL-2.16=sLCL-2.21=sLCL-2.22=sLCL-IS2.01=VA	TSGVQ-ERASEGDWENVLI-EISDS	1/151 Wewak_1	TSDVQ-ERASEGDWENVLI-EISDS
	142-156	DRB1*13:01	YAMAI-RQAIRDRRRNPASRR-DQAKW	(Milosevic et al. 2006)	151	17	135/151 B95.8=M81=Akata=BL37=C666-1=CCH=CV-ARG=D3201.2=Daudi=E1492=E1503=E1536=1548=E1563=E1577=E1578=E1583=E1587=E1590=EBVaGC1=EBVaGC2=EBVaGC3=EBVaGC4=EBVaGC5=EBVaGC6=EBVaGC7=EBVaGC8=EBVaGC9=FNR=GC-EBV1=GC-EBV2=GC-variant-1=GC-variant-2=GC-variant-3=GC-variant-4=GC-variant-5=GC-variant-6=GC-variant-8=GC-variant-9=GC-variant-10=GC-variant-11=GC-variant-12=GC-variant-13=GC1=GD1=H002213=H018436D=H0…	YAMAI-RQAIRDRRRNPASRR-DQAKW	15/151 AG876=AFB1b=BL36=Cheptages=GC-variant-7=Jijoye=P3HR1=sLCL-1.18=sLCL-2.14=sLCL-2.16=sLCL-2.21=sLCL-2.22=sLCL-IS2.01=VA=Wewak_1	YAMAI-RQAIRDRRRNPASRR-SQVKW	1/151 sLCL-2.15	HAMAI-RQAIRDRRRNPASRR-SQVKW
	364-383	DR15	SDGDD-EDLPCIVSRGGPKVKRPPIF-IRRLH	(Long et al. 2005)	151	17	132/151 B95.8=M81=Akata=BL37=C666-1=CCH=CV-ARG=D3201.2=Daudi=E1492=E1503=E1536=1548=E1563=E1577=E1578=E1583=E1587=E1590=EBVaGC1=EBVaGC2=EBVaGC3=EBVaGC4=EBVaGC5=EBVaGC6=EBVaGC7=EBVaGC8=EBVaGC9=FNR=GC-EBV1=GC-variant-1=GC-variant-2=GC-variant-3=GC-variant-4=GC-variant-5=GC-variant-6=GC-variant-9=GC-variant-10=GC-variant-11=GC-variant-12=GC-variant-13=GC1=GD1=GD2=H002213=H018436D=H03753A=H058015C=HK…	SDGDD-EDLPCIVSRGGPKVKRPPIF-IRRLH	16/151 AG876=AFB1b=BL36=Cheptages=GC-variant-7=Jijoye=P3HR1=sLCL-1.18=sLCL-2.14=sLCL-2.15=sLCL-2.16=sLCL-2.21=sLCL-2.22=sLCL-IS2.01=VA=Wewak_1	SDGDD-EELPRVVSRDGTKHRRPPIF-LRRLH	2/151 GC-variant-8=sLCL-1.19	SDGDD-EDLPCIVSRDGPKVKRPPIF-IRRLH	1/151 GC-EBV2	SDGDD-EDLPFIVSRGGPKVKRPPIF-IRRLH
	649-667	n.d.	GAPFS-QVADVVRAPGVPAMQPQYF-DLPLI	(Long et al. 2005)	147	21	91/147 B95.8=M81=Akata=BL37=C666-1=CCH=CV-ARG=E1492=E1503=E1536=1548=E1563=E1577=E1583=E1587=E1590=EBVaGC3=EBVaGC4=EBVaGC6=EBVaGC7=EBVaGC8=EBVaGC9=GC-EBV1=GC-variant-1=GC-variant-3=GC-variant-5=GC-variant-6=GC-variant-8=GC-variant-9=GC-variant-10=GC-variant-11=GC-variant-12=GC-variant-13=GC1=H002213=H018436D=H058015C=HKNPC1=HKNPC3=HKNPC4=HKNPC5=HKNPC8=HKNPC9=HL01=HL02=HL08=HL11=HN15=K4123-Mi=K441…	GAPFS-QVADVVRAPGVPAMQPQYF-DLPLI	16/147 AG876=AFB1b=BL36=Cheptages=GC-variant-7=Jijoye=P3HR1=sLCL-1.18=sLCL-2.14=sLCL-2.15=sLCL-2.16=sLCL-2.21=sLCL-2.22=sLCL-IS2.01=VA=Wewak_1	GSPFS-QVADVARESGVPAMQPQYF-DLPLT	15/147 Raji=E1578=EBVaGC1=GC-EBV2=GD1=HKN14=HKN15=HKN19=HKNPC6=HKNPC7=Saliva1=sLCL-1.12=sLCL.IM1.16=sLCL-IS1.15=VGO	GAPFS-QVADVVHTPGVPAMQPQYF-DLPLI	6/147 HL04=HL05=HL09=sLCL-IM1.02=sLCL-IM1.05=sLCL-IS1.13	GAPFS-QVADVVRAPGVPEMQPQYF-ALPLI	4/147 Daudi=FNR=H03753A=HU11393	GAPFS-QVADVVQAPGVPAMQPQYF-DLPLI	3/147 D3201.2=HNNPC7=LC2	GAPFN-QVADVVHTPGVPAMQPQYF-DLPLI	3/147 Makau=Mak_1=RPF	GAPFS-QVADVVRAPGVPAMQPQCF-DLPLI	2/147 YCCEL1=GC-variant-2	LVPEQ-QVADVVHTPGVPAMQPQYF-DLPLI	1/147 EBVaGC2	GAPYS-QVADVVRAPGVPAMQPQYF-DLPLI	1/147 EBVaGC5	GAPFN-QVADVVHTPGVPAMQPQYF-DLPLI	1/147 GC-variant-4	GAPVS-QVADVVHTPGVPAMQPQYF-DLPLI	1/147 HKNPC2	GALFS-QVADVVRAPGVPAMQPQYF-DLPLI	1/147 LC4	GSPFS-QVADVVRAPGVPAMQPQYF-DLPLI	1/147 sLCL-1.17	GAPFS-QVADVVRAPGVPATQPQYF-DLPLI	1/147 sLCL-1.24	GDPFS-QVADVVRAPGVPAMQPQYF-DLPLI
	780-799	DR1	QPPME-GPWVPEQWMFQGAPPSQGTD-VVQHQ	(Long et al. 2005)	147	21	139/147 B95.8=M81=AFB1b=AG876=Akata=BL37=C666-1=CCH=Cheptages=CV-ARG=D3201.2=Daudi=E1492=E1503=E1536=1548=E1577=E1578=E1583=E1587=E1590=EBVaGC1=EBVaGC2=EBVaGC3=EBVaGC4=EBVaGC5=EBVaGC6=EBVaGC7=EBVaGC8=EBVaGC9=FNR=GC-EBV1=GC-EBV2=GC-variant-1=GC-variant-2=GC-variant-3=GC-variant-4=GC-variant-5=GC-variant-6=GC-variant-7=GC-variant-8=GC-variant-9=GC-variant-10=GC-variant-11=GC-variant-12=GC-variant-1…	QPPME-GPWVPEQWMFQGAPPSQGTD-VVQHQ	3/147 HKN14=HKNPC6=HKNPC7	QPPVE-GPWVPEQWMFQGAPPSQGTD-VVQHQ	3/147 BL36=Jijoye=P3HR1	QPPME-GPWVPEQWLFQGAPPSQGTD-VVQHQ	1/147 E1563	QPPME-GPWVPEQWMFHGAPPSQGTD-VVQHQ	1/147 VGO	QPPME-GPWVPEQWMFQGAPPSQGTD-VVQHK
EBNA3B	139-153	DRB1*13:01	NLNIE-EFIWMCMTVRHRCQA-IRKKP	(Yu et al. 2015)	156	12	139/156 B95.8=M81=ABC-DL67=ABC-H7=ABC-H9=ABC-P8=ABC-PDL10=Akata=BL31=BL37=C666-1=CCH=CV-ARG=D3201.2=Daudi=DBLCL-3i=E1492=E1503=E1536=1548=E1563=E1577=E1578=E1583=E1587=E1590=EBVaGC1=EBVaGC4=EBVaGC5=EBVaGC6=EBVaGC8=EBVaGC9=FNR=GC-EBV1=GC-EBV2=GC-variant-1=GC-variant-2=GC-variant-3=GC-variant-4=GC-variant-5=GC-variant-6=GC-variant-8=GC-variant-9=GC-variant-10=GC-variant-11=GC-variant-12=GC-variant-…	NLNIE-EFIWMCMTVRHRCQA-IRKKP	16/156 AG876=AFB1b=BL36=Cheptages=GC-variant-7=Jijoye=P3HR1=sLCL-1.18=sLCL-2.14=sLCL-2.15=sLCL-2.16=sLCL-2.21=sLCL-2.22=sLCL-IS2.01=VA=Wewak_1	NLNIE-EFIWMCMTVRHRCQA-IRQKP	1/156 Mutu	NLNTE-EFIWMCMTVRHRCQA-IRKKP
	281-300	DRB1*15:01	KNRVS-FIEFVGWLCKKDHTHIREWF-RQCTG	(Mackay et al. 2009)	155	13	139/155 B95.8=M81=ABC-DL67=ABC-H9=ABC-P8=ABC-PDL10=Akata=BL31=BL37=C666-1=CCH=CV-ARG=D3201.2=Daudi=DBLCL-3=E1492=E1503=E1536=1548=E1563=E1577=E1578=E1583=E1587=E1590=EBVaGC1=EBVaGC4=EBVaGC5=EBVaGC6=EBVaGC8=EBVaGC9=FNR=GC-EBV1=GC-EBV2=GC-variant-1=GC-variant-2=GC-variant-3=GC-variant-4=GC-variant-5=GC-variant-6=GC-variant-8=GC-variant-9=GC-variant-10=GC-variant-11=GC-variant-12=GC-variant-13=GC1=G…	KNRVS-FIEFVGWLCKKDHTHIREWF-RQCTG	15/155 AG876=AFB1b=BL36=Cheptages=GC-variant-7=Jijoye=P3HR1=sLCL-1.18=sLCL-2.14=sLCL-2.15=sLCL-2.16=sLCL-2.21=sLCL-2.22=sLCL-IS2.01=VA	RNRVA-FVEFVGWLCKKDHTHIREWF-RQCTG	1/155 Wewak_1	RNRVA-FVEFVGWLSKKDHTHIREWF-RQCTG
	664-676	DRB1*11:01	ITPYK-PTWAQIGHIPYQP-TPTGP	Mautner et al., unpublished	146	22	89/146 B95.8=M81=ABC-DL67=ABC-H9=ABC-P8=ABC-PDL10=Akata=BL31=BL37=C666-1=Daudi=DBLCL-3=E1492=E1503=E1536=1548=E1563=E1577=E1583=E1587=E1590=EBVaGC4=EBVaGC6=EBVaGC9=FNR=GC-EBV1=GC-H25=GC-variant-5=GC-variant-6=GC-variant-9=GC-variant-10=GC-variant-11=GD2=H002213=H018436D=H03753A=H058015C=HKN15=HKN19=HKNPC1=HKNPC2=HKNPC3=HKNPC4=HKNPC5=HKNPC8=HKNPC9=HL02=HL04=HL08=HL09=HL11=HN15=HU11393=K4123-Mi=K44…	ITPYK-PTWAQIGHIPYQP-TPTGP	35/146 Raji=CCH=CV-ARG=D3201.2=EBVaGC1=EBVaGC5=GC-EBV2=GC-variant-2=GC-variant-4=GC-variant-13=GD1=HL01=HL05=HNNPC7=LC2=Makau=Mak_1=MP=NA19384=RPF=SCL=SG=sLCL-1.05=sLCL-1.09=sLCL-1.12=sLCL-1.13=sLCL-1.19=sLCL-1.24=sLCL-IM1.02=sLCL-IM1.05=sLCL-IM1.16=sLCL-IS1.07=sLCL-IS1.13=sLCL-IS1.15=VGO=YCCEL1	LTPYK-PTWAQMGHIPYQP-TPTGP	16/146 AG876=AFB1b=BL36=Cheptages=GC-variant-7=Jijoye=P3HR1=sLCL-1.18=sLCL-2.14=sLCL-2.15=sLCL-2.16=sLCL-2.21=sLCL-2.22=sLCL-IS2.01=VA=Wewak_1	dissimilar	4/146 HKN14=HKNPC6=HKNPC7=Saliva1	ITPDE-PTWAQIGHIPYQP-TPTGP	1/146 E1578	ITPYK-PTWAQMGHIPYQP-TPTGP	1/152 GC-variant-8	ITPYE-PTWAQIGQIPYQP-TPTGP
	771-790	DRB4*01	GPTKQ-ILRQLLTGGVKKGRPSLKLQ-AALER	(Mackay et al. 2009)	149	19	136/149 B95.8=M81=ABC-DL67=ABC-H9=ABC-P8=ABC-PDL10=E1492=E1503=E1536=1548=E1563=E1577=E1578=E1583=E1587=E1590=Akata=BL31=BL37=C666-1=CCH=CV-ARG=D3201.2=Daudi=DBLCL-3=EBVaGC1=EBVaGC4=EBVaGC5=EBVaGC6=EBVaGC8=EBVaGC9=FNR=GC-EBV1=GC-EBV2=GC-H25=GC-variant-1=GC-variant-2=GC-variant-3=GC-variant-4=GC-variant-5=GC-variant-6=GC-variant-8=GC-variant-9=GC-variant-10=GC-variant-11=GC-variant-12=GC-variant-1…	GPTKQ-ILRQLLTGGVKKGRPSLKLQ-AALER	13/149 AG876=AFB1b=BL36=Cheptages=GC-variant-7=Jijoye=P3HR1=sLCL-2.14=sLCL-2.16=sLCL-2.21=sLCL-2.22=sLCL-IS2.01=VA	GPAKH-ILRQLLTGGVKSGRPSLKFK-AALER
	846-864	DRB3*02:01	ASAVT-QAPTEYTRERRGVGPMPPT-DIPPS	(Mackay et al. 2009)	152	16	109/152 B95.8=M81=ABC-DL67=ABC-H9=ABC-P8=ABC-PDL10=Akata=BL31=BL37=C666-1=CCH=CV-ARG=Daudi=DBLCL-3=E1492=E1503=E1536=1548=E1563=E1577=E1578=E1583=E1587=E1590=EBVaGC4=EBVaGC6=EBVaGC8=EBVaGC9=FNR=GC-EBV1=GC-H25=GC-variant-1=GC-variant-3=GC-variant-5=GC-variant-6=GC-variant-9=GC-variant-10=GC-variant-11=GC-variant-12=GC1=GD2=H002213=H018436D=H03753A=H058015C=HKN15=HKN19=HKNPC1=HKNPC2=HKNPC3=HKNPC4=H…	ASAVT-QAPTEYTRERRGVGPMPPT-DIPPS	19/152 Raji=D3201.2=EBVaGC1=EBVaGC5=GC-EBV2=GC-variant-2=GC-variant-4=GC-variant-13=GD1=HKN14=HKNPC6=HKNPC7=HNNPC7=LC2=Makau=Mak_1=sLCL-IM1.16=VGO=YCCEL1	ASTVT-QEPTEYTRERRGVGPMPPT-DIPPS	16/152 AG876=AFB1b=BL36=Cheptages=GC-variant-7=Jijoye=P3HR1=sLCL-1.18=sLCL-2.14=sLCL-2.15=sLCL-2.16=sLCL-2.21=sLCL-2.22=sLCL-IS2.01=VA=Wewak_1	ASTVT-QAPTEYTGERRLGGPMSPT-DIPPS	2/152 MP=SG	ASAVT-QAPTEYTRERRGVGPMPPT-YIPPS	2/152 sLCL.1.12=sLCL.1.19	ASTVT-QAPTEYTRERRGVGPMPPT-DIPPS	1/152 GC-variant-8	ASAVT-PAPTEYTRERRGVGPMPPT-DIPPS	1/152 NA19384	TSAVT-QAPTEYTRERRGVGPMPPT-DIPPS	1/152 RPF	ASTVT-QKPTEYTRERRGVGPMPPT-DIPPS	1/152 Saliva1	ASAVT-QAPTEYTRERGGVGPMPPT-DIPPS
EBNA3C	66-80	DR1, DR13, DQ5, DQ6	SRGDE-NRGWMQRIRRRRRRR-AALSG	(Leen et al. 2001)	153	15	131/153 B95.8=M81=BL37=CCH=CV-ARG=D3201.2=Daudi=E1492=E1503=E1536=1548=E1563=E1577=E1578=E1583=E1587=E1590=EBVaGC1=EBVaGC2=EBVaGC3=EBVaGC4=EBVaGC5=EBVaGC6=EBVaGC7=EBVaGC8=EBVaGC9=FNR=GC-EBV1=GC-EBV2=GC-variant-1=GC-variant-2=GC-variant-3=GC-variant-4=GC-variant-5=GC-variant-6=GC-variant-8=GC-variant-9=GC-variant-10=GC-variant-11=GC-variant-12=GC-variant-13=GC1=GD1=GD2=H002213=H018436D=H03753A=H05…	SRGDE-NRGWMQRIRRRRRRR-AALSG	15/153 AG876=AFB1b=BL36=Cheptages=GC-variant-7=Jijoye=P3HR1=sLCL-1.18=sLCL-2.14=sLCL-2.15=sLCL-2.16=sLCL-2.21=sLCL-2.22=sLCL-IS2.01=VA	RRGDE-NRGWMQRIRRRRRRR-AALSG	3/153 Makau=Mak_1=RPF	SRADE-NRGWMQRIRRRRRRR-AALSG	1/153 C666-1	SRGDE-NKGWMQRIRRRRRRR-AALSG	1/153 HL05	SRGNE-NRGWMQRIRRRRRRR-AALSG	1/153 sLCL-1.17	SRGDE-NRDWMQRIRRRRRRR-AALSG	1/153 Wewak_1	SRGDE-NRGWMQRVRRRRRRR-AALSG
	100-119	DR16	PPWLP-PHDITPYTARNIRDAACRAV-KQSHL	(Landais et al. 2004)	153	15	81/153 B95.8=Akata=CCH=CV-ARG=Daudi=E1492=E1503=E1536=1548=E1563=E1583=EBVaGC2=EBVaGC3=EBVaGC4=EBVaGC6=EBVaGC7=EBVaGC8=EBVaGC9=FNR=GC-EBV1=GC-variant-1=GC-variant-3=GC-variant-5=GC-variant-6=GC-variant-11=GC-variant-12=GC1=H002213=H018436D=H03753A=H058015C=HKN15=HKN19=HKNPC2=HKNPC3=HL02=HL08=HL11=HN3=HN12=HN15=HU11393=L591=LC1=LC3=LC4=LCL_B958_delEber2=MP=Mutu=NA19114=NA19315=NA19384=pLCL-TLR1-pr…	PPWLP-PHDITPYTARNIRDAACRAV-KQSHL	31/153 M-ABA=BL37=D3201.2=E1577=E1587=E1590=EBVaGC1=EBVaGC5=GC-EBV2=GC-variant-2=GC-variant-4=GC-variant-9=GC-variant-10=GC-variant-13=GD1=HNNPC7=K4123-Mi=K4413-Mi=LC2=sLCL-1.04=sLCL-1.12=sLCL-1.19=sLCL-IM1.09=sLCL-IM1.16=sLCL-IM1.17=sLCL-IS1.12=sLCL-IS1.14=sLCL-IS1.19=sLCL-IS1.20=VGO=YCCEL1	PPWLP-PHDIAPYVARNIRDAACRAV-KQSHL	16/153 AG876=AFB1b=BL36=Cheptages=GC-variant-7=Jijoye=P3HR1=sLCL-1.18=sLCL-2.14=sLCL-2.15=sLCL-2.16=sLCL-2.21=sLCL-2.22=sLCL-IS2.01=VA=Wewak_1	PPWFP-PHDITPYVARNIRDAACQAV-KHSHL	13/153 M81=C666-1=GD2=HKN14=HKNPC1=HKNPC4=HKNPC5=HKNPC6=HKNPC7=HKNPC8=HKNPC9=HN17=Saliva1	PPWLP-PHDITPYIARNIRDAACRAV-KQSHL	6/153 HL04=HL05=HL09=sLCL-IM1.02=sLCL-IM1.05=sLCL-IS1.13	PPWLP-PHDIPPYIARNIRDAACRAV-KQSHL	3/153 Makau=Mak_1=RPF	PPWLP-PHGITPYIARNIRDAACRAV-KQSHL	1/153 E1578	PPWLP-PHDIAPYTARNIRDAACRAV-KQSHL	1/153 GC-variant-8	PPWLP-PHDITSYIARNIRDAACRAV-KQSHL	1/153 HL011	PPWLP-PHDIAPYIARNIRDAACRAV-KQSHL
	141-155	DR13	LDTQH-ILCFVMAARQRLQDI-RRGPL	(Leen et al. 2001)	153	15	96/153 M81=Akata=BL37=C666-1=Daudi=E1492=E1503=E1536=1548=E1563=E1577=E1578=E1583=E1587=E1590=EBVaGC1=EBVaGC2=EBVaGC3=EBVaGC4=EBVaGC6=EBVaGC7=EBVaGC8=EBVaGC9=FNR=GC-EBV1=GC-variant-1=GC-variant-3=GC-variant-5=GC-variant-6=GC-variant-8=GC-variant-9=GC-variant-10=GC-variant-12=GC1=GD2=H03753A=HKN15=HKN19=HKNPC1=HKNPC2=HKNPC3=HKNPC4=HKNPC5=HKNPC8=HKNPC9=HL01=HL02=HL04=HL05=HL08=HL09=HL11=HN3=HU11393…	LDTQH-VLCFVMAARQRLQDI-RRGPL	41/153 B95.8=CCH=CV-ARG=D3201.2=EBVaGC5=GC-EBV2=GC-variant-2=GC-variant-4=GC-variant-11=GC-variant-13=GD1=H002213=H018436D=H058015C=HKN14=HKNPC6=HKNPC7=HN12=HN15=HN17=HNNPC7=LCL_B958_delEber2=LC2=MP=NA19384=pLCL-TLR1-pre=pLCL-TLR1-post=pLCL-TLR595=SCL=SG=sLCL-1.05=sLCL-1.09=sLCL-1.13=sLCL-1.24=sLCL-IM1.16=sLCL-IS1.04=sLCL-IS1.06=sLCL-IS1.07=VGO=X50-7=YCCEL1	LDTQH-ILCFVMAARQRLQDI-RRGPL	16/153 AG876=AFB1b=BL36=Cheptages=GC-variant-7=Jijoye=P3HR1=sLCL-1.18=sLCL-2.14=sLCL-2.15=sLCL-2.16=sLCL-2.21=sLCL-2.22=sLCL-IS2.01=VA=Wewak_1	LDTQH-LLCFVMAARQRLQDI-RRGPL
	325-339	DRB1*08:01	NAPPN-ENPYHARRGIKEHVI-QNAFR	(Yu et al. 2015)	150	18	97/150 B95.8=BL37=CCH=CV-ARG=D3201.2=Daudi=E1492=E1503=E1536=1548=E1563=E1577=E1578=E1583=E1587=E1590=EBVaGC1=EBVaGC5=FNR=GC-EBV2=GC-variant-2=GC-variant-4=GC-variant-5=GC-variant-8=GC-variant-9=GC-variant-10=GC-variant-11=GC-variant-12=GC-variant-13=GD1=H002213=H018436D=H03753A=H058015C=HKN14=HKNPC6=HKNPC7=HL01=HL02=HL04=HL08=HL09=HL11=HN15=HNNPC7=HU11393=K4123-Mi=K4413-Mi=L591=LC2=LCL_B958_delE…	NAPPN-ENPYHARRGIKEHVI-QNAFR	29/150 M81=Akata=C666-1=EBVaGC2=EBVaGC3=EBVaGC4=EBVaGC6=EBVaGC7=EBVaGC8=EBVaGC9=GC-EBV1=GC-variant-1=GC-variant-3=GC-variant-6=GC1=GD2=HKN15=HKN19=HKNPC1=HKNPC2=HKNPC3=HKNPC4=HKNPC5=HKNPC8=HKNPC9=HN3=LC1=LC3=LC4	NAPPN-ENPYHARRGIKDHVI-QNAFR	16/150 AG876=AFB1b=BL36=Cheptages=GC-variant-7=Jijoye=P3HR1=sLCL-1.18=sLCL-2.14=sLCL-2.15=sLCL-2.16=sLCL-2.21=sLCL-2.22=sLCL-IS2.01=VA=Wewak_1	NAPPN-ENPYHARRGIKEQVI-QKAFL	6/150 Makau=Mak_1=RPF=sLCL-1.04=sLCL-1.12=sLCL-1.19	NAPPN-ENPYHARRGIKEQVI-QNAFR	1/150 GC-variant-12	NAPPN-ENPYHARRGIKDHVI-QNTFR	1/150 sLCL-1.10	NAPPN-ENPYHARRGIKEHVI-QNVFR
	386-400	DQB1*05:01	VELES-SDDELPYIDPNMEPV-QQRPV	(Leen et al. 2001)	149	19	126/149 B95.8=M81=AFB1b=AG876=BL36=C666-1=CCH=Cheptages=CV-ARG=D3201.2=Daudi=E1492=E1503=E1536=1548=E1563=E1578=E1583=EBVaGC1=EBVaGC2=EBVaGC3=EBVaGC4=EBVaGC5=EBVaGC6=EBVaGC7=EBVaGC8=EBVaGC9=FNR=GC-EBV1=GC-EBV2=GC-variant-1=GC-variant-2=GC-variant-3=GC-variant-4=GC-variant-5=GC-variant-6=GC-variant-7=GC-variant-8=GC-variant-11=GC-variant-12=GC-variant-13=GC1=GD1=GD2=H002213=H018436D=H03753A=H05801…	VELES-SDDELPYIDPNMEPV-QQRPV	15/149 M-ABA=BL37=E1577=E1587=E1590=GC-variant-8=GC-variant-9=K4123-Mi=K4413-Mi=sLCL-IM1.09=sLCL-IM1.17=sLCL-IS1.12=sLCL-IS1.14=sLCL-IS1.19=sLCL-IS1.20	VELET-SDDELPYIDPNMEPV-QQRPV	6/149 Makau=Mak_1=RPF=sLCL-1.04=sLCL-1.12=sLCL-1.19	MELES-SDDELPYIDPNMEPV-QQRPV	1/149 HL01	VEVES-SDDELPYIDPNMEPV-QQRPV	1/149 sLCL-IS1.08	VELES-SDDELPYIYPNMEPV-QQRPV
	401-415	DR11, DR14, DQ3, DQ5	NMEPV-QQRPVMFVSRVPAKK-PRKLP	(Leen et al. 2001)	149	19	133/149 B95.8=M81=Akata=BL37=C666-1=CCH=CV-ARG=D3201.2=Daudi=E1492=E1503=E1536=1548=E1563=E1577=E1578=E1583=E1587=E1590=EBVaGC1=EBVaGC2=EBVaGC3=EBVaGC4=EBVaGC5=EBVaGC6=EBVaGC7=EBVaGC8=EBVaGC9=FNR=GC-EBV1=GC-EBV2=GC-variant-1=GC-variant-2=GC-variant-3=GC-variant-4=GC-variant-5=GC-variant-6=GC-variant-8=GC-variant-9=GC-variant-10=GC-variant-11=GC-variant-12=GC-variant-13=GC1=GD1=GD2=H002213=H018436…	NMEPV-QQRPVMFVSRVPAKK-PRKLP	16/149 AG876=AFB1b=BL36=Cheptages=GC-variant-7=Jijoye=P3HR1=sLCL-1.18=sLCL-2.14=sLCL-2.15=sLCL-2.16=sLCL-2.21=sLCL-2.22=sLCL-IS2.01=VA=Wewak_1	NMEPV-QQRPVMFVSRVPVRK-PRTLP
	546-560	DR1, DR13, DQ5, DQ6	RSGRR-QKRAAPPTVSPSDTG-PPAVG	(Leen et al. 2001)	75	93	63/75 M81=Akata=C666-1=CV-ARG=E1492=E1503=E1536=1548=E1563=E1578=E1583=EBVaGC1=EBVaGC2=EBVaGC3=EBVaGC4=EBVaGC5=EBVaGC6=EBVaGC7=EBVaGC8=EBVaGC9=FNR=GC-EBV1=GC-EBV2=GC-variant-1=GC-variant-2=GC-variant-3=GC-variant-4=GC-variant-5=GC-variant-6=GC-variant-8=GC-variant-9=GC-variant-10=GC-variant-11=GC-variant-12=GC-variant-13=GC1=GD1=GD2=H002213=H018436D=H03753A=H058015C=HKNPC1=HKNPC2=HKNPC3=HKNPC4=HK…	RSGRR-QKRAAPPTVSPSDTG-PPAAG	5/75 E1577=E1587=E1590K4123-Mi=K4413-Mi	RSGRR-QKRAAPPTVSPSDTG-PPATG	4/75 B95.8=CCH=HN15=Mutu	RSGRR-QKRAAPPTVSPSDTG-PPAVG	3/75 AG876=GC-variant-7=VA	RSGRR-QKRAMPPPVSPSDAG-PPSTR
	586-600	DR1, DR13, DQ5, DQ6	PPAAG-PPAAGPPAAGPRILA-PLSAG	(Leen et al. 2001)	73	95	19/73 M81=Akata=EBVaGC2=EBVaGC3=EBVaGC4=EBVaGC6=EBVaGC7=EBVaGC9=GC-variant-6=GD2=HKNPC1=HKNPC2=HKNPC3=HKNPC4=HKNPC5=HKNPC8=HKNPC9=LC1=LC3=LC4	PPAAG-PPAAGPPAAGPRIMA-PPVVR	10/73 B95.8=CCH=CV-ARG=H018436D=H058015C=HN15=MP=Mutu=SCL=SG	PPAAG-PPAAGPPAAGPRILA-PLSAG	10/73 E1548=E1577=E1578=E1587=E1590=K4123-Mi=K4413-Mi=RPF	PPAAG-PPAAGPPAAGPRILA-PPSAG	8/73 EBVaGC1=EBVaGC5=GC-EBV2=GC-variant-2=GC-variant-4=GD1=LC2=YCCEL1	PPAAG-PPAAGPPAAGPHILT-PPSAR	6/73 AG876=C666-1=GC-variant-7=GC-variant-12=H03753A=VA	dissimilar	6/73 EBVaGC8=GC-EBV1=GC-variant-1=GC-variant-3=GC1=HKNPC7	PPAAG-PPAAGPPAAGPRILV-PLSAG	4/73 E1503=E1563=GC-variant-13=HU11393	PPAAG-PPAAGPPAAGPRILT-PPSAR	3/73 E1492=E1583=HNNPC7	PPAAG-PPAAGPPAAGPRILT-PLSAG	2/73 GC-variant-11=H002213	PPAAG-PPAAGPPAAGPRILV-PLSAG	1/73 E1536	PPAAG-PPAAGPPAAGPRILT-PLAAG	1/73 FNR	PPAAG-PPAAGPPVAGPRILT-PPSAR	1/73 GC-variant-5	PPAAG-PPAAGPPAAGPRILT-PLSAG	1/73 GC-variant-8	PPAAG-PPAAGPPAAGPRILA-PPYAG	1/73 HKNPC6	PPAAG-PPAAGPPAAGPRILV-PPYAG
	626-640	DR11, DR14, DQ3, DQ5	RIMAP-PPVVRMFMRERQLPQ-STGRK	(Leen et al. 2001)	148	20	122/148 B95.8=M81=Akata=BL37=C666-1=CCH=CV-ARG=D3201.2=Daudi=E1492=E1503=E1536=1548=E1563=E1577=E1578=E1583=E1587=E1590=EBVaGC1=EBVaGC2=EBVaGC3=EBVaGC4=EBVaGC5=EBVaGC6=EBVaGC7=EBVaGC8=EBVaGC9=FNR=GC-EBV1=GC-EBV2=GC-variant-1=GC-variant-2=GC-variant-3=GC-variant-4=GC-variant-5=GC-variant-6=GC-variant-8=GC-variant-9=GC-variant-11=GC-variant-12=GC1=GD1=GD2=H002213=H018436D=H058015C=HKN14=HKN15=HKN19…	PRIMA-PPVVRMFMRERQLPQ-STGRK	14/148 AG876=AFB1b=BL36=Cheptages=GC-variant-7=Jijoye=P3HR1=sLCL-1.18=sLCL-2.14=sLCL-2.15=sLCL-2.16=sLCL-2.21=sLCL-2.22=sLCL-IS2.01	PRDMA-PTVVHMFTRERLLTQ-STGPA	6/148 H03753A=HU11393=Makau=Mak_1=RPF=SCL	RIMAP-PPVVHMFMRERQLPQ-STGRK	2/148 GC-variant-10=Saliva1	PCIMA-PPVVRMFMRERQLPQ-STGRK	2/148 GC-variant-13=YCCEL1	PRIMA-PPVVRMFMRERQLPQ-TTGRK	1/148 sLCL-1.17	PRIMA-PPVVHMFMRERQLPQ-STGRK	1/148 Wewak_1	PRDMA-PTVVHMLTRERLLTQ-STGPA
	628-640	DRB1*11:01	MAPPP-VVRMFMRERQLPQ-STGRK	(Yu et al. 2015)	148	20	124/148 B95.8=M81=Akata=BL37=C666-1=CCH=CV-ARG=D3201.2=Daudi=E1492=E1503=E1536=1548=E1563=E1577=E1578=E1583=E1587=E1590=EBVaGC1=EBVaGC2=EBVaGC3=EBVaGC4=EBVaGC5=EBVaGC6=EBVaGC7=EBVaGC8=EBVaGC9=FNR=GC-EBV1=GC-EBV2=GC-variant-1=GC-variant-2=GC-variant-3=GC-variant-4=GC-variant-5=GC-variant-6=GC-variant-8=GC-variant-9=GC-variant-10=GC-variant-11=GC-variant-12=GC1=GD1=GD2=H002213=H018436D=H058015C=HKN…	IMAPP-VVRMFMRERQLPQ-STGRK	14/148 AG876=AFB1b=BL36=Cheptages=GC-variant-7=Jijoye=P3HR1=sLCL-1.18=sLCL-2.14=sLCL-2.15=sLCL-2.16=sLCL-2.21=sLCL-2.22=sLCL-IS2.01	PRDMA-VVHMFTRERLLTQ-STGPA	6/148 H03753A=HU11393=Makau=Mak_1=RPF=SCL	RIMAP-VVHMFMRERQLPQ-STGRK	2/148 GC-variant-13=YCCEL1	PRIMA-VVRMFMRERQLPQ-TTGRK	1/148 sLCL-1.17	PRIMA-VVHMFMRERQLPQ-STGRK	1/148 Wewak_1	PRDMA-VVHMLTRERLLTQ-STGPA
	646-660	n.d.	STGRK-PQCFWEMRAGREITQ-MQQEP	(Leen et al. 2001)	148	20	95/148 B95.8=BL37=CCH=CV-ARG=Daudi=E1492=E1503=E1536=1548=E1563=E1577=E1578=E1583=E1587=E1590=EBVaGC8=FNR=GC-EBV1=GC-variant-1=GC-variant-3=GC-variant-5=GC-variant-9=GC-variant-10=GC-variant-11=GC-variant-12=GC1=H002213=H018436D=H03753A=H058015C=HKN14=HKNPC6=HKNPC7=HL02=HL04=HL05=HL08=HL09=HL11=HN15=HU11393=K4123-Mi=K4413-Mi=L591=LCL_B958_delEber2=M-ABA=Makau=Mak_1=MP=Mutu=NA19114=NA19315=NA19384…	STGRK-PQCFWEMRAGREITQ-MQQEP	25/148 M81=Akata=C666-1=EBVaGC2=EBVaGC3=EBVaGC4=EBVaGC6=EBVaGC7=EBVaGC9=GC-EBV2=GC-variant-6=GC-variant-8=GD2=HKN15=HKN19=HKNPC1=HKNPC2=HKNPC3=HKNPC4=HKNPC5=HKNPC8=LC1=LC3=LC4=Saliva1	STGRK-PQCFWEMRAGGEITQ-MQQEP	11/148 AG876=AFB1b=Cheptages=GC-variant-7=sLCL-1.18=sLCL-2.14=sLCL-2.15=sLCL-2.16=sLCL-2.21=sLCL-2.22=sLCL-IS2.01	STGPA -PRSFWEMRAGRDAPK-IQQEP	11/148 D3201.2=EBVaGC1=EBVaGC5=GC-variant-2=GC-variant-4=GD1=HL01=HNNPC7=LC2=sLCL-IM1.16=VGO	STGRK-PQCFWEMRASREITQ-MQQEP	3/148 BL36=Jijoye=P3HR1	STGPA -PRSFWEMRAGRDAPN-IQQEP	2/148 GC-variant-13=YCCEL1	TTGRK-PQCFWEMRASREITQ-MQQEP	1/148 Wewak_1	STGPA -PRSFWEMRAGRDATK-IQQEP
	741-760	DR1/DR4	DVAAQ-PAPQAPYQGYQEPPAPQAPY-QGYQE	(Leen et al. 2001)	73	95	50/73 B95.8=M81=Akata=C666-1=CCH=CV-ARG=E1492=E1503=E1536=1548=E1563=E1583=EBVaGC2=EBVaGC3=EBVaGC4=EBVaGC6=EBVaGC7=EBVaGC8=EBVaGC9=FNR=GC-EBV1=GC-EBV2=GC-variant-1=GC-variant-3=GC-variant-5=GC-variant-8=GC-variant-11=GC-variant-12=GC1=H002213=H018436D=H03753A=H058015C=HKNPC1=HKNPC2=HKNPC3=HKNPC4=HKNPC5=HKNPC6=HKNPC8=HN15=HNNPC7=HU11393=LC1=LC3=LC4=MP=Mutu=SCL=SG	DVAAQ-PAPQAPYQGYQEPPAPQAPY-QGYQE	9/73 EBVaGC1=EBVaGC5=GC-variant-4=GC-variant-13=GD1=HNNPC7=LC2=VGO=YCCEL1	DVAAP-PAPRAPYQGYQEQPAPQAPY-QGYQE	8/73 E1577=E1578=E1587=E1590=GC-variant-9=GC-variant-10=K4123-Mi=K4413-Mi	DVAAP-PAPQAPYQGYQEQPAPQAPY-QGYQE	2/73 AG876==GC-variant-7	dissimilar	2/73 GC-variant-6=GD2	DVAAQ-PAPQAPYQGYQEPPAPRAPY-QGYQE	1/73 GC-variant-2	DVAAP-PAPQAPYQGYQEQPPPQAPY-QGYQE	1/73 RPF	DVAAP-PAPQAPYQGYQEPPAPQAPY-QGYQE
	916-930	n.d.	SGTAC-PSMPFASDYSQGAFT-PLDIN	(Leen et al. 2001)	146	22	111/146 B95.8=M81=AFB1b=AG876=Akata=BL36=BL37=C666-1=CCH=Cheptages=CV-ARG=D3201.2=Daudi=E1577=E1578=E1587=E1590=EBVaGC1=EBVaGC2=EBVaGC3=EBVaGC4=EBVaGC5=EBVaGC6=EBVaGC7=EBVaGC9=FNR=GC-EBV2=GC-variant-2=GC-variant-6=GC-variant-7=GC-variant-9=GC-variant-10=GC-variant-11=GC-variant-13=GD1=H018436D=H03753A=H058015C=HKN15=HKN19=HKNPC1=HKNPC2=HKNPC3=HKNPC4=HKNPC5=HKNPC8=HL01=HL04=HL05=HL09=HN15=HNNPC7=H…	SGTAC-PSMPFASDYSQGAFT-PLDIN	18/146 E1492=E1503=E1536=1548=E1563=E1583=GC-variant-5=HL02=HL08=HL11=L591=sLCL-IS1.01=sLCL-IS1.03=sLCL-IS1.08=sLCL-IS1.10=sLCL-IS1.11=sLCL-IS1.15=sLCL-IS1.18	SGTAC-PSMPFSSDYSQGAFT-PLDIN	11/146 EBVaGC8=GC-EBV1=GC-variant-1=GC-variant-3=GC-variant-8=GC-variant-12=GC1=HKN14=HKNPC6=HKNPC7=VGO	SGTAW-PSMPFASDYSQGAFT-PLDIN	3/146 Makau=Mak_=RPF	SGTAC-PSMPFASDYSQGAFT-PLDSN	1/146 GC-variant-4	SGTAC-PSMTFASDYSQGAFT-PLDIN	1/146 LC3	SGTAC-PSMPFASDYSQGAFT-PLDFN	1/146 Saliva1	SGTAW-SSMPFASDYSQGAFT-PLDIN
	961-976	DR4, DQ2, DQ3, DQ5	QATAE-AQEILSDNSEISVFPK-DAKQT	(Leen et al. 2001)	145	23	85/145 B95.8=M81=C666-1=CCH=CV-ARG=D3201.2=EBVaGC2=E1492=E1503=E1536=1548=E1563=E1578=E1583=EBVaGC5=EBVaGC6=EBVaGC9=GC-variant-1=GC-variant-3=GC-variant-4=GC-variant-5=GC-variant-6=GC-variant-8=GC-variant-11=GC-variant-12=GD1=H018436D=H058015C=HKN14=HKN15=HKN19=HKNPC1=HKNPC2=HKNPC3=HKNPC4=HKNPC5=HKNPC6=HKNPC7=HKNPC8=HL01=HL02=HL04=HL05=HL08=HL09=HL11=HN15=HNNPC7=L591=LC1=LC2=LC3=LCL_B958_delEber2…	QATAE-AQEILSDNSEISVFPK-DAKQT	32/145 BL37=Daudi=E1577=E1587=E1590=FNR=GC-variant-9=GC-variant-10=H03753A=Hu11393=K4123-Mi=K4413-Mi=M-ABA=Mutu=NA19114=NA19315=sLCL-1.02=sLCL-1.04=sLCL-1.06=sLCL-1.07=sLCL-1.08=sLCL-1.10=sLCL-1.11=sLCL-1.17=sLCL-BL1.03=sLCL-BL1.20=sLCL-IM1.09=sLCL-IM1.17=sLCL-IS1.12=sLCL-IS1.14=sLCL-IS1.19=sLCL-IS1.20	QATAE-AQEILSDNSEISVFPK-DSKQT	15/145 AG876=AFB1b=BL36=Cheptages=GC-variant-7=Jijoye=P3HR1=sLCL-1.18=sLCL-2.14=sLCL-2.15=sLCL-2.16=sLCL-2.21=sLCL-2.22=sLCL-IS2.01=Wewak_1	QATSE-AQEILSDNSEISVFPK-DAKQT	6/145 Akata=EBVaGC3=EBVaGC7=GC-EBV1=GC1=LC4	QATAE-AQEILSDNSEISVFPK-DVKQT	4/145 EBVaGC1=GC-variant-2=GC-variant-13=YCCEL1	QATAE-AQEILSDNSEISVFPE-DAKQT	1/145 EBVaGC4	QATAE-AQEILSDNSEISVFPK-DAKHT	1/145 GC-EBV2	QATAE-AQEILSDNSEISVCPK-DVKQT	1/145 sLCL-IS1.11	QATAE-AQEILSDSSEISVFPK-DAKQT
EBNA-LP	41-55	Multiple, DPB1*13:01	PTRGG-QEPRRVRRRVLVQQE-EEVVS	(Brooks et al. 2016)	91	77	91/91 B95.8=M81=AG876=Akata=C666-1=CCH=CV-ARG=E1492=E1503=E1536=1548=E1563=E1577=E1578=E1583=E1587=E1590=EBVaGC1=EBVaGC2=EBVaGC3=EBVaGC4=EBVaGC5=EBVaGC6=EBVaGC7=EBVaGC8=EBVaGC9=FNR=GC-EBV1=GC-EBV2=GC-variant-1=GC-variant-2=GC-variant-3=GC-variant-4=GC-variant-5=GC-variant-6=GC-variant-7=GC-variant-8=GC-variant-9=GC-variant-10=GC-variant-11=GC-variant-12=GC-variant-13=GC1=GD1=GD2=H002213=H018436D=…	PTRGG-QEPRRVRRRVLVQQE-EEVVS
LMP1	11-30	DR7/DR9	ERGPP-GPRRPPRGPPLSSSLGLALL-LLLLA	(Haigh et al. 2008)	154	14	71/154 B95.8=AG876=BL36=BL37=Cheptages=Daudi=E1492=E1536=1548=E1563=E1577=E1583=E1587=E1590=GC-variant-5=GC-variant-7=HL01=HL02=HL04=HL05=HL08=HL09=HN12=HN15=Jijoye=K4123-Mi=K4413-Mi=LCL_B958_delEber2=M-ABA=Makau=Mak_1=Mutu=NA19114=NA19315=NA19384=NC=P3HR1=sLCL-1.02=sLCL-1.04=sLCL-1.05=sLCL-1.06=sLCL-1.07=sLCL-1.08=sLCL-1.09=sLCL-1.11=sLCL-1.12=sLCL-1.13=sLCL-1.17=sLCL-1.24=sLCL-2.14=sLCL-2.16=sL…	ERGPP-GPRRPPRGPPLSSSLGLALL-LLLLA	41/154 M81=Akata=C666-1=D3201.2=EBVaGC1=EBVaGC2=EBVaGC3=EBVaGC4=EBVaGC5=EBVaGC7=EBVaGC8=EBVaGC9=GC-EBV2=GC-variant-1=GC-variant-2=GC-variant-3=GC-variant-4=GC-variant-6=GC-variant-9=GC-variant-10=GC-variant-12=GC-variant-13=GC1=GD1=GD2=HKN14=HKNPC1=HKNPC2=HKNPC3=HKNPC4=HKNPC7=HKNPC8=HKNPC9=HNNPC7=LC1=LC2=LC3=LC4=Saliva1=VGO=YCCEL1	ERGPP-GPPRPPLGPPLSSSIGLALL-LLLLA	20/154 Raji=AFB1b=CV-ARG=FNR=GC-variant-11=H002213=H018436D=H03753A=H058015C=HU11393=MP=pLCL-TLR1-pre=pLCL-TLR1-post=pLCL-TLR595=RPF=SCL=sLCL-1.18=sLCL-2.15=sLCL-IS1.07=VA	ERGPP-GPRRPPRGPPLSSSIGLALL-LLLLA	2/154 HKN15=HKN19	ERGPP-GPPRPPLGPPLSSSIGLALL-LLLFA	1/154 CAO	ESAPP-SAPRPPLGPPLSSSIGLALL-LLLLA	1/154 CCH	ERGPP-GPRRPPRGPPLSSSMGLALL-LLLLA	1/154 E1503	ERGPP-GPRRPPRRPPLSSSLGLALL-LLLLA	1/154 E1578	ERGPP-GPRRPPLRPPPSSSLALALL-LLLLA	1/154 EBVaGC6	ERGPP-GPPRPPLGPPLSSSMGLALL-LLILA	1/154 GC-EBV1	ERGPP-APPRPPLGPPLSSSIGLALL-LLLLA	1/154 GC-variant-8	ERGPP-GPPRPPLGPPLSSSIGLALL-LLLSA	1/154 HKNPC5	ERGPP-GPPRPPLRPPLSSSIGLALL-LLLLA	1/154 HKNPC6	ERGPP-GPPRPPLGPPLSSSRGLALL-LLLLA	1/154 HL11	ERGPP-GPRRPPRRPPLSSSLGLALL-LLLLA	1/154 L591	ERGPP-GPQRPPLRPPPSSSISLALL-LLLLA	1/154 SG	ERGPP-GPRRPPRGPPLSSYIALALL-LLLLA	1/154 sLCL-1.10	ERGPP-GPRRPPRGPPLSSSRGLALL-LLLLA	1/154 sLCL-1.19	ERGPP-GPQRPPLGPPLSSSIGLALL-LLLLA	1/154 sLCL-IM1.02	ERGPP-GPRRPPRGPPLSSPLGLPLL-LLLLA	1/154 sLCL-IM1.05	ERGPP-GPRRPPRGPPPSSSLGLALL-LLLLA	1/154 sLCL-IM1.16	ERGPP-GPQRHPLQPPPPSSSALALL-LLLLA	1/154 sLCL-IS1.13
	68-83	n.d.	IIIIL-IIFIFRRDLLCPLGAL-CILLL	(Morales et al. 2012)	154	14	60/154 M81=C666-1=CAO=D3201.2=E1536=E1578=EBVaGC1=EBVaGC2=EBVaGC3=EBVaGC4=EBVaGC5=EBVaGC7=EBVaGC8=EBVaGC9=GC-EBV1=GC-EBV2=GC-variant-1=GC-variant-2=GC-variant-3=GC-variant-4=GC-variant-8=GC-variant-9=GC-variant-10=GC-variant-12=GC-variant-13=GC1=GD1=GD2=HKN14=HKN15=HKN19=HKNPC1=HKNPC2=HKNPC4=HKNPC5=HKNPC7=HKNPC8=HL02=HL04=HL05=HL08=HL09=HNNPC7=L591=LC1=LC2=LC3=LC4=Saliva1=sLCL-1.19=sLCL-IM1.02=sL…	IIIIL-IIFIFRRDLLCPLGGL-GLLLL	42/154 AG876=BL36=Cheptages=Daudi=E1492=E1503=E1577=E1583=E1590=GC-variant-5=GC-variant-7=HL01=HL11=Jijoye=Makau=Mak_1=Mutu=NA19315=NA19384=sLCL-1.02=sLCL-1.05=sLCL-1.06=sLCL-1.07=sLCL-1.08=sLCL-1.09=sLCL-1.10=sLCL-1.11=sLCL-1.12=sLCL-1.13=sLCL-1.17=sLCL-2.14=sLCL-2.16=sLCL-2.21=sLCL-2.22=sLCL-BL1.03=sLCL-BL1.20=sLCL-IS1.03=sLCL-IS1.06=sLCL-IS1.08=sLCL-IS1.11=sLCL-IS1.14=sLCL-IS1.19	IIIIL-IIFIFRRDLLCPLGAL-CLLLL	22/154 Raji=AFB1b=CCH=CV-ARG=FNR=GC-variant-11=H002213=H018436D=H03753A=H058015C=HU11393=MP=pLCL-TLR1-pre=pLCL-TLR1-post=pLCL-TLR595=RPF=SCL=SG=sLCL-1.18=sLCL-2.15=sLCL-IS1.07=VA	VIIIL-IIFIFRRDLLCPLGAL-CLLLL	11/154 B95.8=E1587=HN12=HN15=LCL_B958_delEber2=M-ABA=NC=P3HR1=sLCL-IS1.04=sLCL-IS1.12=X50-7	IIIIL-IIFIFRRDLLCPLGAL-CILLL	3/154 E1548=E1563=sLC-IS1.10	IIIIL-LIFIFRRDLLCPLGAL-CLLLL	2/154 EBVaGC6=HKNPC3	IIIIL-LIFIFRRDLLCPLGGL-GLLLL	2/154 K4123-Mi=K4413-Mi	IIIIL-IIFIFRRDLLCPLGAL-GLLLL	2/154 sLCL-1.04=sLCL-IM1.17	LILIL-IIFIFRRDLLCPLGGL-GLLLL	1/154 Akata	LIIIL-IIFIFRRDLLCPLGGL-GLLLL	1/154 BL37	IIIIL-IIFLFRRDLLCPLGAL-CLLLL	1/154 GC-variant-6	ILIIL-IIFIFRRDLLCPLGGL-GLLLL	1/154 HKNPC6	IIIIL-IIFIFRTDLLCPLGGL-GLLLL	1/154 HKNPC9	IIITL-IIFIFRRDLLCPLGGL-GLLLL	1/154 NA19114	MIIIL-IIFIFRRDLLCPLGAL-CILLL	1/154 sLC-1.24	MIIIL-IIFIFRRDLLCPLGAL-CLLLL	1/154 sLC-IM1.09	LIIIL-IIFIFRRDLLCPLGAL-CLLLL	1/154 sLC-IS1.18	IILIL-LIFIFRRDLLCPLGAL-CLLLL	1/154 Wewak_1	IIIIL-IIFIFRRDLLCTLGAI-ALLLL
	130-144	DR1, DR4, DQ1, DQ3	YLLEM-LWRLGATIWQLLAFF-LAFFL	(Leen et al. 2001)	154	14	43/154 M81=Akata=C666-1=D3201.2=EBVaGC2=EBVaGC3=EBVaGC4=EBVaGC5=EBVaGC6=EBVaGC7=EBVaGC8=EBVaGC9=GC-EBV1=GC-EBV2=GC-variant-1=GC-variant-2=GC-variant-3=GC-variant-4=GC-variant-6=GC-variant-8=GC-variant-10=GC-variant-12=GC-variant-13=GC1=GD1=GD2=HKN14=HKNPC1=HKNPC2=HKNPC3=HKNPC4=HKNPC5=HKNPC7=HKNPC8=HKNPC9=HNNPC7=LC1=LC2=LC3=LC4=sLCL-1.19=VGO=YCCEL1	YFLEI-LWRLGATIWQLLAFI-LAFFL	42/154 AG876=BL36=BL37=Cheptages=E1492=E1503=E1563=E1577=E1583=GC-variant-5=GC-variant-7=HL01=HL11=Jijoye=Makau=Mak_1=Mutu=NA19114=NA19315=NA19384=Raji=sLCL-1.02=sLCL-1.04=sLCL-1.05=sLCL-1.06=sLCL-1.07=sLCL-1.08=sLCL-1.09=sLCL-1.11=sLCL-1.13=sLCL-1.17=sLCL-1.24=sLCL-2.14=sLCL-2.21=sLCL-2.22=sLCL-BL1.20=sLCL-IM1.09=sLCL-IS1.03=sLCL-IS1.06=sLCL-IS1.08=sLCL-IS1.10=sLCL-IS1.11	YLLEI-LWRLGATIWQLLAFF-LAFFL	24/154 B95.8=Daudi=E1548=E1587=E1590=HN12=HN15=K4123-Mi=K4413-Mi=LCL_B958_delEber2=M-ABA=NC=P3HR1=sLCL-1.10=sLCL-1.12=sLCL-2.16=sLCL-IM1.17=sLCL-IS1.04=sLCL-IS1.12=sLCL-IS1.14=sLCL-IS1.18=sLCL-IS1.19=sLCL-IS1.20=X50-7	YLLEM-LWRLGATIWQLLAFF-LAFFL	21/154 AFB1b=CCH=CV-ARG=FNR=GC-variant-11=H002213=H018436D=H03753A=H058015C=HU11393=MP=pLCL-TLR1-pre=pLCL-TLR1-post=pLCL-TLR595=SCL=SG=sLCL-1.18=sLCL-2.15=sLCL-BL1.03=sLCL-IS1.07=VA	YFLEI-LWRLGATIWQLLAFF-LAFFL	9/154 HL02=HL04=HL05=HL08=HL09=sLCL-IM1.02=sLCL-IM1.05=sLCL-IS1.01=sLCL-IS2.01	YFLEI-LWGLGATIWQLLAFI-LAFFL	4/154 L591=sLCL-IM1.16=sLCL-IS1.13=sLCL-IS1.15	YFLDI-LWRLGATIWQLLAFF-LAFIL	2/154 CAO=Saliva1	YFLEI-LWRLGATLWQLLAFI-LAFFL	2/154 HKN15=HKN19	YFLEI-LWRLGATVWQLLAFI-LAFFL	1/154 E1536	YFLEI-LWGLGATIWQLLAFI-LAFFL	1/154 E1578	YLFDI-LWRLGATIWQLLAFF-LAFFL	1/154 EBVaGC1	YFLEI-LWRLGATICQLLAFI-LAFFL	1/154 GC-variant-9	YFLEI-LWRLGATIWQLLPFI-LAFFL	1/154 HKNPC6	YFLEI-LWRLGATIWQLWAFI-LAFFL	1/154 RPF	YFLEI-LCRLGATIWQLLAFF-LAFFL	1/154 Wewak_1	YLMEI-LWRLGATIWQLLAFI-LAFLL
	159-175	DR9/15/53	LIIAL-YLQQNWWTLLVDLLWLL-LFLAI	(Kobayashi et al. 2008)	154	14	112/154 B95.8=AFB1b=AG876=BL36=BL37=CAO=CCH=Cheptages=CV-ARG=Daudi=E1492=E1503=E1536=1548=E1563=E1577=E1578=E1583=E1587=E1590=EBVaGC1=EBVaGC5=EBVaGC6=FNR=GC-EBV2=GC-variant-2=GC-variant-4=GC-variant-5=GC-variant-7=GC-variant-9=GC-variant-10=GC-variant-11=GC-variant-13=GC1=H002213=H018436D=H03753A=H058015C=HL01=HL02=HL04=HL05=HL08=HL09=HL11=HN12=HN15=HNNPC7=HU11393=Jijoye=K4123-Mi=K4413-Mi=LCL_B95…	LIIAL-YLQQNWWTLLVDLLWLL-LFLAI	35/154 M81=Akata=C666-1=D3201.2=EBVaGC2=EBVaGC3=EBVaGC4=EBVaGC7=EBVaGC8=EBVaGC9=GC-EBV1=GC-variant-1=GC-variant-3=GC-variant-6=GC-variant-8=GC-variant-12=GD1=GD2=HKN14=HKN15=HKN19=HKNPC1=HKNPC2=HKNPC3=HKNPC4=HKNPC6=HKNPC7=HKNPC8=HKNPC9=LC1=LC2=LC3=LC4=Saliva1=VGO	LIIAL-YLQQNWWTLLVDLLWLL-LFMAI	3/154 L591=sLCL-IS1.13=sLCL-IS1.15	LMIAL-YLQQNWWTLLVDLLWLL-LFLAI	1/154 HKNPC5	LIFAL-YLQQNWWTLLVDLLWLL-LFMAI	1/154 RPF	LIIAL-YVQQNWWTLLVDLLWLL-LFLAI	1/154 sLCL-IM1.16	LIIAL-YLQQNWWNLLVDLLWLL-LFLAI	1/154 sLCL-IS1.12	LIIAL-YLQQSWWTLLVDLLWLL-LFLAI
	181-200	DR16	LFLAI-LIWMYYHGQRHSDEHHHDDS-LPHPQ	(Haigh et al. 2008)	154	14	83/154 B95.8=AFB1b=AG876=BL36=BL37=CCH=Cheptages=CV-ARG=Daudi=E1492=E1503=1548=E1563=E1583=E1587=E1590=FNR=GC-variant-5=GC-variant-7=GC-variant-11=H002213=H018436D=H03753A=H058015C=HL11=HN12=HN15=HU11393=Jijoye=K4123-Mi=K4413-Mi=LCL_B958_delEber2=M-ABA=Makau=Mak_1=MP=Mutu=NA19114=NA19315=NA19384=NC=P3HR1=pLCL-TLR1-pre=pLCL-TLR1-post=pLCL-TLR595=Raji=RPF=SCL=SG=sLCL-1.02=sLCL-1.04=sLCL-1.05=sLCL-1…	LFLAI-LIWMYYHGQRHSDEHHHDDS-LPHPQ	34/154 M81=Akata=C666-1=D3201.2=EBVaGC2=EBVaGC3=EBVaGC4=EBVaGC7=EBVaGC8=EBVaGC9=GC-EBV1=GC-variant-1=GC-variant-3=GC-variant-6=GC-variant-8=GC-variant-12=GD2=HKN14=HKN15=HKN19=HKNPC1=HKNPC2=HKNPC3=HKNPC4=HKNPC5=HKNPC7=HKNPC8=HKNPC9=LC1=LC2=LC3=LC4=Saliva1=VGO	LFMAI-LIWMYYHGPRHTDEHHHDDS-LPHPQ	22/154 E1536=EBVaGC1=EBVaGC5=GC-EBV2=GC-variant-2=GC-variant-4=GC-variant-9=GC-variant-10=GC-variant-13=GC1=HL01=HL02=HL04=HL05=HL08=HL09=sLCL-IM1.02=sLCL-IM1.05=sLCL-IS1.01=sLCL-IS1.20=sLCL-IS2.01=YCCEL1	LFLAI-LIWMYYHGPRHTDEHHHDDS-LPHPQ	5/154 E1578=L591=sLCL-IM1.16=sLCL-IS1.13=sLCL-IS1.15	LFLAI-LIWMYFHGPRHTDEHHHDDS-LPHPQ	2/154 EBVaGC6=sLCL-1.19	LFLAI-LIWMYYHGQRHTDEHHHDDS-LPHPQ	1/154 CAO	LFLAI-MIWMYYHGPRHTDEHHHDDS-LPHPQ	1/154 E1577	LFLAI-LIWMYYHGQRHSDEHRHDDS-LPHPQ	1/154 GD1	LFMAI-LIWMYFHGPRHTDEHHHDDS-LPHPQ	1/154 HKNPC6	LFMAI-LIWMNYHGPRHTDEHHHDDS-LPHPQ	1/154 HNNPC7	LFLAI-LIWMYYHRQRHTDEHHHDDS-LPHPQ	1/154 sLCL-IS1.03	LFLAI-LIWMYYHGQPHSDEHHHDDS-LPHPQ	1/154 sLCL-IS1.18	LFLAI-LIWMYYHGQRHSDEHHRDDS-LPHPQ	1/154 Wewak_1	LFLAI-LIWMHYHGPRYTDEHHHDDS-LPHPQ
	206-225	DQ2	LPHPQ-QATDDSGHESDSNSNEGRHH-LLVSG	(Haigh et al. 2008)	154	14	67/154 M81=CAO=Cheptages=D3201.2=E1536=E1578=E1587=EBVaGC1=EBVaGC2=EBVaGC3=EBVaGC4=EBVaGC5=EBVaGC6=EBVaGC7=EBVaGC8=EBVaGC9=GC-EBV1=GC-EBV2=GC-variant-1=GC-variant-2=GC-variant-3=GC-variant-4=GC-variant-6=GC-variant-8=GC-variant-9=GC-variant-10=GC-variant-12=GC-variant-13=GC1=GD1=GD2=HKN14=HKN15=HKN19=HKNPC1=HKNPC2=HKNPC3=HKNPC4=HKNPC5=HKNPC6=HKNPC8=HKNPC9=HL02=HL05=HL08=HL09=K4123-Mi=K4413-Mi=L59…	LPHPQ-QATDDSSHESDSNSNEGRHH-LLVSG	19/154 Daudi=E1503=E1563=E1583=GC-variant-5=HKNPC7=HL11=Makau=Mak_1=Mutu=NA19315=sLCL-1.04=sLCL-1.06=sLCL-1.07=sLCL-1.12=sLCL-1.17=sLCL-BL1.20=sLCL-IS1.06=sLCL-IS1.08	LPHPQ-QATDDSSHESDSNSNEGRHH-LLVTG	12/154 AFB1b=CV-ARG=H002213=H018436D=H058015C=MP=pLCL-TLR1-pre=pLCL-TLR1-post=pLCL-TLR595=RPF=SCL=sLCL-2.15	LPHPQ-QATDDSSNQSDSNSNEGRHH-LLVSG	11/154 B95.8=E1548=LCL_B958_delEber2=HN12=HN15=M-ABA=NC=P3HR1=sLCL-IS1.04=sLCL-IS1.18=X50-7	LPHPQ-QATDDSGHESDSNSNEGRHH-LLVSG	6/154 AG876=GC-variant-7=NA19114=sLCL-2.14=sLCL-2.21=sLCL-2.22	LPHPQ-QATDDSGHESDSNSNEGRHH-LLVTG	3/154 BL36=Jijoye=sLCL-IM1.16	LPHPQ-QATDDSSHESDSNSDEGRHH-LLVSG	3/154 NA19384=sLCL-1.05=sLCL-1.24	LPHPQ-QATDDSAHQSDSNSNEGRHH-LLVTG	3/154 SG=sLCL-IS1.07=VA	LPHPQ-QATDDSSNHSDSNSNEGRHH-LLVSG	3/154 sLCL-1.02=sLCL-1.08=sLCL-1.11	LPHPQ-QATDASSHESDSNSNEGRHH-LLVTG	2/154 Akata=E1590	LPHPQ-QATDDSTHESDSNSNEGRHH-LLVSG	2/154 C666-1=HL01	LPHPQ-QATDDSSHESDSNSNDGRHH-LLVSG	2/154 H03753A=HU11393	LPHPQ-QATDGSSNQSDSNSNEGRHH-LLVSG	2/154 sLCL-IM1.05=sLCL-IS1.20	LPHPQ-QATDDSSHESNSNSNEGRHH-LLVSG	2/154 sLCL-IM1.09=Wewak_1	LPHPQ-QATDDSSHESDSNSNEARHH-LLVSG	2/154 sLCL-IS1.03=sLCL-IS1.11	LPHPQ-QATDDSSHQSDSNSNEGRHH-LLVTG	1/154 BL37	LPHPQ-QATDDSGHDSDSNSNEDRHH-LLVTG	1/154 CCH	LPHPQ-QATDDSSNQSDSNSNEGRHH-LLVTG	1/154 E1492	LPHPQ-QATDDSSRQSDSNSNEGRHH-LLVTG	1/154 E1577	LPHPQ-QATDDSAHESDSNSNEGRHH-LLVTG	1/154 FNR	LPHPQ-QATDDSSNQSDSHSNEGRHH-LLVSG	1/154 GC-variant-11	LPHPQ-QATDASSNQSDSNSNEGRHH-LLVSG	1/154 HNNPC7
	211-230	DQB1*06:01	QATDD-SGHESDSNSNEGRHHLLVSG-AGDGP	(Haigh et al. 2008)	154	14	66/154 M81=CAO=Cheptages=D3201.2=E1536=E1578=E1587=EBVaGC1=EBVaGC2=EBVaGC3=EBVaGC4=EBVaGC5=EBVaGC7=EBVaGC8=EBVaGC9=GC-EBV1=GC-EBV2=GC-variant-1=GC-variant-2=GC-variant-3=GC-variant-4=GC-variant-6=GC-variant-8=GC-variant-9=GC-variant-10=GC-variant-12=GC-variant-13=GC1=GD1=GD2=HKN14=HKN15=HKN19=HKNPC1=HKNPC2=HKNPC3=HKNPC4=HKNPC5=HKNPC6=HKNPC8=HKNPC9=HL02=HL05=HL08=HL09=K4123-Mi=K4413-Mi=L591=LC1=LC…	QATDD-SSHESDSNSNEGRHHLLVSG-AGDGP	17/154 Daudi=E1503=E1563=E1583=GC-variant-5=HKNPC7=HL11=Mutu=NA19315=sLCL-1.04=sLCL-1.06=sLCL-1.07=sLCL-1.12=sLCL-1.17=sLCL-BL1.20=sLCL-IS1.06=sLCL-IS1.08	QATDD-SSHESDSNSNEGRHHLLVTG-AGDGP	11/154 B95.8=E1548=LCL_B958_delEber2=HN12=HN15=M-ABA=NC=P3HR1=sLCL-IS1.04=sLCL-IS1.18=X50-7	QATDD-SGHESDSNSNEGRHHLLVSG-AGDGP	10/154 AFB1b=CV-ARG=H002213=MP=pLCL-TLR1-pre=pLCL-TLR1-post=pLCL-TLR595=RPF=SCL=sLCL-2.15	QATDD-SSNQSDSNSNEGRHHLLVSG-AGDGP	6/154 AG876=GC-variant-7=NA19114=sLCL-2.14=sLCL-2.21=sLCL-2.22	QATDD-SGHESDSNSNEGRHHLLVTG-AGDGP	3/154 BL36=Jijoye=sLCL-IM1.16	QATDD-SSHESDSNSDEGRHHLLVSG-AGDGP	3/154 NA19384=sLCL-1.05=sLCL-1.24	QATDD-SAHQSDSNSNEGRHHLLVTG-AGDGP	3/154 sLCL-1.02=sLCL-1.08=sLCL-1.11	QATDA-SSHESDSNSNEGRHHLLVTG-AGDGP	2/154 Akata=E1590	QATDD-STHESDSNSNEGRHHLLVSG-AGDGP	2/154 C666-1=HL01	QATDD-SSHESDSNSNDGRHHLLVSG-AGDGP	2/154 H018436D=H058015C	QATDD-SSNQSDSNSNEGRHHLLVSG-AGNGP	2/154 H03753A=HU11393	QATDG-SSNQSDSNSNEGRHHLLVSG-AGDGP	2/154 Makau=Mak_1	QATDD-SSHESDSNSNEGRHHLLVTG-AGNGP	2/154 sLCL-IM1.05=sLCL-IS1.20	QATDD-SSHESNSNSNEGRHHLLVSG-AGDGP	2/154 sLCL-IS1.07=VA	QATDD-SSNHSDSNSNEGRHHLLVSG-AGDGP	1/154 BL37	QATDD-SGHDSDSNSNEDRHHLLVTG-AGDGP	1/154 CCH	QATDD-SSNQSDSNSNEGRHHLLVTG-AGDGP	1/154 E1492	QATDD-SSRQSDSNSNEGRHHLLVTG-AGDGP	1/154 E1577	QATDD-SAHESDSNSNEGRHHLLVTG-AGDGP	1/154 EBVaGC6	QATDD-SSHESDSNSNEGRHHLLVSG-AADGP	1/154 FNR	QATDD-SSNQSDSHSNEGRHHLLVSG-AADGP	1/154 GC-variant-11
	211-225	DQB1*06:01	QATDD-SGHESDSNSNEGRHH-LLVSG	(Haigh et al. 2008)	154	14	67/154 M81=CAO=Cheptages=D3201.2=E1536=E1578=E1587=EBVaGC1=EBVaGC2=EBVaGC3=EBVaGC4=EBVaGC5=EBVaGC6=EBVaGC7=EBVaGC8=EBVaGC9=GC-EBV1=GC-EBV2=GC-variant-1=GC-variant-2=GC-variant-3=GC-variant-4=GC-variant-6=GC-variant-8=GC-variant-9=GC-variant-10=GC-variant-12=GC-variant-13=GC1=GD1=GD2=HKN14=HKN15=HKN19=HKNPC1=HKNPC2=HKNPC3=HKNPC4=HKNPC5=HKNPC6=HKNPC8=HKNPC9=HL02=HL05=HL08=HL09=K4123-Mi=K4413-Mi=L59…	QATDD-SSHESDSNSNEGRHH-LLVSG	19/154 Daudi=E1503=E1563=E1583=GC-variant-5=HKNPC7=HL11=Makau=Mak_1=Mutu=NA19315=sLCL-1.04=sLCL-1.06=sLCL-1.07=sLCL-1.12=sLCL-1.17=sLCL-BL1.20=sLCL-IS1.06=sLCL-IS1.08	QATDD-SSHESDSNSNEGRHH-LLVTG	12/154 AFB1b=CV-ARG=H002213=H018436D=H058015C=MP=pLCL-TLR1-pre=pLCL-TLR1-post=pLCL-TLR595=RPF=SCL=sLCL-2.15	QATDD-SSNQSDSNSNEGRHH-LLVSG	11/154 B95.8=E1548=LCL_B958_delEber2=HN12=HN15=M-ABA=NC=P3HR1=sLCL-IS1.04=sLCL-IS1.18=X50-7	QATDD-SGHESDSNSNEGRHH-LLVSG	6/154 AG876=GC-variant-7=NA19114=sLCL-2.14=sLCL-2.21=sLCL-2.22	QATDD-SGHESDSNSNEGRHH-LLVTG	3/154 BL36=Jijoye=sLCL-IM1.16	QATDD-SSHESDSNSDEGRHH-LLVSG	3/154 NA19384=sLCL-1.05=sLCL-1.24	QATDD-SAHQSDSNSNEGRHH-LLVTG	3/154 SG=sLCL-IS1.07=VA	QATDD-SSNHSDSNSNEGRHH-LLVSG	3/154 sLCL-1.02=sLCL-1.08=sLCL-1.11	QATDA-SSHESDSNSNEGRHH-LLVTG	2/154 Akata=E1590	QATDD-STHESDSNSNEGRHH-LLVSG	2/154 C666-1=HL01	QATDD-SSHESDSNSNDGRHH-LLVSG	2/154 H03753A=HU11393	QATDG-SSNQSDSNSNEGRHH-LLVSG	2/154 sLCL-IM1.05=sLCL-IS1.20	QATDD-SSHESNSNSNEGRHH-LLVSG	2/154 sLCL-IM1.09=Wewak_1	QATDD-SSHESDSNSNEARHH-LLVSG	2/154 sLCL-IS1.03=sLCL-IS1.11	QATDD-SSHQSDSNSNEGRHH-LLVTG	1/154 BL37	QATDD-SGHDSDSNSNEDRHH-LLVTG	1/154 CCH	QATDD-SSNQSDSNSNEGRHH-LLVTG	1/154 E1492	QATDD-SSRQSDSNSNEGRHH-LLVTG	1/154 E1577	QATDD-SAHESDSNSNEGRHH-LLVTG	1/154 FNR	QATDD-SSNQSDSHSNEGRHH-LLVSG	1/154 GC-variant-11	QATDA-SSNQSDSNSNEGRHH-LLVSG	1/154 HNNPC7
	340-354	n.d.	GPPLM-TDGGGGHSHDSGHGG-GDPHL	(Leen et al. 2001)	146	22	77/146 M81=AFB1b=AG876=Akata=BL37=CAO=CCH=CV-ARG=D3201.2=EBVaGC1=EBVaGC2=EBVaGC3=EBVaGC4=EBVaGC5=EBVaGC7=EBVaGC8=EBVaGC9=FNR=GC-EBV1=GC-EBV2=GC-variant-1=GC-variant-2=GC-variant-3=GC-variant-4=GC-variant-6=GC-variant-7=GC-variant-8=GC-variant-12=GC-variant-13=GC1=GD1=GD2=H002213=H018436D=H058015C=HKN14=HKN15=HKN19=HKNPC1=HKNPC2=HKNPC3=HKNPC4=HKNPC5=HKNPC6=HKNPC7=HKNPC8=HKNPC9=HL01=HL02=HL04=HL05=…	del(10aa)	27/146 Daudi=GC-variant-9=GC-variant-10=GC-variant-11=HL11=Makau=Mak_1=Mutu=sLCL-1.02=sLCL-1.04=sLCL-1.05=sLCL-1.06=sLCL-1.07=sLCL-1.08=sLCL-1.09=sLCL-1.10=sLCL-1.11=sLCL-1.12=sLCL-1.13=sLCL-1.17=sLCL-1.24=sLCL-BL1.20=sLCL-IS1.03=sLCL-IS1.06=sLCL-IS1.08=sLCL-IS1.10=sLCL-IS1.11	GPPSM-TDGGGGHSHDSGRGG-GDPHL	23/146 B95.8=BL36=Cheptages=E1548=E1587=E1590=HN12=HN15=Jijoye=K4123-Mi=K4413-Mi=LCL_B958_delEber2=M-ABA=P3HR1=sLCL-2.16=sLCL-BL1.03=sLCL-IM1.17=sLCL-IS1.04=sLCL-IS1.12=sLCL-IS1.14=sLCL-IS1.18=sLCL-IS19=X50-7	GPPLM-TDGGGGHSHDSGHGG-GDPHL	6/146 E1578=L591=NC=sLCL-IM1.16=sLCL-IS1.13=sLCL-IS1.15	GPPPM-TDGGGGHSHDSGNGG-GDPPL	2/146 EBVaGC6=VGO	GPPPM-TDGGDGHSHDSGHGG-ADPHL	1/146 C666-1	dissimilar	1/146 E1503	GPSSM-TDGDGGHSSDSGRGG-GDPHL	1/146 E1563	GPPSM-TDGGGGHSHDSGRGG-CDPHL	1/146 E1583	GPPSM-TDGDGGHSHDSGRGG-GDPHL	1/146 GC-variant-5	GPPSM-TDGGGGHSHVSGRGG-GDPHL	1/146 HNNPC7	GPPSM-TDGGGGDSHDSGRGG-GDPHL	1/146 Raji	GPPLM-TDGGGGHSHDSGHDG-IDPHL	1/146 SCL	GPPLM-TDGGGGHSHDSGRGG-GDPHL	1/146 sLCL-1.19	GPPPM-TDGGGGHSHDSGHGG-DDPHL	1/146 sLCL-IM1.09	GPPLM-TDGGGGHSHDSGHGG-GNPEL	1/146 Wewak_1	GPPPM-TDGGGGHGHDSGHGG-ADPHL
LMP2	73-87	DR4/DR16	GDRHS-DYQPLGTQDQSLYLG-LQHDG	Straathof et al. 2005	155	13	78/155 B95.8=M81=AFB1b=AG876=Akata=C666-1=CCH=CV-ARG=D3201.2=E1536=E1578=EBVaGC2=EBVaGC3=EBVaGC4=EBVaGC7=EBVaGC8=EBVaGC9=GC-EBV1=GC-variant-1=GC-variant-3=GC-variant-6=GC-variant-7=GC-variant-8=GC-variant-9=GC-variant-11=GC-variant-12=GD1=GD2=H002213=H018436D=H03753A=H058015C=HKN14=HKN15=HKN19=HKNPC1=HKNPC2=HKNPC3=HKNPC4=HKNPC5=HKNPC6=HKNPC7=HKNPC8=HKNPC9=HN1=HN8=HN9=HN11=HN12=HN14=HN15=HN18=HNNP…	GDRHS-DYQPLGTQDQSLYLG-LQHDG	63/155 BL37=Daudi=E1492=E1503=1548=E1563=E1577=E1583=E1587=E1590=EBVaGC1=EBVaGC5=FNR=GC-EB2=GC-variant-2=GC-variant-4=GC-variant-5=GC-variant-13=GC1=HL01=HL02=HL04=HL05=HL08=HL09=HL11=K4123-Mi=K4413-Mi=Mutu=NA19114=NA19315=pLCL-TLR1-pre=pLCL-TLR1-post=pLCL-TLR595=SG=sLCL-1.02=sLCL-1.04=sLCL-1.06=sLCL-1.07=sLCL-1.08=sLCL-1.10=sLCL-1.11=sLCL-1.12=sLCL-1.17=sLCL-1.19=sLCL-BL1.20=sLCL-IM1.02=sLCL-IM1…	GDRHS-DYQPLGNQDPSLYLG-LQHDG	14/155 BL36=Cheptages=EBVaGC6=GC-variant-10=HN2=Jijoye=L591=SCL=sLCL-2.16=sLCL-BL1.03=sLCL-IM1.16=sLCL-IS1.13=sLCL-IS1.15=Wewak_1	GDRHS-DYQPLGTQDPSLYLG-LQHDG
	149-163	DR1	FTASV-STVVTATGLALSLLL-LAAVA	(Leen et al. 2001)	154	14	127/154 B95.8=AFB1b=AG876=Akata=BL36=BL37=CCH=Cheptages=CV-ARG=Daudi=E1492=E1503=E1536=1548=E1563=E1577=E1578=E1583=E1587=E1590=EBVaGC2=EBVaGC4=EBVaGC5=EBVaGC7=EBVaGC8=EBVaGC9=FNR=GC-EBV2=GC-variant-1=GC-variant-2=GC-variant-3=GC-variant-4=GC-variant-5=GC-variant-6=GC-variant-7=GC-variant-8=GC-variant-9=GC-variant-10=GC-variant-11=GC-variant-12=GC-variant-13=GC1=GD1=H002213=H018436D=H03753A=H0580…	FTASV-STVVTATGLALSLLL-LAAVA	23/154 M81=C666-1=D3201.2=EBVaGC1=EBVaGC3=EBVaGC6=GC-EBV1=GD2=HKN15=HKN19=HKNPC1=HKNPC2=HKNPC3=HKNPC4=HKNPC5=HKNPC6=HKNPC7=HKNPC8=HKNPC9=HN2=HNNPC7=LC4=Saliva1	FTASV-STVVSATGLALSLLL-LAAVA	1/154 RPF	FTASV-STVVPATGLALSLLL-LAAVA	1/154 sLCL-1.09	FTAKV-STVVTATGLALSLLL-LAAVA	1/154 sLCL-2.15	FTASV-SAVVTATGLALSLLL-LAAVA	1/154 Wewak_1	FTASV-STVVAATGLALSLLL-LAAVA
	169-182	DR1, DR13, DQ5, DQ6	AAVAS-SSYAAAQRKLLTPV-TVLTA	(Leen et al. 2001)	154	14	126/154 B95.8=AFB1b=AG876=Akata=BL36=BL37=CCH=Cheptages=CV-ARG=Daudi=E1492=E1503=E1536=1548=E1563=E1577=E1578=E1583=E1587=E1590=EBVaGC2=EBVaGC4=EBVaGC5=EBVaGC7=EBVaGC8=EBVaGC9=FNR=GC-EBV2=GC-variant-1=GC-variant-2=GC-variant-3=GC-variant-4=GC-variant-5=GC-variant-6=GC-variant-8=GC-variant-9=GC-variant-10=GC-variant-11=GC-variant-12=GC1=GD1=H002213=H018436D=H03753A=H058015C=HL01=HL02=HL04=HL05=HL0…	AAVAS-SSYAAAQRKLLTPV-TVLTA	25/154 M81=C666-1=D3201.2=EBVaGC1=EBVaGC3=EBVaGC6=GC-EBV1=GC-variant-7=GD2=HKN15=HKN19=HKNPC1=HKNPC2=HKNPC3=HKNPC4=HKNPC5=HKNPC6=HKNPC7=HKNPC8=HKNPC9=HN2=HNNPC7=LC4=Saliva1=VGO	AAVAS-NSSAAAQRKLLTPV-TVLTA	2/154 GC-variant-13=HKN14	AAVAS-NSYAAAQRKLLTPV-TVLTA	1/154 Wewak_1	AAVAS-NSCAAAQRKLLTPV-TVLTA
	189-208	DRB1*09:01	VLTAV-VTFFAICLTWRIEDPPFNSL-LFALL	(Haigh et al. 2008)	154	14	109/154 B95.8=AG876=Akata=BL36=BL37=CCH=Cheptages=CV-ARG=Daudi=E1492=E1536=1548=E1563=E1577=E1578=E1583=E1587=E1590=EBVaGC2=EBVaGC4=EBVaGC5=EBVaGC7=EBVaGC8=EBVaGC9=FNR=GC-EBV2=GC-variant-1=GC-variant-2=GC-variant-3=GC-variant-4=GC-variant-5=GC-variant-6=GC-variant-7=GC-variant-8=GC-variant-9=GC-variant-10=GC-variant-11=GC-variant-12=GC-variant-13=GC1=GD1=H002213=H018436D=H03753A=H058015C=HL01=HL0…	VLTAV-VTFFAICLTWRIEDPPFNSL-LFALL	26/154 M81=C666-1=D3201.2=EBVaGC1=EBVaGC3=EBVaGC6=GC-EBV1=GD2=HKN14=HKN15=HKN19=HKNPC1=HKNPC2=HKNPC3=HKNPC4=HKNPC5=HKNPC6=HKNPC7=HKNPC8=HKNPC9=HN2=HNNPC7=LC4=Saliva1=VGO=Wewak_1	VLTAV-VTFFAICLTWRIEDPPFNSI-LFALL	11/154 Mutu=NA19315=sLCL-1.02=sLCL-1.04=sLCL-1.06=sLCL-1.07=sLCL-1.08=sLCL-1.10=sLCL-1.11=sLCL-BL1.03=sLCL-BL1.20	VLTAI-VTFFAICLTWRIEDPPFNSL-LFALL	3/154 sLCL-1.05=sLCL-1.13=sLCL-1.24	VLTAV-VTFFAICLTWKIEDPPFNSL-LFALL	2/154 sLCL-1.17=sLCL-2.16	VLTAV-ITFFAICLTWRIEDPPFNSL-LFALL	1/154 AFB1b	VLTAL-VTFFAICLTWRIEDPPFNSL-LFALL	1/154 E1503	VLTAV-VTFFAICLTWRIEDPPFNSF-LFALL	1/154 HN9	VLTAV-VTFFAIWLTWRIEDPPFNSL-LFALL
	194-213	DRB1*10:01	VTFFA-ICLTWRIEDPPFNSLLFALL-AAAGG	(Haigh et al. 2008)	154	14	121/154 B95.8=AFB1b=AG876=Akata=BL36=BL37=CCH=Cheptages=CV-ARG=Daudi=E1492=E1536=1548=E1563=E1577=E1578=E1583=E1587=E1590=EBVaGC2=EBVaGC4=EBVaGC5=EBVaGC7=EBVaGC8=EBVaGC9=FNR=GC-EBV2=GC-variant-1=GC-variant-2=GC-variant-3=GC-variant-4=GC-variant-5=GC-variant-6=GC-variant-7=GC-variant-8=GC-variant-9=GC-variant-10=GC-variant-11=GC-variant-12=GC-variant-13=GC1=GD1=H002213=H018436D=H03753A=H058015C=HL…	VTFFA-ICLTWRIEDPPFNSLLFALL-AAAGG	26/154 M81=C666-1=D3201.2=EBVaGC1=EBVaGC3=EBVaGC6=GC-EBV1=GD2=HKN14=HKN15=HKN19=HKNPC1=HKNPC2=HKNPC3=HKNPC4=HKNPC5=HKNPC6=HKNPC7=HKNPC8=HKNPC9=HN2=HNNPC7=LC4=Saliva1=VGO=Wewak_1	VTFFA-ICLTWRIEDPPFNSILFALL-AAAGG	3/154 sLCL-1.05=sLCL-1.13=sLCL-1.24	VTFFA-ICLTWKIEDPPFNSLLFALL-AAAGG	2/154 sLCL-1.17=sLCL-2.16	ITFFA-ICLTWRIEDPPFNSLLFALL-AAAGG	1/154 E1503	VTFFA-ICLTWRIEDPPFNSFLFALL-AAAGG	1/154 HN9	VTFFA-IWLTWRIEDPPFNSILFALL-AAAGG
	224-243	n.d.	LQGIY-VLVMLVLLILAYRRRWRRLT-VCGGI	(Leen et al. 2001)	154	14	118/154 B95.8=AFB1b=AG876=Akata=BL36=BL37=CCH=Cheptages=CV-ARG=Daudi=E1492=E1503=E1536=1548=E1563=E1577=E1578=E1583=E1587=E1590=EBVaGC1=EBVaGC2=EBVaGC5=EBVaGC7=EBVaGC8=EBVaGC9=FNR=GC-EBV2=GC-variant-1=GC-variant-2=GC-variant-3=GC-variant-4=GC-variant-5=GC-variant-6=GC-variant-8=GC-variant-9=GC-variant-10=GC-variant-11=GC-variant-12=GC-variant-13=GC1=GD1=H002213=H018436D=H03753A=H058015C=HKN14=HL0…	LQGIY-VLVMLVLLILAYRRRWRRLT-VCGGI	18/154 M81=C666-1=D3201.2=EBVaGC3=GC-EBV1=GC-variant-7=GD2=HKNPC1=HKNPC2=HKNPC3=HKNPC4=HKNPC5=HKNPC6=HKNPC7=HKNPC8=HKNPC9=HN2=HNNPC7	LQGIY-VLVMLVLLILAYRRRWRRLT-VCGGM	11/154 Mutu=NA19315=sLCL-1.02=sLCL-1.04=sLCL-1.06=sLCL-1.07=sLCL-1.08=sLCL-1.10=sLCL-1.11=sLCL-BL1.03=sLCL-BL1.20	LQGIY-VLVMLVLLILAYRRRWRRLT-FCGGI	2/154 HKN15=HKN19	LQGIY-VLVMLVLLILAYRRRWRRWT-VCGGM	1/154 EBVaGC4	LQGIY-VLVMLVLLILAYRRRWRRST-VCGGI	1/154 EBVaGC6	LQGIY-VLVMLVLLILAFRRRWRRLT-VCGGM	1/154 sLCL-1.19	LQGIY-VLVMLVLLILAYRRRWRRLT-VCGAI	1/154 VGO	LQGIY-VLVMLVLLILAYRRRWRRLT-LCGGF	1/154 Wewak_1	LQGIY-VLVMLVLLLLAYRRRWRRLT-VCGGI
	372-388	n.d.	SALIA-GGSILQTNFKSLSSTEF-IPNLF	(Morales et al. 2012)	151	17	106/151 B95.8=AFB1b=AG876=Akata=BL36=BL37=CCH=Cheptages=CV-ARG=E1492=E1503=E1536=E1563=E1577=E1578=E1583=EBVaGC1=EBVaGC4=EBVaGC5=EBVaGC6=EBVaGC7=EBVaGC8=EBVaGC9=FNR=GC-EBV2=GC-variant-1=GC-variant-2=GC-variant-3=GC-variant-4=GC-variant-5=GC-variant-6=GC-variant-8=GC-variant-11=GC-variant-12=GC-variant-13=GC1=GD1=H002213=H03753A=HL01=HL02=HL04=HL05=HL08=HL09=HL11=HN9=HN12=HN14=HN15=HU11393=Jijoye=…	SALIA-GGSILQTNFKSLSSTEF-IPNLF	18/151 M81=C666-1=D3201.2=GC-EBV1=GD2=HKN15=HKN19=HKNPC1=HKNPC2=HKNPC3=HKNPC4=HKNPC5=HKNPC6=HKNPC7=HKNPC8=HKNPC9=HNNPC7=Saliva1	SALTA-GGSILQTNFKSLSSTEF-IPHLF	11/151 E1587=E1590=GC-variant-9=GC-variant-10=K4123-Mi=K4413-Mi=sLCL-IM1.09=sLCL-IM1.17=sLCL-IS1.12=sLCL-IS1.14=sLCL-IS1.19	SALIA-GGSILQTNFKSLGSTEF-IPNLF	3/151 H018436D=H058015C=sLCL-1.12	SALIA-GGSILKTNFKSLSSTEF-IPNLF	2/151 E1548=sLCL-IS1.18	SALIA-GGSILQTNIKSLSSTEF-IPHLF	2/151 HN2=Wewak_1	SALIA-GGSILQTNFKSLSSTEF-IPHLF	2/151 Makau=Mak_1	SALIA-GGSILQANFKSLSSSEF-IPNLF	1/151 Daudi	SALVA-GGSILQANFKSLSSSEF-IPNLF	1/151 EBVaGC2	SALIA-GGSILQANFKSLSSTEF-IPNLF	1/151 EBVaGC3	SALTA-GGSILQTNFKSLSSSEF-IPHLF	1/151 GC-variant-7	SALTA-GGSILQTNFKSLSSTEF-IPNLF	1/151 HKN14	SALTA-GGSILQTNFKSLNSSEF-IPHLF	1/151 SG	SALIA-GGSILQTNVKSLSSTEF-IPNLF	1/151 VGO	SALIA-GGSILQTNFESLSSTEF-IPHLF
	385-398	n.d.	FKSLS-STEFIPNLFCMLLL-IVAGI	(Leen et al. 2001)	151	17	111/151 B95.8=AFB1b=AG876=Akata=BL36=BL37=CCH=Cheptages=CV-ARG=E1492=E1503=E1536=E1563=E1577=E1578=E1583=EBVaGC1=EBVaGC2=EBVaGC4=EBVaGC5=EBVaGC6=EBVaGC7=EBVaGC8=EBVaGC9=FNR=GC-EBV2=GC-variant-1=GC-variant-2=GC-variant-3=GC-variant-4=GC-variant-5=GC-variant-6=GC-variant-7=GC-variant-8=GC-variant-11=GC-variant-12=GC-variant-13=GC1=GD1=H002213=H018436D=H058015C=H03753A=HL01=HL02=HL04=HL05=HL08=HL09=…	FKSLS-STEFIPNLFCMLLL-IVAGI	18/151 M81=C666-1=D3201.2=GC-EBV1=GD2=HKN15=HKN19=HKNPC1=HKNPC2=HKNPC3=HKNPC4=HKNPC5=HKNPC6=HKNPC7=HKNPC8=HKNPC9=HNNPC7=Saliva1	FKSLS-STEFIPHLFCMLLL-IVAGI	11/151 E1587=E1590=GC-variant-9=GC-variant-10=K4123-Mi=K4413-Mi=sLCL-IM1.09=sLCL-IM1.17=sLCL-IS1.12=sLCL-IS1.14=sLCL-IS1.19	FKSLG-STEFIPNLFCMLLL-IVAGI	3/151 Daudi=Makau=Mak_1	FKSLS-SSEFIPNLFCMLLL-IVAGI	2/151 E1548=sLCL-IS1.18	IKSLS-STEFIPNLFCMLLL-IVAGI	2/151 Makau=Mak_1	FKSLS-SSEFIPNLFCMLLL-IVAGI	1/151 EBVaGC3	FKSLS-SSEFIPHLFCMLLL-IVAGI	1/151 HKN14	FKSLN-SSEFIPHLFCMLLL-IVAGI	1/151 SG	VKSLS-STEFIPNLFCMLLL-IVAGI	1/151 VGO	FESLS-STEFIPHLFCMLLL-IVAGI
	419-438	DQB1*06:01	GSGNR-TYGPVFMCLGGLLTMVAGAV-WLTVM	(Haigh et al. 2008)	151	17	111/151 B95.8=AFB1b=AG876=Akata=BL36=BL37=CCH=Cheptages=CV-ARG=E1492=E1536=1548=E1563=E1577=E1578=E1583=E1587=E1590=EBVaGC1=EBVaGC2=EBVaGC4=EBVaGC5=EBVaGC7=EBVaGC8=EBVaGC9=FNR=GC-EBV2=GC-variant-1=GC-variant-2=GC-variant-3=GC-variant-4=GC-variant-5=GC-variant-6=GC-variant-7=GC-variant-8=GC-variant-9=GC-variant-10=GC-variant-12=GC-variant-13=GC1=GD1=H002213=H03753A=HKN14=HL02=HL04=HL05=HL08=HL09=H…	GSGNR-TYGPVFMCLGGLLTMVAGAV-WLTVM	22/151 M81=C666-1=D3201.2=EBVaGC3=EBVaGC6=GC-EBV1=GD2=HKN15=HKN19=HKNPC1=HKNPC2=HKNPC3=HKNPC4=HKNPC5=HKNPC6=HKNPC7=HKNPC8=HKNPC9=HN2=HNNPC7=Saliva1=Wewak_1	GSGNR-TYGPVFMSLGGLLTMVAGAV-WLTVM	5/151 GC-variant-11= H018436D=H058015C=HL01=sLCL-1.12	GSGNR-TYGPVFMCLGGLLTMVAGAV-WLTMM	4/151 MP=SCL=SG=sLCL-IS1.16	GSGNR-TYGPVFMCLGGLLTMVAGAV-WLTLM	3/151 Daudi=Makau=Mak_1	GSGNR-TYGPVFMCLGGLITMVAGAV-WLTMM	2/151 E1503=NA19315	GSGNR-TYGPVFMCLGGLLTMVAGTV-WLTVM	1/151 sLCL-1.06	GSGNR-TYGPVFMCLGGLLIMVAGAV-WLTVM	1/151 sLCL-1.19	GSGNR-TYGPVFMCLGGMLTMVAGAV-WLTVM	1/151 sLCL-BL1.03	GSGNR-TYGPVFMCLGGLLTMVAGAV-WLTAM	1/151 VGO	GSGNR-TYGPVFMSLGGLLTMVAGAL-WLTVM
BRLF1	139-153	n.d.	ATIGT-AMYKLLKHSRVRAYT-YSKVL	Mautner et al., unpublished	156	12	156/156 B95.8=M81=AFB1b=AG876=Akata=BL36=BL37=C666-1=CCH=Cheptages=CV-ARG=D3201.2=Daudi=E1492=E1503=E1536=E1548=E1563=E1577=E1578=E1583=E1587=E1590=EBVaGC1=EBVaGC2=EBVaGC3=EBVaGC4=EBVaGC5=EBVaGC6=EBVaGC7=EBVaGC8=EBVaGC9=FNR=GC-EBV1=GC-EBV2=GC-variant-1=GC-variant-2=GC-variant-3=GC-variant-4=GC-variant-5=GC-variant-6=GC-variant-7=GC-variant-8=GC-variant-9=GC-variant-10=GC-variant-11=GC-variant-12=…	ATIGT-AMYKLLKHSRVRAYT-YSKVL
	227-236	DRB1*13:01	KDVRA-LIKTLPRASY-SSHAG	Mautner et al., unpublished	156	12	154/156 B95.8=M81=AFB1b=AG876=Akata=BL36=BL37=C666-1=CCH=Cheptages=CV-ARG=D3201.2=Daudi=E1492=E1503=E1536=E1548=E1563=E1577=E1578=E1583=E1587=E1590=EBVaGC1=EBVaGC2=EBVaGC3=EBVaGC4=EBVaGC5=EBVaGC6=EBVaGC7=EBVaGC8=EBVaGC9=FNR=GC-EBV1=GC-EBV2=GC-variant-1=GC-variant-2=GC-variant-3=GC-variant-4=GC-variant-5=GC-variant-6=GC-variant-7=GC-variant-8=GC-variant-9=GC-variant-10=GC-variant-11=GC-variant-12=…	KDVRA-LIKTLPRASY-SSHAG	2/156 H03753A=HU11393	KDVRS-LIKTLPRASY-SSHAG
	407-421	DRB1*08	KPTFL-PPVKRKKGLRDSREG-MFLPK	(Long et al. 2011)	156	12	154/156 B95.8=M81=AFB1b=AG876=Akata=BL36=BL37=C666-1=CCH=Cheptages=CV-ARG=D3201.2=Daudi=E1492=E1503=E1536=E1548=E1563=E1577=E1578=E1583=E1587=E1590=EBVaGC1=EBVaGC2=EBVaGC3=EBVaGC4=EBVaGC5=EBVaGC6=EBVaGC7=EBVaGC8=EBVaGC9=FNR=GC-EBV1=GC-EBV2=GC-variant-1=GC-variant-2=GC-variant-3=GC-variant-4=GC-variant-5=GC-variant-6=GC-variant-7=GC-variant-8=GC-variant-9=GC-variant-10=GC-variant-11=GC-variant-12=…	KPTFL-PPVKRKKGLRDSREG-MFLPK	2/156 HKN15=HKN19	KSTFF-PPVKRKKVLRDSREG-MFLPK
	475-487	n.d.	TPTGP-VHEPVGSLTPAPV-PQPLD	(Milosevic et al. 2006)	156	12	66/156 B95.8=BL37=CCH=CV-ARG=D3201.2=Daudi=E1577=E1587=E1590=EBVaGC8=FNR=GC-EBV1=GC-variant-1=GC-variant-3=GC-variant-8=GC-variant-9=GC-variant-10=GC-variant-12=GC1=H03753A=HKN15=HKN19=HN12=HN15=HNNPC7=HU11393=K4123-Mi=K4413-Mi=LC2=LCL_B958_delEber2=M-ABA=MP=Mutu=NA19114=NA19315=NA19384=P3HR1=pLCL-TLR595=Raji=Saliva1=SG=sLCL-1.02=sLCL-1.04=sLCL-1.05=sLCL-1.06=sLCL-1.07=sLCL-1.08=sLCL-1.09=sLCL-1.…	TPTGP-VHEPVGSLTPAPV-PQPLD	28/156 AG876=AFB1b=BL36=Cheptages=GC-EBV2=GC-variant-7=GC-variant-11=H002213=H018436D=H058015C=HN1=HN2=Jijoye=pLCL-TLR1-pre=pLCL-TLR1-post=RPF=SCL=sLCL-1.18=sLCL-2.14=sLCL-2.15=sLCL-2.16=sLCL-2.21=sLCL-2.22=sLCL-IM1.09=sLCL-IS1.15=sLCL-IS2.01=VA=Wewak_1	TPTGP-VHEPVGSLTPAPV-PRPLD	26/156 M81=Akata=C666-1=E1578=EBVaGC2=EBVaGC3=EBVaGC4=EBVaGC6=EBVaGC7=EBVaGC9=GC-variant-4=GC-variant-6=GD1=GD2=HKNPC1=HKNPC2=HKNPC3=HKNPC4=HKNPC5=HKNPC8=HKNPC9=HN8=HN14=LC1=LC3=LC4	TPTGP-VHEPVGSLTPAPV-PKPLD	23/156 E1492=E1503=E1536=E1548=E1563=E1583=GC-variant-5=HL02=HL04=HL05=HL08=HL09=HL11=L591=sLCL-IM1.02=sLCL-IM1.05=sLCL-IS1.01=sLCL-IS1.03=sLCL-IS1.08=sLCL-IS1.10=sLCL-IS1.11=sLCL-IS1.13=sLCL-IS1.18	TPTGP-VHEPIGSLTPASV-PQPLD	11/156 EBVaGC1=EBVaGC5=GC-variant-2=GC-variant-13=HKN14=HKNPC6=HKNPC7=HL01=sLCL-IM1.16=VGO=YCCEL1	TPTGP-VHEPIGSLTPAPV-PRPLD	2/156 Makau=Mak_1	TPTGP-VHEPVRSLTPAPV-PRPLD
BZLF1	11-25	DRB3*01	STSED-VKFTPDPYQVPFVQA-FDQAT	(Long et al. 2011)	157	11	157/157 B95.8=M81=AG876=AFB1b=Akata=BL36=BL37=C666-1=CCH=Cheptages=CG3=CV-ARG=D3201.2=Daudi=E1492=E1503=E1536=1548=E1563=E1577=E1578=E1583=E1587=E1590=EBVaGC1=EBVaGC2=EBVaGC3=EBVaGC4=EBVaGC5=EBVaGC6=EBVaGC7=EBVaGC8=EBVaGC9=FNR=GC-EBV1=GC-EBV2=GC-variant-1=GC-variant-2=GC-variant-3=GC-variant-4=GC-variant-5=GC-variant-6=GC-variant-7=GC-variant-8=GC-variant-9=GC-variant-10=GC-variant-11=GC-variant-…	STSED-VKFTPDPYQVPFVQA-FDQAT
	61-75	DRB3*02	LPQGQ-LTAYHVSTAPTGSWF-SAPQP	(Long et al. 2011)	157	11	93/157 B95.8=CCH=CV-ARG=D3201.2=Daudi=E1492=E1503=E1536=1548=E1563=E1577=E1578=E1587=E1590=EBVaGC1=EBVaGC5=EBVaGC8=FNR=GC-EBV1=GC-variant-2=GC-variant-5=GC-variant-8=GC-variant-9=GC-variant-10=GC-variant-11=GC-variant-13=GC1=H002213=H018436D=H03753A=H058015C=HKN14=HKNPC6=HKNPC7=HL01=HL02=HL08=HL11=HN12=HN15=HNNPC7=HU11393=K4123-Mi=K4413-Mi=L591=LC2=LCL_B958_delEber2=M-ABA=MP=Mutu=NA19114=NA19315=…	LPQGQ-LTAYHVSTAPTGSWF-SAPQP	52/157 M81=AFB1b=AG876=Akata=BL36=C666-1=CG3=Cheptages=EBVaGC2=EBVaGC3=EBVaGC4=EBVaGC6=EBVaGC7=EBVaGC9=GC-variant-4=GC-variant-6=GC-variant-7=GD1=GD2=HKN15=HKN19=HKNPC1=HKNPC2=HKNPC3=HKNPC4=HKNPC5=HKNPC8=HKNPC9=HN1=HN2=HN3=HN14=HN16=Jijoye=LC1=LC3=LC4=Makau=Mak_1=P3HR1=RPF=SCL=sLCL-1.18=sLCL-2.14=sLCL-2.15=sLCL-2.16=sLCL-2.21=sLCL-2.22=sLCL-IS1.15=sLCL-IS2.01=VA=Wewak_1	LPQGQ-LTAYHVSAAPTGSWF-PAPQP	6/157 HL04=HL05=HL09=sLCL-IM1.02=sLCL-IM1.05=sLCL-IS1.13	LSQSQ-ITAYHVSTAPTGSWF-SAPQP	3/157 GC-variant-1=GC-variant-3=GC-variant-12	LQQGQ-LTAYHVSTAPTGSWF-SAPQP	1/157 BL37	LPQGQ-ITAYHVSTAPTGSWF-SAPQP	1/157 E1583	LPQGQ-LTGYHVSTAPTGSWF-SAPQP	1/157 GC-EBV2	LPQSQ-LTAYHVSTAPTGSWF-SAPQP
	116-130	DRB1*13	GEAPQ-PGDNSTVQTAAAVVF-ACPGA	(Long et al. 2011)	157	11	66/157 B95.8=Daudi=E1492=E1503=E1536=1548=E1563=E1577=E1578=E1583=E1587=E1590=FNR=GC-variant-5=GC-variant-9=GC-variant-10=GC-variant-11=H002213=H018436D=H03753A=H058015C=HL01=HL02=HL08=HL11=HN12=HN15=HU11393=K4123-Mi=K4413-Mi=LCL_B958_delEber2=M-ABA=Mutu=NA19114=NA19315=pLCL-TLR1-pre=pLCL-TLR1-post=pLCL-TLR595=Saliva1=sLCL-1.02=sLCL-1.04=sLCL-1.06=sLCL-1.07=sLCL-1.08=sLCL-1.10=sLCL-1.11=sLCL-1.12…	GEAPQ-PGDNSTVQTAAAVVF-ACPGA	28/157 M81=Akata=C666-1=CG3=EBVaGC2=EBVaGC3=EBVaGC4=EBVaGC6=EBVaGC7=EBVaGC9=GC-variant-6=GD1=GD2=HKN15=HKN19=HKNPC1=HKNPC2=HKNPC3=HKNPC4=HKNPC5=HKNPC8=HKNPC9=HN3=HN14=HN16=LC1=LC3=LC4	GEAPQ-PGDNSTVQPAAAVVL-ACPGA	23/157 BL37=CCH=D3201.2=EBVaGC1=EBVaGC5=GC-EBV2=GC-variant-2=GC-variant-13=HKN14=HKNPC6=HKNPC7=LC2=MP=NA19384=SG=sLCL-1.05=sLCL-1.09=sLCL-1.13=sLCL-1.24=sLCL-IM1.16=sLCL-IS1.07=VGO=YCCEL1	GEAPQ-PGDNSTVQTA(1aa del)AVVF-ACPGA	18/157 AG876=BL36=Cheptages=GC-variant-7=HN1=HN2=Jijoye=Makau=Mak_1=P3HR1=RPF=sLCL-2.14=sLCL-2.16=sLCL-2.21=sLCL-2.22=sLCL-IS1.15=sLCL-IS2.01=Wewak_1	GEAPQ-PGDNSTVQPAAAVVF-ACPGA	6/157 EBVaGC8=GC-EBV1=GC-variant-1=GC-variant-3=GC-variant-8=GC-variant-12	EEAPQ-PGDNSTVQTA(1aa del)AVVF-ACPGA	6/157 HL04=HL05=HL09=sLCL-IM1.02=sLCL-IM1.05=sLCL-IS1.13	GEAPQ-PGDNSTVQTAAAVVF-ACPGT	5/157 AFB1b=SCL=sLCL-1.18=sLCL-2.15=VA	GEAPQ-PGDNSTVQPAAAVVF-ACPGT	2/157 GC1=HNNPC7	EEAPQ-PGDNSTVQTAAAVVF-ACPGA	1/157 E1590	GEAPQ-PGDNSTVQTAATVVF-ACPGA	1/157 GC-variant-4	GEAPQ-PGDNSTVQTA(1aa del)AVVL-ACPGA	1/157 L591	GEAPQ-PGDNSTVQTASAVVF-ACPGA
	174-188	DR13	EECDS-ELEIKRYKNRVASRK-CRAKF	(Adhikary et al. 2006)	157	11	142/157 B95.8=M81=Akata=BL37=C666-1=CCH=CG3=CV-ARG=D3201.2=Daudi=E1492=E1503=E1536=1548=E1563=E1577=E1578=E1583=E1587=E1590=EBVaGC1=EBVaGC2=EBVaGC3=EBVaGC4=EBVaGC5=EBVaGC6=EBVaGC7=EBVaGC8=EBVaGC9=FNR=GC-EBV1=GC-EBV2=GC-variant-1=GC-variant-2=GC-variant-3=GC-variant-4=GC-variant-5=GC-variant-6=GC-variant-8=GC-variant-9=GC-variant-10=GC-variant-11=GC-variant-12=GC-variant-13=GC1=GD1=GD2=H002213=H01…	EECDS-ELEIKRYKNRVASRK-CRAKF	15/157 AG876=AFB1b=BL36=Cheptages=GC-variant-7=Jijoye=P3HR1=sLCL-1.18=sLCL-2.14=sLCL-2.15=sLCL-2.16=sLCL-2.21=sLCL-2.22=sLCL-IS2.01=VA	EECDS-ELDIKRYKNRVASRK-CRAKF
	207-221	DQB1*04:02	EVAAA-KSSENDRLRLLLKQM-CPSLD	(Adhikary et al. 2006)	157	11	77/157 B95.8=CCH=CV-ARG=D3201.2=Daudi=E1492=E1503=E1536=1548=E1563=E1578=E1583=EBVaGC5=FNR=GC-EBV2=GC-variant-2=GC-variant-5=GC-variant-11=H002213=H018436D=H03753A=H058015C=HKN14=HKNPC6=HKNPC7=HL01=HL02=HL08=HL11=HN12=HN15=HU11393=L591=LC2=LCL_B958_delEber2=M-ABA=Makau=Mak_1=MP=Mutu=NA19114=NA19315=NA19384=pLCL-TLR1-pre=pLCL-TLR1-post=pLCL-TLR595=Raji=SCL=SG=sLCL-1.02=sLCL-1.04=sLCL-1.05=sLCL-1.0…	EVAAA-KSSENDRLRLLLKQM-CPSLD	59/157 M81=AFB1b=AG876=Akata=BL36=C666-1=Cheptages=EBVaGC1=EBVaGC2=EBVaGC3=EBVaGC4=EBVaGC6=EBVaGC7=EBVaGC8=EBVaGC9=GC-variant-1=GC-variant-3=GC-variant-4=GC-variant-6=GC-variant-7=GC-variant-12=GC1=GD1=GD2=HKN15=HKN19=HKNPC1=HKNPC2=HKNPC3=HKNPC4=HKNPC5=HKNPC8=HKNPC9=HL04=HL05=HL09=HN1=HN2=HN3=HN14=HN16=Jijoye=LC1=LC3=LC4=P3HR1=RPF=sLCL-1.18=sLCL-2.14=sLCL-2.15=sLCL-2.16=sLCL-2.21=sLCL-2.22=sLCL-I…	EVASA-KSSENDRLRLLLKQM-CPSLD	16/157 BL37=E1577=E1587=E1590=GC-variant-9=GC-variant-10=GC-variant-13=K4123-Mi=K4413-Mi=sLCL-IM1.09=sLCL-IM1.17=sLCL-IS1.12=sLCL-IS1.14=sLCL-IS1.15=sLCL-IS1.19=sLCL-IS1.20	EVAAS-KSSENDRLRLLLKQM-CPSLD	3/157 GC-EBV1=GC-variant-8=HNNPC7	EVATS-KSSENDRLRLLLKQM-CPSLD	1/157 CG3	EVAAA-KTSENDR(del)RLLLKQM-CPSLD	1/157 sLCL-1.124	EVAAA-KTSENDRLRLLLKQM-CPSLD
BALF4	482-496	DRB1*13:01	GDLAR-AWCLEQKRQNMVLRE-LTKIN	(Adhikary et al. 2006)	151	17	151/151 B95.8=M81=AG876=AFB1b=Akata=BL36=BL37=C666-1=CCH=Cheptages=CV-ARG=D3201.2=Daudi=E1492=E1503=E1536=1548=E1563=E1577=E1578=E1583=E1587=E1590=EBVaGC1=EBVaGC2=EBVaGC3=EBVaGC4=EBVaGC5=EBVaGC6=EBVaGC7=EBVaGC8=EBVaGC9=FNR=GC-EBV1=GC-EBV2=GC-variant-1=GC-variant-2=GC-variant-3=GC-variant-4=GC-variant-5=GC-variant-6=GC-variant-7=GC-variant-8=GC-variant-9=GC-variant-10=GC-variant-11=GC-variant-12=G…	GDLAR-AWCLEQKRQNMVLRE-LTKIN
	575-589	DRB1*08:01	GQLGT-DNEIFLTKKMTEVCQ-ATSQY	(Adhikary et al. 2006)	151	17	151/151 B95.8=M81=AG876=AFB1b=Akata=BL36=BL37=C666-1=CCH=Cheptages=CV-ARG=D3201.2=Daudi=E1492=E1503=E1536=1548=E1563=E1577=E1578=E1583=E1587=E1590=EBVaGC1=EBVaGC2=EBVaGC3=EBVaGC4=EBVaGC5=EBVaGC6=EBVaGC7=EBVaGC8=EBVaGC9=FNR=GC-EBV1=GC-EBV2=GC-variant-1=GC-variant-2=GC-variant-3=GC-variant-4=GC-variant-5=GC-variant-6=GC-variant-7=GC-variant-8=GC-variant-9=GC-variant-10=GC-variant-11=GC-variant-12=G…	GQLGT-DNEIFLTKKMTEVCQ-ATSQY
BaRF1	185-199	DR7	ANNYI-SRDELLHTRAASLLY-NSMTA	(Long et al. 2013)	157	11	157/157 B95.8=M81=AG876=AFB1b=Akata=BL36=BL37=C666-1=CCH=Cheptages=CG3=CV-ARG=D3201.2=Daudi=E1492=E1503=E1536=1548=E1563=E1577=E1578=E1583=E1587=E1590=EBVaGC1=EBVaGC2=EBVaGC3=EBVaGC4=EBVaGC5=EBVaGC6=EBVaGC7=EBVaGC8=EBVaGC9=FNR=GC-EBV1=GC-EBV2=GC-variant-1=GC-variant-2=GC-variant-3=GC-variant-4=GC-variant-5=GC-variant-6=GC-variant-7=GC-variant-8=GC-variant-9=GC-variant-10=GC-variant-11=GC-variant-…	ANNYI-SRDELLHTRAASLLY-NSMTA
BcLF1	62-72	DPB1*04:01	GVYTN-AIQYVRFLETA-LAVSC	(Gary et al., 2018)	150	18	150/150 B95.8=M81=AFB1b=AG876=Akata=BL36=BL37=C666-1=CCH=Cheptages=CV-ARG=D3201.2=Daudi=E1492=E1503=E1536=1548=E1563=E1577=E1578=E1583=E1587=E1590=EBVaGC1=EBVaGC2=EBVaGC3=EBVaGC4=EBVaGC5=EBVaGC6=EBVaGC7=EBVaGC8=EBVaGC9=FNR=GC-EBV1=GC-EBV2=GC-variant-1=GC-variant-2=GC-variant-3=GC-variant-4=GC-variant-5=GC-variant-6=GC-variant-7=GC-variant-8=GC-variant-9=GC-variant-10=GC-variant-11=GC-variant-12=G…	GVYTN-AIQYVRFLETA-LAVSC
BFRF1	125-139	DR7	KNSII-MLGQDDFIKFKSPLV-FPAEL	(Long et al. 2013)	156	12	156/156 B95.8=M81=AG876=AFB1b=Akata=BL36=BL37=C666-1=CCH=Cheptages=CG3=CV-ARG=D3201.2=Daudi=E1492=E1503=E1536=1548=E1563=E1577=E1578=E1583=E1587=E1590=EBVaGC1=EBVaGC2=EBVaGC3=EBVaGC4=EBVaGC5=EBVaGC6=EBVaGC7=EBVaGC8=EBVaGC9=FNR=GC-EBV1=GC-EBV2=GC-variant-1=GC-variant-2=GC-variant-3=GC-variant-4=GC-variant-5=GC-variant-6=GC-variant-7=GC-variant-8=GC-variant-9=GC-variant-10=GC-variant-11=GC-variant-…	KNSII-MLGQDDFIKFKSPLV-FPAEL
BHRF1	45-57	DR4	LSPED-TVVLRYHVLLEEI-IERNS	(Schmidt et al. 1995)	157	11	153/157 B95.8=M81=AFB1b=AG876=Akata=BL36=BL37=C666-1=CCH=Cheptages=CV-ARG=D3201.2=Daudi=E1492=E1503=E1536=1548=E1563=E1577=E1578=E1583=E1587=E1590=EBVaGC1=EBVaGC2=EBVaGC3=EBVaGC4=EBVaGC5=EBVaGC6=EBVaGC7=EBVaGC8=EBVaGC9=FNR=GC-EBV1=GC-EBV2=GC-variant-1=GC-variant-2=GC-variant-3=GC-variant-4=GC-variant-5=GC-variant-6=GC-variant-7=GC-variant-8=GC-variant-9=GC-variant-10=GC-variant-12=GC-variant-13=G…	LSPED-TVVLRYHVLLEEI-IERNS	3/157 GC-variant-11=H002213=sLCL-IS1.06	LLPED-TVVLRYHVLLEEI-IERNS	1/157 RPF	VSPED-TVVLRYHVLLEEI-IERNS
	61-75	n.d.	EIIER-NSETFTETWNRFITH-TEHVD	(Brooks et al. 2016)	157	11	139/157 B95.8=AFB1b=AG876=Akata=BL36=BL37=CCH=Cheptages=CV-ARG=D3201.2=Daudi=E1492=E1503=E1536=1548=E1563=E1577=E1578=E1583=E1587=E1590=EBVaGC1=EBVaGC2=EBVaGC3=EBVaGC4=EBVaGC5=EBVaGC7=EBVaGC8=EBVaGC9=FNR=GC-EBV2=GC-variant-1=GC-variant-2=GC-variant-3=GC-variant-4=GC-variant-5=GC-variant-6=GC-variant-7=GC-variant-8=GC-variant-9=GC-variant-10=GC-variant-11=GC-variant-12=GC-variant-13=GC1=GD1=H00221…	EIIER-NSETFTETWNRFITH-TEHVD	13/157 M81=C666-1=EBVaGC6=GC-EBV1=GD2=HKNPC1=HKNPC3=HKNPC4=HKNPC5=HKNPC8=HKNPC9=HN8=sLCL-1.24	EIIER-NSETFTETWNRFITH-TEHLD	2/157 HN2=Wewak_1	EIIER-NSETFTETWNRFITH-TENLD	1/157 RPF	EIIER-NSDTFTETWDRFITH-TEHLD	1/157 sLCL-1.10	EIIER-NSETFSETWNRFITH-TEHVD	1/157 VGO	EIIER-NSETFTETWNRFIRH-TEHLD
	122-133	DR4	CNQST-PYYVVDLSVRGM-LEASE	(Landais et al. 2004)	157	11	147/157 B95.8=M81=AG876=AFB1b=Akata=BL36=BL37=C666-1=CCH=Cheptages=CV-ARG=D3201.2=Daudi=E1492=E1503=E1536=1548=E1563=E1577=E1578=E1583=E1590=EBVaGC1=EBVaGC2=EBVaGC3=EBVaGC4=EBVaGC5=EBVaGC6=EBVaGC7=EBVaGC8=EBVaGC9=FNR=GC-EBV1=GC-EBV2=GC-variant-1=GC-variant-2=GC-variant-3=GC-variant-4=GC-variant-5=GC-variant-6=GC-variant-7=GC-variant-8=GC-variant-9=GC-variant-10=GC-variant-11=GC-variant-12=GC-vari…	CNQST-PYYVVDLSVRGM-LEASE	3/157 E1587=sLCL-IS1.12=sLCL-IS1.20	YNQST-PYYVVDLSVRGM-LEASE	2/157 HL09=sLCL-IM1.02	CNPST-PYYVVDLSVRGM-LEASE	2/157 HN2=Wewak_1	CNQYT-PYYVVDLSVRGM-LEASE	2/157 pLCL-TLR1-pre=pLCL-TLR1-post	FNQST-PYYVVDLSVRGM-LEASE	1/157 RPF	CNQDT-PYYVVDLSVRGM-LEASE
	171-189	DR2	WTLFL-AGLTLSLLVICSYLFISRG-RH	(White et al. 1996)	157	11	154/157 B95.8=M81=Akata=BL36=BL37=C666-1=CCH=Cheptages=CV-ARG=D3201.2=Daudi=E1492=E1503=E1536=1548=E1563=E1577=E1578=E1583=E1587=E1590=EBVaGC1=EBVaGC2=EBVaGC3=EBVaGC4=EBVaGC5=EBVaGC6=EBVaGC7=EBVaGC8=EBVaGC9=FNR=GC-EBV1=GC-EBV2=GC-variant-1=GC-variant-2=GC-variant-3=GC-variant-4=GC-variant-5=GC-variant-6=GC-variant-7=GC-variant-8=GC-variant-9=GC-variant-10=GC-variant-11=GC-variant-12=GC-variant-13…	WTLFL-AGLTLSLLVICSYLFISRG-RHXXX	2/157 AG876=AFB1b	WTLFL-AGLTLSLLVICSYLFISRG-RQXXX	1/157 RPF	WTLFL-AGLTLSLLVVCSYLFISRG-RHXXX
BKRF2	116-135	DPB1*04	LETLY-GSFSVEDLFGANLNRYAWHR-GG	(Long et al. 2011)	164	4	110/164 B95.8=AFB1b=AG876=BL36=BL37=CCH=Cheptages=CV-ARG=E1492=E1503=E1536=1548=E1563=E1577=E1578=E1583=E1587=E1590=EBVaGC1=EBVaGC4=FNR=GC-EBV2=GC-variant-1=GC-variant-3=GC-variant-5=GC-variant-7=GC-variant-8=GC-variant-9=GC-variant-10=GC-variant-11=GC-variant-12=H002213=H018436D=H03753A=H058015C=HL01=HL02=HL04=HL05=HL08=HL09=HL11=HN15=HU11393=Jijoye=K4123-Mi=K4413-Mi=L591=LCL_B958_delEber2=M-ABA…	LETLY-GSFSVEDLFGANLNRYAWHR-GGXXX	54/164 M81=Akata=C666-1=D3201.2=Daudi=EBVaGC2=EBVaGC3=EBVaGC5=EBVaGC6=EBVaGC7=EBVaGC8=EBVaGC9=GC-EBV1=GC-variant-2=GC-variant-4=GC-variant-6=GC-variant-13=GC1=GD1=GD2=HKN14=HKN15=HKN19=HKNPC1=HKNPC2=HKNPC3=HKNPC4=HKNPC5=HKNPC6=HKNPC7=HKNPC8=HKNPC9=HN1=HN2=HN3=HN6=HN7=HN8=HN9=HN11=HN13=HN14=HN16=HN17=HN18=HNNPC7=LC1=LC2=LC3=LC4=P3HR1=Saliva1=VGO=YCCEL1	LESLY-GSFSVEDLFGANLNRYAWHR-GGXXX
BLLF1	61-81	DRw15	GKKHQ-LDLDFGQLTPHTKAVYQPRGA-FGGSE	(Wallace et al. 1991)	151	17	124/151 B95.8=M81=Akata=BL37=C666-1=CCH=CV-ARG=D3201.2=Daudi=E1492=E1503=E1536=1548=E1563=E1577=E1583=E1587=E1590=EBVaGC1=EBVaGC2=EBVaGC3=EBVaGC4=EBVaGC5=EBVaGC6=EBVaGC7=EBVaGC8=EBVaGC9=FNR=GC-EBV1=GC-EBV2=GC-variant-1=GC-variant-2=GC-variant-3=GC-variant-4=GC-variant-5=GC-variant-6=GC-variant-8=GC-variant-9=GC-variant-10=GC-variant-11=GC-variant-12=GC-variant-13=GC1=GD1=GD2=H002213=H018436D=H037…	GKKHQ-LDLDFGQLTPHTKAVYQPRGA-FGGSE	14/151 AG876=AFB1b=BL36=Cheptages=GC-variant-7=Jijoye=sLCL-1.18=sLCL-2.14=sLCL-2.15=sLCL-2.16=sLCL-2.21=sLCL-2.22=sLCL-IS2.01=VA	GKKHK-LNLDFGLLTPHTKAVYQPRGA-FGGSE	8/151 HKNPC2=HL04=HL05=HL09=sLCL-1.19=sLCL-IM1.02=sLCL-IM1.05=sLCL-IS1.13	GKKHQ-LDLDFGQLTPHMKAVYQPRGA-FGGSE	3/151 E1578=HL01=sLCL-IS1.15	GKKHQ-LDLDFGQLTPRTKAVYQPRGA-FGGSE	1/151 sLCL-1.12	GKKHQ-LDLDFGQLTPYTKAVYQPRGA-FGGSE	1/151 Wewak_1	GKKHK-LNLDFGQLTPHTKAVYQPRGA-FGGSE
	65-79	DRB1*13:01	QLDLD-FGQLTPHTKAVYQPR-GAFGG	(Adhikary et al. 2006)	151	17	124/151 B95.8=M81=Akata=BL37=C666-1=CCH=CV-ARG=D3201.2=Daudi=E1492=E1503=E1536=1548=E1563=E1577=E1583=E1587=E1590=EBVaGC1=EBVaGC2=EBVaGC3=EBVaGC4=EBVaGC5=EBVaGC6=EBVaGC7=EBVaGC8=EBVaGC9=FNR=GC-EBV1=GC-EBV2=GC-variant-1=GC-variant-2=GC-variant-3=GC-variant-4=GC-variant-5=GC-variant-6=GC-variant-8=GC-variant-9=GC-variant-10=GC-variant-11=GC-variant-12=GC-variant-13=GC1=GD1=GD2=H002213=H018436D=H037…	QLDLD-FGQLTPHTKAVYQPR-GAFGG	14/151 AG876=AFB1b=BL36=Cheptages=GC-variant-7=Jijoye=sLCL-1.18=sLCL-2.14=sLCL-2.15=sLCL-2.16=sLCL-2.21=sLCL-2.22=sLCL-IS2.01=VA	KLNLD-FGLLTPHTKAVYQPR-GAFGG	8/151 HKNPC2=HL04=HL05=HL09=sLCL-1.19=sLCL-IM1.02=sLCL-IM1.05=sLCL-IS1.13	QLDLD-FGQLTPHMKAVYQPR-GAFGG	3/151 E1578=HL01=sLCL-IS1.15	QLDLD-FGQLTPRTKAVYQPR-GAFGG	1/151 sLCL-1.12	QLDLD-FGQLTPYTKAVYQPR-GAFGG	1/151 Wewak_1	KLNLD-FGQLTPHTKAVYQPR-GAFGG
	130-144	DQB1*04:02	LESVD-VYFQDVFGTMWCHHA-EMQNP	(Adhikary et al. 2006)	150	18	149/150 B95.8=M81=AFB1b=AG876=Akata=BL36=BL37=C666-1=CCH=Cheptages=CV-ARG=D3201.2=Daudi=E1492=E1503=E1536=1548=E1563=E1577=E1578=E1583=E1587=E1590=EBVaGC1=EBVaGC2=EBVaGC3=EBVaGC4=EBVaGC5=EBVaGC6=EBVaGC7=EBVaGC8=EBVaGC9=FNR=GC-EBV1=GC-EBV2=GC-variant-1=GC-variant-2=GC-variant-3=GC-variant-4=GC-variant-5=GC-variant-6=GC-variant-7=GC-variant-8=GC-variant-9=GC-variant-10=GC-variant-11=GC-variant-12=G…	LESVD-VYFQDVFGTMWCHHA-EMQNP	1/150 HKNPC6	LESVD-VYFQDVFGTMWCHHA-QMQNP
	163-183	DRw11	PYIKW-DNCNSTNITAVVRAQGLDVTL-PLSLP	(Wallace et al. 1991)	150	18	147/150 B95.8=M81=AFB1b=AG876=Akata=BL36=BL37=C666-1=CCH=Cheptages=CV-ARG=D3201.2=Daudi=E1492=E1503=E1536=1548=E1563=E1577=E1578=E1587=E1590=EBVaGC1=EBVaGC2=EBVaGC3=EBVaGC4=EBVaGC5=EBVaGC6=EBVaGC7=EBVaGC8=EBVaGC9=FNR=GC-EBV1=GC-EBV2=GC-variant-1=GC-variant-2=GC-variant-3=GC-variant-4=GC-variant-5=GC-variant-6=GC-variant-7=GC-variant-8=GC-variant-9=GC-variant-11=GC-variant-12=GC-variant-13=GC1=GD1…	PYIKW-DNCNSTNITAVVRAQGLDVTL-PLSLP	1/150 E1583	PYVKW-DNCNSTNITAVVRAQGLDVTL-PLSLP	1/150 GC-variant-10	PYIKW-DNCNSTNITAVVRAQGLDVTL-LLSLP	1/150 HKNPC6	PYIK(1aa del)-NNCNSTNITAVVRAQGLDVTL-PLSLP
	169-183	DRB4*01:03	NCNST-NITAVVRAQGLDVTL-PLSLP	(Pither et al., 1992)	150	18	149/150 B95.8=M81=AFB1b=AG876=Akata=BL36=BL37=C666-1=CCH=Cheptages=CV-ARG=D3201.2=Daudi=E1492=E1503=E1536=1548=E1563=E1577=E1578=E1583=E1587=E1590=EBVaGC1=EBVaGC2=EBVaGC3=EBVaGC4=EBVaGC5=EBVaGC6=EBVaGC7=EBVaGC8=EBVaGC9=FNR=GC-EBV1=GC-EBV2=GC-variant-1=GC-variant-2=GC-variant-3=GC-variant-4=GC-variant-5=GC-variant-6=GC-variant-7=GC-variant-8=GC-variant-9=GC-variant-11=GC-variant-12=GC-variant-13=G…	NCNST-NITAVVRAQGLDVTL-PLSLP	1/150 GC-variant-10	NCNST-NITAVVRAQGLDVTL-LLSLP
	204-218	DQB1*02:01	KTEML-GNEIDIECIMEDGEI-SQVLP	Mautner et al., unpublished	150	18	96/150 M81=Akata=BL37=C666-1=CCH=CV-ARG=D3201.2=Daudi=E1577=E1578=E1587=E1590=EBVaGC1=EBVaGC2=EBVaGC3=EBVaGC4=EBVaGC5=EBVaGC6=EBVaGC7=EBVaGC8=EBVaGC9=FNR=GC-EBV1=GC-EBV2=GC-variant-1=GC-variant-2=GC-variant-3=GC-variant-4=GC-variant-6=GC-variant-9=GC-variant-10=GC-variant-12=GC-variant-13=GC1=GD1=GD2=H03753A=HKN14=HKN15=HKN19=HKNPC1=HKNPC2=HKNPC3=HKNPC4=HKNPC5=HKNPC7=HKNPC8=HKNPC9=HL01=HL04=HL05=…	KTQML-GNEIDIECIMEDGEI-SQVLP	51/150 B95.8=AFB1b=AG876=BL36=Cheptages=E1492=E1503=E1536=1548=E1563=E1583=GC-variant-5=GC-variant-7=GC-variant-11=H002213=H018436D=H058015C=HL02=HL08=HL11=HN15=Jijoye=L591=LCL_B958_delEber2=M-ABA=Makau=Mak_1=P3HR1=pLCL-TLR1-pre=pLCL-TLR1-post=pLCL-TLR595=Raji=RPF=sLCL-1.18=sLCL-1.19=sLCL-2.14=sLCL-2.15=sLCL-2.16=sLCL-2.21=sLCL-2.22=sLCL-IS1.01=sLCL-IS1.03=sLCL-IS1.04=sLCL-IS1.06=sLCL-IS1.08=sLCL…	KTEML-GNEIDIECIMEDGEI-SQVLP	2/150 GC-variant-8=Wewak_1	KTEML-GNEIDIECIMEEGEI-SQVLP	1/150 HKNPC6	KTEML-GNEIDIECIMEHGEI-SQVLP
BMLF1	20-34	DQB1*07	SSEEE-DEDPTPAHAIPARPS-SVVIT	(Long et al. 2011)	152	16	87/152 B95.8=AFB1b=BL36=CCH=Cheptages=CV-ARG=Daudi=E1492=E1503=E1536=1548=E1563=E1578=E1583=E1587=E1590=FNR=GC-variant-5=GC-variant-8=GC-variant-9=GC-variant-10=GC-variant-11=H002213=H018436D=H03753A=H058015C=HL02=HL08=HL11=HN12=HN15=HU11393=Jijoye=K4123-Mi=K4413-Mi=L591=LCL_B958_delEber2=M-ABA=Makau=Mak_1=MP=Mutu=NA19114=NA19315=NA19384=P3HR1=pLCL-TLR1-pre=pLCL-TLR1-post=pLCL-TLR595=RPF=SCL=SG=s…	SSEEE-DEDPTPAHAIPARPS-SVVIT	34/152 M81=Akata=BL37=C666-1=E1577=EBVaGC2=EBVaGC3=EBVaGC4=EBVaGC7=EBVaGC9=GC-EBV1=HKN14=HKNPC1=HKNPC2=HKNPC3=HKNPC4=HKNPC5=HKNPC8=HKNPC9=HL01=HL04=HL05=HL09=LC1=LC3=LC4=Raji=sLCL-IM1.02=sLCL-IM1.05=sLCL-IM1.09=sLCL-IM1.16=sLCL-IS1.13=sLCL-IS1.15=sLCL-IS2.01	SSEEE-DEDPTPAHAIPAQPS-SVVIT	20/152 D3201.2=EBVaGC1=EBVaGC5=EBVaGC8=GC-EBV2=GC-variant-2=GC-variant-4=GC-variant-6=GC-variant-13=GD1=HKN15=HKN19=HKNPC6=HKNPC7=HN2=HNNPC7=LC2=Saliva1=VGO=YCCEL1	SSEEE-DEDPTPAHAVPAQPS-SVVIT	5/152 AG87=GC-variant-7=sLCL-2.14=sLCL-2.21=sLCL-2.22	SSEEE-DEDPTPAHTIPARPS-SVVIT	4/152 GC-variant-1=GC-variant-3=GC-variant-12=GC1	SSEEE-DEDPTPAHATPARPS-SVVIT	1/152 EBVaGC6	SSEGE-DEDPTPAHATPARPS-SVVIT	1/152 sLCL-1.12	SSEEE-DEDPTPAHAIPSQPS-SVVIT
BMRF1	126-140	DRB1*03:01	SRPEF-VKLTMEYDDKVSKSH-HTCAL	(Long et al. 2011)	153	15	152/153 B95.8=M81=AFB1b=AG876=Akata=BL36=BL37=C666-1=CCH=Cheptages=CV-ARG=D3201.2=Daudi=E1492=E1503=E1536=1548=E1563=E1577=E1578=E1583=E1587=E1590=EBVaGC1=EBVaGC2=EBVaGC3=EBVaGC4=EBVaGC5=EBVaGC6=EBVaGC7=EBVaGC8=EBVaGC9=FNR=GC-EBV1=GC-EBV2=GC-variant-1=GC-variant-2=GC-variant-3=GC-variant-4=GC-variant-5=GC-variant-6=GC-variant-7=GC-variant-9=GC-variant-11=GC-variant-12=GC-variant-13=GC1=GD1=GD2=H0…	SRPEF-VKLTMEYDDKVSKSH-HTCAL	1/153 GC-variant-8	PRPEF-VKLTMEYDDKVSKSH-HTCAL
	370-384	DRB5*01:02	SNTAL-ERPLAVQLARKRTSS-EARQK	Mautner et al., unpublished	154	14	154/154 B95.8=M81=AFB1b=AG876=Akata=BL36=BL37=C666-1=CCH=Cheptages=CV-ARG=D3201.2=Daudi=E1492=E1503=E1536=1548=E1563=E1577=E1578=E1583=E1587=E1590=EBVaGC1=EBVaGC2=EBVaGC3=EBVaGC4=EBVaGC5=EBVaGC6=EBVaGC7=EBVaGC8=EBVaGC9=FNR=GC-EBV1=GC-EBV2=GC-variant-1=GC-variant-2=GC-variant-3=GC-variant-4=GC-variant-5=GC-variant-6=GC-variant-7=GC-variant-8=GC-variant-9=GC-variant-10=GC-variant-11=GC-variant-12=G…	SNTAL-ERPLAVQLARKRTSS-EARQK
BNRF1	548-561	DRB3*01:01	GSTVP-LGGLNFVNDLASPV-STAEM	Mautner et al., unpublished	150	18	117/150 B95.8=M81=AFB1b=AG876a=BL36=BL37=CCH=Cheptages=CV-ARG=D3201.2=Daudi=E1492=E1503=E1536=1548=E1563=E1577=E1578=E1583=E1590=EBVaGC3=EBVaGC6=FNR=GC-EBV1=GC-variant-5=GC-variant-7=GC-variant-9=GC-variant-10=GC-variant-11=GD1=H002213=H018436D=H03753A=H058015C=HKN15=HKN19=HKNPC1=HKNPC2=HKNPC3=HKNPC4=HKNPC5=HKNPC6=HKNPC7=HKNPC8=HKNPC9=HL01=HL02=HL08=HL11=HN2=HN15=HNNPC7=HU11393=Jijoye=K4123-Mi=K4…	GSTVP-LGGLNFVNDLASPV-STAEM	30/150 Akata=EBVaGC1=EBVaGC2=EBVaGC4=EBVaGC5=EBVaGC7=EBVaGC8=EBVaGC9=GC-EBV2=GC-variant-1=GC-variant-2=GC-variant-3=GC-variant-6=GC-variant-8=GC-variant-12=GC-variant-13=GC1=HKN14=HL04=HL05=HL09=LC1=LC4=sLCL-IM1.02=sLCL-IM1.05=sLCL-IM1.16=sLCL-IS1.13=sLCL-IS1.20=sLCL-IS2.01=YCCEL1	GSTVP-LSGLNFVNDLASPV-STAEM	1/150 E1587	GSTVP-LGGLNFVNDLASPV-STTEM	1/150 GC-variant-4	GSTVP-LSGLNFVNDLASPV-STTEM	1/150 sLCL-IS1.18	GSMVP-LGGLNFVNDLASPV-STAEM
	915-929	DRB1*15:02, DRB5*01:02	VASDY-LPEMFAEHPGLVFEV-EERSV	Mautner et al., unpublished	150	18	150/150 B95.8=M81=AFB1b=AG876=Akata=BL36=BL37=CCH=Cheptages=CV-ARG=D3201.2=Daudi=E1492=E1503=E1536=1548=E1563=E1577=E1578=E1583=E1587=E1590=EBVaGC1=EBVaGC2=EBVaGC3=EBVaGC4=EBVaGC5=EBVaGC6=EBVaGC7=EBVaGC8=EBVaGC9=FNR=GC-EBV1=GC-EBV2=GC-variant-1=GC-variant-2=GC-variant-3=GC-variant-4=GC-variant-5=GC-variant-6=GC-variant-7=GC-variant-8=GC-variant-9=GC-variant-10=GC-variant-11=GC-variant-12=GC-varia…	VASDY-LPEMFAEHPGLVFEV-EERSV
	1006-1017	DRB3*02:02	NRSMH-VSDYGYNEALAV-SPLTG	(Gary et al., 2018)	150	18	150/150 B95.8=M81=AFB1b=AG876=Akata=BL36=BL37=CCH=Cheptages=CV-ARG=D3201.2=Daudi=E1492=E1503=E1536=1548=E1563=E1577=E1578=E1583=E1587=E1590=EBVaGC1=EBVaGC2=EBVaGC3=EBVaGC4=EBVaGC5=EBVaGC6=EBVaGC7=EBVaGC8=EBVaGC9=FNR=GC-EBV1=GC-EBV2=GC-variant-1=GC-variant-2=GC-variant-3=GC-variant-4=GC-variant-5=GC-variant-6=GC-variant-7=GC-variant-8=GC-variant-9=GC-variant-10=GC-variant-11=GC-variant-12=GC-varia…	NRSMH-VSDYGYNEALAV-SPLTG
	1238-1252	DRB1*15:01; DRB5*01:01	FHSNG-TDAWRFAMNYPRNPT-EQGNI	(Milosevic et al. 2006)	150	18	150/150 B95.8=M81=AFB1b=AG876=Akata=BL36=BL37=CCH=Cheptages=CV-ARG=D3201.2=Daudi=E1492=E1503=E1536=1548=E1563=E1577=E1578=E1583=E1587=E1590=EBVaGC1=EBVaGC2=EBVaGC3=EBVaGC4=EBVaGC5=EBVaGC6=EBVaGC7=EBVaGC8=EBVaGC9=FNR=GC-EBV1=GC-EBV2=GC-variant-1=GC-variant-2=GC-variant-3=GC-variant-4=GC-variant-5=GC-variant-6=GC-variant-7=GC-variant-8=GC-variant-9=GC-variant-10=GC-variant-11=GC-variant-12=GC-varia…	FHSNG-TDAWRFAMNYPRNPT-EQGNI
BXLF2	126-145	DRB5*01	MLSAP-LEKQLFYYIGTMLPNTRPHS-YVFYQ	(Long et al. 2011)	158	10	158/158 B95.8=M81=AFB1b=AG876=Akata=BL36=BL37=C666-1=CCH=Cheptages=CV-ARG=D3201.2=Daudi=E1492=E1503=E1536=1548=E1563=E1577=E1578=E1583=E1587=E1590=EBVaGC1=EBVaGC2=EBVaGC3=EBVaGC4=EBVaGC5=EBVaGC6=EBVaGC7=EBVaGC8=EBVaGC9=FNR=GC-EBV1=GC-EBV2=GC-variant-1=GC-variant-2=GC-variant-3=GC-variant-4=GC-variant-5=GC-variant-6=GC-variant-7=GC-variant-8=GC-variant-9=GC-variant-10=GC-variant-11=GC-variant-12=G…	MLSAP-LEKQLFYYIGTMLPNTRPHS-YVFYQ
BZLF2	186-205	DRB1*16	TFKVY-QIFGSHCTYVSKFSTVPVSH-HECSF	(Long et al. 2011)	157	11	157/157 B95.8=M81=AFB1b=AG876=Akata=BL36=BL37=C666-1=CCH=Cheptages=CV-ARG=D3201.2=Daudi=E1492=E1503=E1536=1548=E1563=E1577=E1578=E1583=E1587=E1590=EBVaGC1=EBVaGC2=EBVaGC3=EBVaGC4=EBVaGC5=EBVaGC6=EBVaGC7=EBVaGC8=EBVaGC9=FNR=GC-EBV1=GC-EBV2=GC-variant-1=GC-variant-2=GC-variant-3=GC-variant-4=GC-variant-5=GC-variant-6=GC-variant-7=GC-variant-8=GC-variant-9=GC-variant-10=GC-variant-11=GC-variant-12=G…	TFKVY-QIFGSHCTYVSKFSTVPVSH-HECSF
More than one HLA molecule listed if restriction element not precisely defined or epitope presented on different HLA molecules; n.d. HLA restriction not determined; epitope sequences separated from flanking regions by dashes; polymorphic amino acids in epitopes and flanking sequences are depicted in bold and underlined.
Adhikary, D., U. Behrends, A. Moosmann, K. Witter, G. W. Bornkamm and J. Mautner (2006). "Control of Epstein-Barr virus infection in vitro by T helper cells specific for virion glycoproteins." J Exp Med 203(4): 995-1006.
Brooks, J. M., H. M. Long, R. J. Tierney, C. Shannon-Lowe, A. M. Leese, M. Fitzpatrick, G. S. Taylor and A. B. Rickinson (2016). "Early T Cell Recognition of B Cells following Epstein-Barr Virus Infection: Identifying Potential Targets for Prophylactic Vaccination." PLoS Pathog 12(4): e1005549.
Demachi-Okamura, A., Y. Ito, Y. Akatsuka, K. Tsujimura, Y. Morishima, T. Takahashi and K. Kuzushima (2008). "Epstein-Barr virus nuclear antigen 1-specific CD4+ T cells directly kill Epstein-Barr virus-carrying natural killer and T cells." Cancer Sci 99(8): 1633-1642.
Gary, R., M. Aigner, S. Moi, S. Schaffer, A. Gottmann, S. Maas, R. Zimmermann, J. Zingsem, J. Strobel, A. Mackensen, J. Mautner, A. Moosmann and A. Gerbitz (2018). "Clinical-grade generation of peptide-stimulated CMV/EBV-specific T cells from G-CSF mobilized stem cell grafts." J Transl Med 16(1): 124.
Haigh, T. A., X. Lin, H. Jia, E. P. Hui, A. T. Chan, A. B. Rickinson and G. S. Taylor (2008). "EBV latent membrane proteins (LMPs) 1 and 2 as immunotherapeutic targets: LMP-specific CD4+ cytotoxic T cell recognition of EBV-transformed B cell lines." J Immunol 180(3): 1643-1654.
Khanna, R., S. R. Burrows, P. M. Steigerwald-Mullen, S. A. Thomson, M. G. Kurilla and D. J. Moss (1995). "Isolation of cytotoxic T lymphocytes from healthy seropositive individuals specific for peptide epitopes from Epstein-Barr virus nuclear antigen 1: implications for viral persistence and tumor surveillance." Virology 214(2): 633-637.
Khanna, R., S. R. Burrows, S. A. Thomson, D. J. Moss, P. Cresswell, L. M. Poulsen and L. Cooper (1997). "Class I processing-defective Burkitt's lymphoma cells are recognized efficiently by CD4+ EBV-specific CTLs." J Immunol 158(8): 3619-3625.
Kobayashi, H., T. Nagato, M. Takahara, K. Sato, S. Kimura, N. Aoki, M. Azumi, M. Tateno, Y. Harabuchi and E. Celis (2008). "Induction of EBV-latent membrane protein 1-specific MHC class II-restricted T-cell responses against natural killer lymphoma cells." Cancer Res 68(3): 901-908.
Landais, E., X. Saulquin, E. Scotet, L. Trautmann, M. A. Peyrat, J. L. Yates, W. W. Kwok, M. Bonneville and E. Houssaint (2004). "Direct killing of Epstein-Barr virus (EBV)-infected B cells by CD4 T cells directed against the EBV lytic protein BHRF1." Blood 103(4): 1408-1416.
Leen, A., P. Meij, I. Redchenko, J. Middeldorp, E. Bloemena, A. Rickinson and N. Blake (2001). "Differential immunogenicity of Epstein-Barr virus latent-cycle proteins for human CD4(+) T-helper 1 responses." J Virol 75(18): 8649-8659.
Lin, X., N. H. Gudgeon, E. P. Hui, H. Jia, X. Qun, G. S. Taylor, M. C. Barnardo, C. K. Lin, A. B. Rickinson and A. T. Chan (2008). "CD4 and CD8 T cell responses to tumour-associated Epstein-Barr virus antigens in nasopharyngeal carcinoma patients." Cancer Immunol Immunother 57(7): 963-975.
Long, H. M., O. L. Chagoury, A. M. Leese, G. B. Ryan, E. James, L. T. Morton, R. J. M. Abbott, S. Sabbah, W. Kwok and A. B. Rickinson (2013). "MHC II tetramers visualize human CD4<sup>+</sup> T cell responses to Epstein–Barr virus infection and demonstrate atypical kinetics of the nuclear antigen EBNA1 response." The Journal of Experimental Medicine.
Long, H. M., T. A. Haigh, N. H. Gudgeon, A. M. Leen, C. W. Tsang, J. Brooks, E. Landais, E. Houssaint, S. P. Lee, A. B. Rickinson and G. S. Taylor (2005). "CD4+ T-cell responses to Epstein-Barr virus (EBV) latent-cycle antigens and the recognition of EBV-transformed lymphoblastoid cell lines." J Virol 79(8): 4896-4907.
Long, H. M., A. M. Leese, O. L. Chagoury, S. R. Connerty, J. Quarcoopome, L. L. Quinn, C. Shannon-Lowe and A. B. Rickinson (2011). "Cytotoxic CD4+ T cell responses to EBV contrast with CD8 responses in breadth of lytic cycle antigen choice and in lytic cycle recognition." J Immunol 187(1): 92-101.
Mackay, L. K., H. M. Long, J. M. Brooks, G. S. Taylor, C. S. Leung, A. Chen, F. Wang and A. B. Rickinson (2009). "T cell detection of a B-cell tropic virus infection: newly-synthesised versus mature viral proteins as antigen sources for CD4 and CD8 epitope display." PLoS Pathog 5(12): e1000699.
Mautner, J., D. Pich, F. Nimmerjahn, S. Milosevic, D. Adhikary, H. Christoph, K. Witter, G. W. Bornkamm, W. Hammerschmidt and U. Behrends (2004). "Epstein-Barr virus nuclear antigen 1 evades direct immune recognition by CD4+ T helper cells." Eur J Immunol 34(9): 2500-2509.
Milosevic, S., U. Behrends, D. Adhikary and J. Mautner (2006). "Identification of major histocompatibility complex class II-restricted antigens and epitopes of the Epstein-Barr virus by a novel bacterial expression cloning approach." J Virol 80(21): 10357-10364.
Morales, O., S. Depil, D. Mrizak, N. Martin, P. A. Ndour, F. Dufosse, C. Miroux, J. Coll, Y. de Launoit, C. Auriault, V. Pancre and N. Delhem (2012). "EBV Latency II-derived peptides induce a specific CD4+ cytotoxic T-cell activity and not a CD4+ regulatory T-cell response." J Immunother 35(3): 254-266.
Palser, A. L., N. E. Grayson, R. E. White, C. Corton, S. Correia, M. M. Ba Abdullah, S. J. Watson, M. Cotten, J. R. Arrand, P. G. Murray, M. J. Allday, A. B. Rickinson, L. S. Young, P. J. Farrell and P. Kellam (2015). "Genome diversity of Epstein-Barr virus from multiple tumor types and normal infection." J Virol 89(10): 5222-5237.
Paludan, C., K. Bickham, S. Nikiforow, M. L. Tsang, K. Goodman, W. A. Hanekom, J. F. Fonteneau, S. Stevanovic and C. Munz (2002). "Epstein-Barr nuclear antigen 1-specific CD4(+) Th1 cells kill Burkitt's lymphoma cells." J Immunol 169(3): 1593-1603.
Pither, R. J., L. Nolan, J. Tarlton, J. Walford and A. J. Morgan (1992). "Distribution of epitopes within the amino acid sequence of the Epstein-Barr virus major envelope glycoprotein, gp340, recognized by hyperimmune rabbit sera." J Gen Virol 73 ( Pt 6): 1409-1415.
Schmidt, C. W. and I. S. Misko (1995). "The ecology and pathology of Epstein-Barr virus." Immunol Cell Biol 73(6): 489-504.
Straathof, K. C., A. M. Leen, E. L. Buza, G. Taylor, M. H. Huls, H. E. Heslop, C. M. Rooney and C. M. Bollard (2005). "Characterization of latent membrane protein 2 specificity in CTL lines from patients with EBV-positive nasopharyngeal carcinoma and lymphoma." J Immunol 175(6): 4137-4147.
Tsang, C. W., X. Lin, N. H. Gudgeon, G. S. Taylor, H. Jia, E. P. Hui, A. T. Chan, C. K. Lin and A. B. Rickinson (2006). "CD4+ T-cell responses to Epstein-Barr virus nuclear antigen EBNA1 in Chinese populations are highly focused on novel C-terminal domain-derived epitopes." J Virol 80(16): 8263-8266.
Voo, K. S., T. Fu, H. E. Heslop, M. K. Brenner, C. M. Rooney and R. F. Wang (2002). "Identification of HLA-DP3-restricted peptides from EBNA1 recognized by CD4(+) T cells." Cancer Res 62(24): 7195-7199.
Voo, K. S., G. Peng, Z. Guo, T. Fu, Y. Li, L. Frappier and R. F. Wang (2005). "Functional characterization of EBV-encoded nuclear antigen 1-specific CD4+ helper and regulatory T cells elicited by in vitro peptide stimulation." Cancer Res 65(4): 1577-1586.
Wallace, L. E., J. Wright, D. O. Ulaeto, A. J. Morgan and A. B. Rickinson (1991). "Identification of two T-cell epitopes on the candidate Epstein-Barr virus vaccine glycoprotein gp340 recognized by CD4+ T-cell clones." J Virol 65(7): 3821-3828.
White, C. A., S. M. Cross, M. G. Kurilla, B. M. Kerr, C. Schmidt, I. S. Misko, R. Khanna and D. J. Moss (1996). "Recruitment during infectious mononucleosis of CD3+CD4+CD8+ virus-specific cytotoxic T cells which recognise Epstein-Barr virus lytic antigen BHRF1." Virology 219(2): 489-492.
Yu, X., M. Ilecka, E. J. Bartlett, V. Schneidt, R. Bhat, J. Mautner, R. Feederle and H. J. Delecluse (2015). "Antigen-armed antibodies targeting B lymphoma cells effectively activate antigen-specific CD4+ T cells." Blood 125(10): 1601-1610.
[truncated: 29 more columns]

## Sheet: CD8+ epitope variants
CD8+ T-cell epitopes
Antigen	Coordinates in B95.8 protein	HLA Restriction	B95.8 epitope sequence	Reference	Number of strains with available epitope sequence	Number of strains with no epitope sequence available	Epitope variant 1 Number and name of strains		Epitope variant 2 Number and name of strains		Epitope variant 3 Number and name of strains		Epitope variant 4 Number and name of strains		Epitope variant 5 Number and name of strains		Epitope variant 6 Number and name of strains		Epitope variant 7 Number and name of strains		Epitope variant 8 Number and name of strains		Epitope variant 9 Number and name of strains		Epitope variant 10 Number and name of strains		Epitope variant 11 Number and name of strains		Epitope variant 12 Number and name of strains		Epitope variant 13 Number and name of strains		Epitope variant 14 Number and name of strains		Epitope variant 15 Number and name of strains		Epitope variant 16 Number and name of strains		Epitope variant 17 Number and name of strains		Epitope variant 18 Number and name of strains		Epitope variant 19 Number and name of strains		Epitope variant 20 Number and name of strains		Epitope variant 21 Number and name of strains		Epitope variant 22 Number and name of strains
EBNA1	72-80	B7	RDGVR-RPQKRPSCI-GCKGT	(Blake et al. 2000)	78	90	47/78 M81=AG876=Akata=C666-1=E1492=E1578=E1587=E1590=EBVaGC2=EBVaGC3=EBVaGC4=EBVaGC6=EBVaGC7=EBVaGC8=EBVaGC9=FNR=GC-EBV2=GC-variant-1=GC-variant-3=GC-variant-4=GC-variant-5=GC-variant-6=GC-variant-7=GC-variant-8=GC-variant-9=GC-variant-10=GC-variant-12=GD1=HKNPC1=HKNPC2=HKNPC3=HKNPC4=HKNPC5=HKNPC6=HKNPC7=HKNPC8=HKNPC9=K4123-Mi=K4413-Mi=LC1=LC2=LC3=LC4=Mutu=NA19114=Saliva1=VGO	RDGVR-RPQKRPSCI-GCKGA	25/78 B95.8=CCH=CV-ARG=EBVaGC1=EBVaGC5=GC-EBV1=GC-variant2=GC-variant11=GC-variant13=GC1=H002213=H018436D=H058015C=HN12=HN15=M-ABA=MP=NA19315=NA19384=Raji=RPF=SCL=SG=TC=VA=YCCEL1	RDGVR-RPQKRPSCI-GCKGT	3/78 E1503=E1563=E1583	RDGAR-RPPKRPSCI-GCKGT	2/78 H03753A=HU11393	RDGVR-RPKKRPSCI-GCKGT	1/78 HNNPC7	RDGVR-RPPKRPSCI-GCKGT
	407-415	B53	RRPFF-HPVGEADYF-EYHQE	(Blake et al. 2000)	149	19	93/149 B95.8=AFB1b=CCH=Cheptages=CV-ARG=Daudi=E1503=E1563=E1578=E1583=E1587=E1590=EBVaGC1=EBVaGC4=FNR=GC-EBV2=GC-variant-5=GC-variant-9=GC-variant-10=GC-variant-11-=H002213=H018436D=H03753A=H058015C=HL01=HL02=HL04=HL05=HL08=HL11=HL09=HN12=HN15=HU11393=K4123-Mi=K4413-Mi=L591=LCL_B958_delEber2=M-ABA=Makau=Mak_1=MP=Mutu=NA19114=NA19315=NA19384=pLCL-TLR595=Raji=RPF=SCL=SG=sLCL-1.02=sLCL-1.04=sLCL-1.0…	RRPFF-HPVGEADYF-EYHQE	43/149 M81=Akata=C666-1=D3201.2=EBVaGC2=EBVaGC3=EBVaGC5=EBVaGC6=EBVaGC7=EBVaGC8=EBVaGC9=GC-EBV1=GC-variant-1=GC-variant-2=GC-variant-3=GC-variant-4=GC-variant-6=GC-variant-8=GC-variant-12=GC-variant-13=GC1=GD1=HKN14=HKN15=HKN19=HKNPC1=HKNPC2=HKNPC3=HKNPC4=HKNPC5=HKNPC6=HKNPC7=HKNPC8=HKNPC9=HN1=HNNPC7=LC1=LC2=LC3=LC4=Saliva1=VGO=YCCEL1	RRPFF-HPVGDADYF-EYLQE	7/149 AG876=BL36=GC-variant-7=Jijoye=sLCL-2.14=sLCL-2.21=sLCL-2.22	RRPFF-HPVAEADYF-EYHQE	2/149 BL37=E1577	RRPFF-HPVGQADYF-EYHQE	2/149 pLCL-TLR1-pre= pLCL-TLR1-post	RRPFF-HPVAGADYF-EYHQE	1/149 E1492	RRPFF-NPVGGADYF-EYHQE	1/149 HL11	RRPFF-NPVGEADYF-EYHQE
	407-417	B*35:01	RRPFF-HPVGEADYFEY-HQEGG	(Blake et al. 1997)	149	19	93/149 B95.8=AFB1b=CCH=Cheptages=CV-ARG=Daudi=E1503=E1563=E1578=E1583=E1587=E1590=EBVaGC1=EBVaGC4=FNR=GC-EBV2=GC-variant-5=GC-variant-9=GC-variant-10=GC-variant-11-=H002213=H018436D=H03753A=H058015C=HL01=HL02=HL04=HL05=HL08=HL11=HL09=HN12=HN15=HU11393=K4123-Mi=K4413-Mi=L591=LCL_B958_delEber2=M-ABA=Makau=Mak_1=MP=Mutu=NA19114=NA19315=NA19384=pLCL-TLR595=Raji=RPF=SCL=SG=sLCL-1.02=sLCL-1.04=sLCL-1.0…	RRPFF-HPVGEADYFEY-HQEGG	43/149 M81=Akata=C666-1=D3201.2=EBVaGC2=EBVaGC3=EBVaGC5=EBVaGC6=EBVaGC7=EBVaGC8=EBVaGC9=GC-EBV1=GC-variant-1=GC-variant-2=GC-variant-3=GC-variant-4=GC-variant-6=GC-variant-8=GC-variant-12=GC-variant-13=GC1=GD1=HKN14=HKN15=HKN19=HKNPC1=HKNPC2=HKNPC3=HKNPC4=HKNPC5=HKNPC6=HKNPC7=HKNPC8=HKNPC9=HN1=HNNPC7=LC1=LC2=LC3=LC4=Saliva1=VGO=YCCEL1	RRPFF-HPVGDADYFEY-LQEGG	7/149 AG876=BL36=GC-variant-7=Jijoye=sLCL-2.14=sLCL-2.21=sLCL-2.22	RRPFF-HPVAEADYFEY-HQEGG	2/149 BL37=E1577	RRPFF-HPVGQADYFEY-HQEGG	2/149 pLCL-TLR1-pre= pLCL-TLR1-post	RRPFF-HPVAGADYFEY-HQEGG	1/149 E1492	RRPFF-NPVGGADYFEY-HQEGG	1/149 HL11	RRPFF-NPVGEADYFEY-HQEGG
	472-490	n.d.	KHRGQ-GGSNPKFENIAEGLRALLA-RSHVE	(Fogg et al. 2009)	150	18	55/150 Mutu=Cheptages=Daudi=E492=E1503=E1578=E1583=E1590=EBVaGC4=FNR=GC-EBV2=GC-variant-9=GC-variant-10=HL01=HL02=HL04=HL05=HL08=HL09=HL11=K4123-Mi=K4413-Mi=L591=NA19114=NA19315=pLCL-TLR595=sLCL-1.02=sLCL-1.04=sLCL-1.06=sLCL-1.07=sLCL-1.08=sLCL-1.10=sLCL-1.11=sLCL-1.12=sLCL-1.17=sLCL-1.19=sLCL-BL1.03=sLCL-BL1.20=sLCL-IM1.02=sLCL-IM1.05=sLCL-IM1.09=sLCL-IM1.16=sLCL-IM1.17=sLCL-IS1.01=sLCL-IS1.03=s…	KHRGQ-GGSNQKFENIAEGLRTLLA-RCHVE	42/150 M81=Akata=C666-1=D3201.2=EBVaGC2=EBVaGC3=EBVaGC5=EBVaGC6=EBVaGC7=EBVaGC8=EBVaGC9=GC-EBV1=GC-variant-1=GC-variant-2=GC-variant-3=GC-variant-4=GC-variant-6=GC-variant-12=GC-variant-13=GC1=GD1=HKN14=HKN15=HKN19=HKNPC1=HKNPC2=HKNPC3=HKNPC4=HKNPC5=HKNPC6=HKNPC7=HKNPC8=HKNPC9=HN1=HNNPC7=LC1=LC2=LC3=LC4=Saliva1=VGO=YCCEL1	KHRGQ-GGSNPKFENIAEGLRVLLA-RSHVE	21/150 AG876=AFB1b=CCH=CV-ARG=GC-variant-7=H018436D=H058015C=NA19384=Raji=SCL=sLCL-1.05=sLCL-1.09=sLCL-1.13=sLCL-1.18=sLCL-1.24=sLCL-2.14=sLCL-2.15=sLCL-2.21=sLCL-2.22=sLCL-IS1.07=VA	KHRGE-GGSSQKFENIAEGLRLLLA-RCHVE	12/150 B95.8=HN12=HN15=LCL_B958_delEber2=M-ABA=Makau=Mak_1=sLCL-IS1.04=sLCL-IS1.15=sLCL-IS1.18=sLCL-IS2.01=X50-7	KHRGQ-GGSNPKFENIAEGLRALLA-RSHVE	10/150 Jijoye=BL36=GC-variant-11=H002213=H03753A=HU11393=P3HR1=pLCL-TLR1-pre=pLCL-TLR1-post=RPF	KRRGE-GGSNQKFENIAEGLRLLLA-RCHVE	3/150 MP=SG=sLCL-2.16	KHRGE-GGSNQKFENIAEGLRLLLA-RCHVE	2/150 BL37=E1577	KHRGQ-GGSNQKFENIADGLTALLA-RCHVE	1/150 EBVaGC1	KHRGH-GGSNQKFQNIAEGLTALLA-RCHVE	1/150 E1563	KHRGH-GGSNQKFENIAEGLTALLA-RCHVE	1/150 E1587	KHRGQ-GGSNQKFENIAEGLRNLLA-RCHVE	1/150 GC-variant-5	KHRGQ-GGSNQKFENIAEGLTALMA-RCHVE	1/150 GC-variant-8	KHRGH-GGSNPKFENIAEGLRVLLA-RSHVE
	508-517	Cw03/04, A*68:02	WVAGV-FVYGGSKTSL-YNLRR	(Ito et al. 2007)	150	18	150/150 all like B95.8	WVAGV-FVYGGSKTSL-YNLRR
	518-526	B8	SKTSL-YNLRRGTAL-AIPQC	(Voo et al. 2004)	150	18	50/150 Daudi=BL37=E1492=E1503=E1563=E1577=E1583=E1587=E1590=EBVaGC1=EBVaGC4=FNR=GC-EBV2=GC-variant-5=GC-variant-9=GC-variant-10=HL01=HL02=HL04=HL05=HL08=HL09=HL11=K4123-Mi=K4413-Mi=L591=Makau=Mak_1=NA19114=pLCL-TLR595=sLCL-1.12=sLCL-1.17=sLCL-1.19=sLCL-IM1.02=sLCL-IM1.05=sLCL-IM1.09=sLCL-IM1.16=sLCL-IM1.17=sLCL-IS1.01=sLCL-IS1.03=sLCL-IS1.06=sLCL-IS1.08=sLCL-IS1.10=sLCL-IS1.11=sLCL-IS1.12=sLCL-IS…	SKTSL-YNLRRGIAL-AIPQC	46/150 AG876=AFB1b=BL36=CCH=Cheptages=CV-ARG=GC-variant-7=GC-variant-11=H002213=H018436D=H03753A=H058015C=HU11393=Jijoye=MP=Mutu=NA19315=NA19384=P3HR1=pLCL-TLR1-pre=pLCL-TLR1-post=Raji=RPF=SCL=SG=sLCL-1.02=sLCL-1.04=sLCL-1.05=sLCL-1.06=sLCL-1.07=sLCL-1.08=sLCL-1.09=sLCL-1.10=sLCL-1.11=sLCL-1.13=sLCL-1.18=sLCL-1.24=sLCL-2.14=sLCL-2.15=sLCL-2.16=sLCL-2.21=sLCL-2.22=sLCL-BL1.03=sLCL-BL1.20=sLCL-IS1.…	SKTSL-YNLRRGIGL-AIPQC	43/150 M81=Akata=C666-1=D3201.2=EBVaGC2=EBVaGC3=EBVaGC5=EBVaGC6=EBVaGC7=EBVaGC8=EBVaGC9=GC-EBV1=GC-variant-1=GC-variant-2=GC-variant-3=GC-variant-4=GC-variant-6=GC-variant-8=GC-variant-12=GC-variant-13=GC1=GD1=HKN14=HKN15=HKN19=HKNPC1=HKNPC2=HKNPC3=HKNPC4=HKNPC5=HKNPC6=HKNPC7=HKNPC8=HKNPC9=HN1=HNNPC7=LC1=LC2=LC3=LC4=Saliva1=VGO=YCCEL1	SKTSL-YNLRRGIAL-AVPQC	10/150 B95.8=E1578=HN12=HN15=LCL_B958_delEber2=M-ABA=sLCL-IS1.04=sLCL-IS1.18=sLCL-IS2.01=X50-7	SKTSL-YNLRRGTAL-AIPQC	1/150 sLCL-IS1.15	SKTSL-YNLRRGVAL-AIPQC
	504-522	n.d.	DEGTW-VAGVFVYGGSKTSLYNLRR-GTALA	(Fogg et al. 2009)	150	18	48/150 Daudi=BL37=E492=E1503=E1563=E1577=E1583=E1587=E1590=EBVaGC1=EBVaGC4=FNR=GC-EBV2=GC-variant-5=GC-variant-9=GC-variant-10=HL01=HL02=HL04=HL05=HL08=HL09=HL11=K4123-Mi=K4413-Mi=L591=NA19114=pLCL-TLR595=sLCL-1.12=sLCL-1.17=sLCL-1.19=sLCL-IM1.02=sLCL-IM1.05=sLCL-IM1.09=sLCL-IM1.16=sLCL-IM1.17=sLCL-IS1.01=sLCL-IS1.03=sLCL-IS1.06=sLCL-IS1.08=sLCL-IS1.10=sLCL-IS1.11=sLCL-IS1.12=sLCL-IS1.13=sLCL-IS1…	DEGTW-VAGVFVYGGSKTSLYNLRR-GIALA	33/150 AG876=AFB1b=BL36=CCH=CV-ARG=GC-variant-7=GC-variant-11=H002213=H018436D=H03753A=H058015C=HU11393=Jijoye=MP=NA19384=pLCL-TLR1-pre=pLCL-TLR1-post=Raji=RPF=SCL=SG=sLCL-1.05=sLCL-1.09=sLCL-1.13=sLCL-1.18=sLCL-1.24=sLCL-2.14=sLCL-2.15=sLCL-2.16=sLCL-2.21=sLCL-2.22=sLCL-IS1.07=VA	EDGNW-VAGVFVYGGSKTSLYNLRR-GIGLA	41/150 M81=Akata=C666-1=D3201.2=EBVaGC2=EBVaGC3=EBVaGC5=EBVaGC6=EBVaGC7=EBVaGC8=EBVaGC9=GC-EBV1=GC-variant-1=GC-variant-2=GC-variant-3=GC-variant-4=GC-variant-6=GC-variant-8=GC-variant-12=GC1=GD1=HKN14=HKN15=HKN19=HKNPC1=HKNPC2=HKNPC3=HKNPC4=HKNPC5=HKNPC6=HKNPC7=HKNPC8=HKNPC9=HN1=HNNPC7=LC1=LC2=LC3=LC4=Saliva1=VGO	EEGNW-VAGVFVYGGSKTSLYNLRR-GIALA	12/150 Mutu=Cheptages=NA19315=sLCL-1.02=sLCL-1.04=sLCL-1.06=sLCL-1.07=sLCL-1.08=sLCL-1.10=sLCL-1.11=sLCL-BL1.03=sLCL-BL1.20	DEGTW-VAGVFVYGGSKTSLYNLRR-GIGLA	10/150 B95.8=E1578=HN12=HN15=LCL_B958_delEber2=M-ABA=sLCL-IS1.04=sLCL-IS1.18=sLCL-IS2.01=X50-7	DEGTW-VAGVFVYGGSKTSLYNLRR-GTALA	2/150 GC-variant-13=YCCEL1	EERNW-VAGVFVYGGSKTSLYNLRR-GIALA	2/150 Makau=Mak_1	EDGNW-VAGVFVYGGSKTSLYNLRR-GIALA	1/150 P3HR1	DDGNW-VAGVFVYGGSKTSLYNLRR-GIGLA	1/150 sLCL-IS1.15	EEGTW-VAGVFVYGGSKTSLYNLRR-GVALA
	528-536	B7	GTALA-IPQCRLTPL-SRLPF	(Blake et al. 2000)	150	18	50/150 Daudi=BL37=E492=E1503=E1563=E1577=E1583=E1587=E1590=EBVaGC1=EBVaGC4=FNR=GC-EBV2=GC-variant-5=GC-variant-9=GC-variant-10=HL01=HL02=HL04=HL05=HL08=HL09=HL11=K4123-Mi=K4413-Mi=L591=Makau=Mak_1=NA19114=pLCL-TLR595=sLCL-1.12=sLCL-1.17=sLCL-1.19=sLCL-IM1.02=sLCL-IM1.05=sLCL-IM1.09=sLCL-IM1.16=sLCL-IM1.17=sLCL-IS1.01=sLCL-IS1.03=sLCL-IS1.06=sLCL-IS1.08=sLCL-IS1.10=sLCL-IS1.11=sLCL-IS1.12=sLCL-IS1…	GIALA-IPQCRLTPL-SRLPF	46/150 AG876=AFB1b=BL36=CCH=Cheptages=CV-ARG=GC-variant-7=GC-variant-11=H002213=H018436D=H03753A=H058015C=HU11393=Jijoye=MP=Mutu=NA19315=NA19384=P3HR1=pLCL-TLR1-pre=pLCL-TLR1-post=Raji=RPF=SCL=SG=sLCL-1.02=sLCL-1.04=sLCL-1.05=sLCL-1.06=sLCL-1.07=sLCL-1.08=sLCL-1.09=sLCL-1.10=sLCL-1.11=sLCL-1.13=sLCL-1.18=sLCL-1.24=sLCL-2.14=sLCL-2.15=sLCL-2.16=sLCL-2.21=sLCL-2.22=sLCL-BL1.03=sLCL-BL1.20=sLCL-IS1.…	GIGLA-IPQCRLTPL-SRLPF	43/150 M81=Akata=C666-1=D3201.2=EBVaGC2=EBVaGC3=EBVaGC5=EBVaGC6=EBVaGC7=EBVaGC8=EBVaGC9=GC-EBV1=GC-variant-1=GC-variant-2=GC-variant-3=GC-variant-4=GC-variant-6=GC-variant-8=GC-variant-12=GC-variant-13=GC1=GD1=HKN14=HKN15=HKN19=HKNPC1=HKNPC2=HKNPC3=HKNPC4=HKNPC5=HKNPC6=HKNPC7=HKNPC8=HKNPC9=HN1=HNNPC7=LC1=LC2=LC3=LC4=Saliva1=VGO=YCCEL1	GIALA-VPQCRITPL-SRLPF	10/150 B95.8=E1578=HN12=HN15=LCL_B958_delEber2=M-ABA=sLCL-IS1.04=sLCL-IS1.18=sLCL-IS2.01=X50-7	GTALA-IPQCRLTPL-SRLPF	1/150 sLCL-IS1.15	GVALA-IPQCRLTPL-SRLPF
	566-574	A*02:06	YFMVF-LQTHIFAEV-LKDAI	(Fogg et al. 2009)	150	18	95/150 AG876=AFB1b=BL36=BL37=CCH=Cheptages=CV-ARG=Daudi=E492=E1503=E1563=E1577=E1578=E1583=E1587=E1590=EBVaGC1=EBVaGC4=FNR=GC-EBV2=GC-variant-5=GC-variant-7=GC-variant-9=GC-variant-10=GC-variant-11=H002213=H018436D=H03753A=H058015C=HL01=HL02=HL04=HL05=HL08=HL09=HL11=HU11393=Jijoye=K4123-Mi=K4413-Mi=L591=MP=Mutu=NA19114=NA19315=NA19384=P3HR1=pLCL-TLR1-pre=pLCL-TLR1-post=pLCL-TLR595=Raji=RPF=SCL=SG…	YFIVF-LQTHIFAEG-LKDAI	55/150 B95.8=M81=Akata=C666-1=D3201.2=EBVaGC2=EBVaGC3=EBVaGC5=EBVaGC6=EBVaGC7=EBVaGC8=EBVaGC9=GC-EBV1=GC-variant-1=GC-variant-2=GC-variant-3=GC-variant-4=GC-variant-6=GC-variant-8=GC-variant-12=GC-variant-13=GC1=GD1=HKN14=HKN15=HKN19=HKNPC1=HKNPC2=HKNPC3=HKNPC4=HKNPC5=HKNPC6=HKNPC7=HKNPC8=HKNPC9=HN1=HN12=HN15=HNNPC7=LC1=LC2=LC3=LC4=LCL_B958_delEber2=M-ABA=Makau=Mak_1=Saliva1=sLCL-IS1.04=sLCL-IS1.…	YFMVF-LQTHIFAEV-LKDAI
	574-582	A*02:03	HIFAE-VLKDAIKDL-VMTKP	(Blake et al. 1997)	150	18	54/150 Daudi=CCH=CV-ARG=E492=E1563=E1577=E1578=E1583=E1587=E1590=EBVaGC4=FNR=GC-EBV2=GC-variant-5=GC-variant-9=GC-variant-10=HL01=HL02=HL04=HL05=HL08=HL09=HL11=K4123-Mi=K4413-Mi=L591=MP=NA19114=NA19384=SG=sLCL-1.05=sLCL-1.09=sLCL-1.12=sLCL-1.13=sLCL-1.19=sLCL-1.24=sLCL-IM1.02=sLCL-IM1.05=sLCL-IM1.09=sLCL-IM1.16=sLCL-IM1.17=sLCL-IS1.01=sLCL-IS1.03=sLCL-IS1.06=sLCL-IS1.07=sLCL-IS1.08=sLCL-IS1.10=sL…	HIFAE-GLKDAIKDL-VMPKP	44/150 B95.8=M81=Akata=C666-1=EBVaGC2=EBVaGC3=EBVaGC5=EBVaGC6=EBVaGC7=EBVaGC8=EBVaGC9=GC-EBV1=GC-variant-1=GC-variant-2=GC-variant-3=GC-variant-4=GC-variant-6=GC-variant-12=GC-variant-13=GC1=GD1=HKN15=HKN19=HKNPC1=HKNPC2=HKNPC3=HKNPC4=HKNPC5=HKNPC8=HKNPC9=HN12=HN15=LC1=LC3=LC4=LCL_B958_delEber2=M-ABA=sLCL-IS1.04=sLCL-IS1.15=sLCL-IS1.18=sLCL-IS2.01=VGO=X50-7=YCCEL1	HIFAE-VLKDAIKDL-VMTKP	23/150 AG876=AFB1b=BL36=GC-variant-7=GC-variant-11=H002213=H018436D=H03753A=H058015C=HU11393=Jijoye=P3HR1=pLCL-TLR1-pre=pLCL-TLR1-post=pLCL-TLR595=Raji=SCL=sLCL-1.18=sLCL-2.14=sLCL-2.15=sLCL-2.21=sLCL-2.22=VA	HIFAE-GLKDAIKDL-VLPKP	15/150 Mutu=BL37=Cheptages=E1503=NA19315=sLCL-1.02=sLCL-1.04=sLCL-1.06=sLCL-1.07=sLCL-1.08=sLCL-1.10=sLCL-1.11=sLCL-2.16=sLCL-BL1.03=sLCL-BL1.20	HIFAE-GLKDAIKDF-VMPKP	11/150 D3201.2=GC-variant-6=HKN14=HKNPC6=HKNPC7=HN1=HNNPC7=LC2=Makau=Mak_1=Saliva1	HIFAE-VLKDAIKDL-VMIKP	2/150 RPF=sLCL-1.17	HIFAE-GLKDAIKDL-VMPRP	1/150 EBVaGC1	HIFAE-GLKDAIKDL-VIPKP
EBNA2	14-23	B38	HGGQT-YHLIVDTDSL-GNPSL	(Chapman et al. 2001)	153	15	98/153 B95.8=BL36=BL37=CCH=CV-ARG=E1503=1536=1548=E1563=E1577=E1578=E1583=E1587=E1590=EBVaGC3=FNR=FWA=GC-variant-4=GC-variant-5=GC-variant-9=GC-variant-10=GC-variant-11=GC-variant-13=GC1=H002213=H018436D=H03753A=H058015C=HL01=HL02=HL04=HL05=HL08=HL09=HL11=HN15=HU11393=K4123-Mi=K4413-Mi=L3=L591=L8=LC1=LCL_B958_delEber2=M-ABA=Makau=Mak_1=MP=Mutu=NA19114=NA19315=NA19384=ODH=pLCL-TLR1-pre=pLCL-TLR1-p…	HGGQT-YHLIVDTDSL-GNPSL	23/153 M81=C666-1=D3201.2=EBVaGC2=EBVaGC6=GC-EBV1=GC-variant-1=GC-variant-3=GC-variant-8=GC-variant-12=HKN14=HKNPC1=HKNPC3=HKNPC4=HKNPC5=HKNPC6=HKNPC7=HKNPC8=HKNPC9=HNNPC7=LC4=Saliva1=sLCL-IM1.09	HGGQT-YHLIVDTDSR-GNPSL	15/153 AG876=AFB1b=ALU=GC-variant-7=Jijoye=L4=L19=sLCL-2.14=sLCL-2.15=sLCL-2.16=sLCL-2.21=sLCL-2.22=sLCL-IS2.01=WAN-BL=Wewak_1	HGGQS-YNLIVDTDMS-GNPSL	12/153 Akata=EBVaGC1=EBVaGC5=EBVaGC7=EBVaGC8=EBVaGC9=GC-variant-2=GD1=HKN15=HKN19=HKNPC2=VGO	HGGQT-YHLIVDTDSV-GNPSL	2/153 LC2=LC3	HGGQT-YHLLVDTDSL-GNPSL	1/153 E1492	HGGQT-YNLIVDTNSL-GNPSL	1/153 EBVaGC4	HGGQT-YQLIVDTNSL-GNPSL	1/153 GC-variant-6	HGGQT-YHLIVDTDSH-GNPSL
	42-51	A2/B51	QEQLS-DTPLIPLTIF-VGENT	(Schmidt et al. 1991)	152	16	124/152 B95.8=M81=Akata=BL36=C666-1=CV-ARG=D3201.2=E1492=E1503=1548=E1578=E1583=E1587=E1590=EBVaGC1=EBVaGC2=EBVaGC3=EBVaGC4=EBVaGC5=EBVaGC6=EBVaGC7=EBVaGC8=EBVaGC9=FNR=FWA=GC-EBV1=GC-variant-1=GC-variant-2=GC-variant-3=GC-variant-4=GC-variant-5=GC-variant-6=GC-variant-8=GC-variant-9=GC-variant-10=GC-variant-11=GC-variant-12=GC-variant-13=GC1=GD1=H018436D=H03753A=H058015C=HKN14=HKN15=HKN19=HKNPC1=…	QEQLS-DTPLIPLTIF-VGENT	15/152 AG876=AFB1b=ALU=GC-variant-7=Jijoye=L4=L19=sLCL-2.14=sLCL-2.15=sLCL-2.16=sLCL-2.21=sLCL-2.22=sLCL-IS2.01=WAN-BL=Wewak_1	QEQLS-NNPLIQLQIV-VGENT	6/152 HL04=HL05=HL09=sLCL-IM1.02=sLCL-IM1.05=sLCL-IS1.13	QEQLS-ETPLIPLTIF-VGENT	2/152 E1577=E1563	QEQLS-ETPLIPLTIF-VGENT	2/152 LC2=LC3	QEQLS-DTPLIPLTII-VGENT	1/152 BL37	QEQLS-GSPLIPLTIF-VGENT	1/152 CCH	QEQLS-DTPLIQLTIV-VGENT	1/152 E1536	QEQLS-DTPLIPLQIF-VGENT
	121-140	n.d.	DPLGY-DVGHGPLASAMRMLWMANYI-VRQSR	(Brooks et al. 2016)	153	15	137/153 B95.8=M81=Akata=BL36=BL37=C666-1=CCH=CV-ARG=D3201.2=E1492=E1503=E1536=1548=E1563=E1577=E1578=E1583=E1587=E1590=EBVaGC1=EBVaGC2=EBVaGC3=EBVaGC4=EBVaGC5=EBVaGC6=EBVaGC7=EBVaGC8=EBVaGC9=FNR=FWA=GC-EBV1=GC-variant-1=GC-variant-2=GC-variant-3=GC-variant-4=GC-variant-5=GC-variant-6=GC-variant-7=GC-variant-8=GC-variant-9=GC-variant-10=GC-variant-11=GC-variant-12=GC-variant-13=GC1=GD1=H002213=H01…	DPLGY-DVGHGPLASAMRMLWMANYI-VRQSR	15/153 AG876=AFB1b=ALU=GC-variant-7=Jijoye=L4=L19=sLCL-2.14=sLCL-2.15=sLCL-2.16=sLCL-2.21=sLCL-2.22=sLCL-IS2.01=WAN-BL=Wewak_1	dissimilar	1/153 LC2	DPIGY-DVGHGPLASAMRMLWMANYI-VRQSR
	127-134	B57/58	VGHGP-LASAMRML-WMANY	(Brooks et al. 2016)	153	15	138/153 B95.8=M81=Akata=BL36=BL37=C666-1=CCH=CV-ARG=D3201.2=E1492=E1503=E1536=1548=E1563=E1577=E1578=E1583=E1587=E1590=EBVaGC1=EBVaGC2=EBVaGC3=EBVaGC4=EBVaGC5=EBVaGC6=EBVaGC7=EBVaGC8=EBVaGC9=FNR=FWA=GC-EBV1=GC-variant-1=GC-variant-2=GC-variant-3=GC-variant-4=GC-variant-5=GC-variant-6=GC-variant-7=GC-variant-8=GC-variant-9=GC-variant-10=GC-variant-11=GC-variant-12=GC-variant-13=GC1=GD1=H002213=H01…	VGHGP-LASAMRML-WMANY	15/153 AG876=AFB1b=ALU=GC-variant-7=Jijoye=L4=L19=sLCL-2.14=sLCL-2.15=sLCL-2.16=sLCL-2.21=sLCL-2.22=sLCL-IS2.01=WAN-BL=Wewak_1	dissimilar
	185-194	B7	LSPLS-QPRLTPPQPL-MMPPR	(Brooks et al. 2016)	152	16	63/152 B95.8=Akata=BL36=CCH=CV-ARG=D3201.2=E1536=E1578=EBVaGC1=EBVaGC2=EBVaGC3=EBVaGC4=EBVaGC5=EBVaGC7=EBVaGC8=EBVaGC9=GC-variant-1=GC-variant-2=GC-variant-3=GC-variant-4=GC-variant-6=GC-variant-8=GC-variant-12=GC-variant-13=GC1=GD1=H018436D=H03753A=H058015C=HKN14=HKN15=HKN19=HKNPC2=HKNPC6=HKNPC7=HL01=HL04=HL05=HL09=HN15=HU11393=LC1=LC2=LC3=LC4=LCL_B958_delEber2=M-ABA=MP=NA19384=SCL=SG=sLCL-1.05=…	LSPLS-QPRLTPPQPL-MMPPR	44/152 Mutu=E1503=1548=E1583=E1587=E1590=FWA=GC-variant-5=GC-variant-9=GC-variant-10=GC-variant-11=HL02=HL08=K4123-Mi=K4413-Mi=L591=Makau=Mak_1=NA19315=ODH=RPF=sLCL-1.02=sLCL-1.04=sLCL-1.06=sLCL-1.07=sLCL-1.08=sLCL-1.10=sLCL-1.11=sLCL-1.12=sLCL-1.17=sLCL-1.18=sLCL-BL1.03=sLCL-BL1.20=sLCL-IM1.17=sLCL-IS1.01=sLCL-IS1.03=sLCL-IS1.06=sLCL-IS1.08=sLCL-IS1.10=sLCL-IS1.11=sLCL-IS1.12=sLCL-IS1.14=sLCL-IS…	LSPLS-RPRLTPPQPL-MIPPR	15/152 AG876=AFB1b=ALU=GC-variant-7=Jijoye=L4=L19=sLCL-2.14=sLCL-2.15=sLCL-2.16=sLCL-2.21=sLCL-2.22=sLCL-IS2.01=WAN-BL=Wewak_1	dissimilar	12/152 M81=C666-1=EBVaGC6=GC-EBV1=HKNPC1=HKNPC3=HKNPC4=HKNPC5=HKNPC8=HKNPC9=HNNPC7=VGO	LSPLS-RPRLTPPQPL-TMPPR	3/152 BL37=E1563=E1577	LSPLS-QPRLTPPQPL-MMPSR	3/152 pLCL-TLR1-pre=pLCL-TLR1-pre=sLCL-IM1.16	LSPLS-QPRLTPPQPP-MMPPR	2/152 FNR=NA19114	LSPLS-QPRLTPPQPL-IMPPR	2/152 L3=L8	LSPLS-RPRLTPPQPL-MMPPR	1/152 E1492	LSPLS-RPRLAPPQPL-MIPPR	1/152 H002213	LSPLS-QPRLIPPQPL-MMPPR	1/152 HL11	LSPLS-RPRLTPPQPL-IIPPR	1/152 Raji	VSPLS-QPRLTPPQPL-MMPPR	1/152 Saliva1	LSPLS-QPSLTPPQPL-MMPPR	1/152 sLCL-1.19	LSPLS-RPRLTPPQFL-MMPPR	1/152 sLCL-IM1.09	LSPLS-RPRLTPPQPP-MIPPR	1/152 sLCL-IS1.20	LSPLS-RPKLTPPQPL-MIPPR
	234-242	B55	LTVLQ-RPTELQPTP-SPPRM	Mackay LK. Unpublished (Hislop, Taylor et al. 2007)	153	15	117/153 B95.8=Akata=BL36=BL37=CCH=CV-ARG=D3201.2=E1503=E1536=1548=E1563=E1578=E1583=E1587=E1590=EBVaGC1=EBVaGC2=EBVaGC3=EBVaGC4=EBVaGC5=EBVaGC7=EBVaGC8=EBVaGC9=FNR=FWA=GC-variant-1=GC-variant-2=GC-variant-3=GC-variant-5=GC-variant-6=GC-variant-8=GC-variant-10=GC-variant-11=GC-variant-12=GC-variant-13=GC1=GD1=H002213=H018436D=H03753A=H058015C=HKN14=HKN15=HKN19=HKNPC2=HKNPC6=HKNPC7=HL01=HL02=HL04=H…	LTVLQ-RPTELQPTP-SPPRM	15/153 AG876=AFB1b=ALU=GC-variant-7=Jijoye=L4=L19=sLCL-2.14=sLCL-2.15=sLCL-2.16=sLCL-2.21=sLCL-2.22=sLCL-IS2.01=WAN-BL=Wewak_1	dissimilar	11/153 M81=C666-1=GC-EBV1=HKNPC1=HKNPC3=HKNPC4=HKNPC5=HKNPC8=HKNPC9=HNNPC7=L8	LTVLQ-RPTELQPTP-SPQSM	2/153 EBVaGC6=VGO	LTVLQ-RPSELQPTP-SPQSM	1/153 E1492	LTVLQ-RPTELQPTT-SPPRM	1/153 E1577	LTVLQ-RPTELQPTP-SPSRM	1/153 GC-variant-4	LTVLQ-RPTELQPTP-SPLRM	1/153 GC-variant-9	LTVLQ-RPTELQPTP-SQPRM	1/153 L3	LTVLQ-RPTELPPTP-SPQSM	1/153 ODH	LTVLQ-RPTELPPTP-SPPSM	1/153 RPF	LTVLQ-RPTELQPTP-SPPRI	1/153 sLCL-1.19	LTVLQ-RPTELQPTP-SPPRV
	377-385	C3	RPEPN-TSSPSMPEL-SPVLG	(Brooks et al. 2016)	151	17	138/151 B95.8=M81=Akata=BL36=BL37=C666-1=CCH=CV-ARG=D3201.2=E1492=E1503=E1536=1548=E1563=E1577=E1578=E1583=E1587=E1590=EBVaGC1=EBVaGC2=EBVaGC3=EBVaGC4=EBVaGC5=EBVaGC6=EBVaGC7=EBVaGC8=EBVaGC9=FNR=FWA=GC-EBV1=GC-variant-1=GC-variant-2=GC-variant-3=GC-variant-4=GC-variant-5=GC-variant-6=GC-variant-8=GC-variant-9=GC-variant-10=GC-variant-11=GC-variant-12=GC-variant-13=GC1=GD1=H002213=H018436D=H03753A…	RPEPN-TSSPSMPEL-SPVLG	13/151 AG876=ALU=GC-variant-7=L4=L19=sLCL-2.14=sLCL-2.15=sLCL-2.16=sLCL-2.21=sLCL-2.22=sLCL-IS2.01=WAN-BL=Wewak_1	RPGPD-TSSPSMPQL-SPVVS
	381-400	n.d.	NTSSP-SMPELSPVLGLHQGQGAGDS-PTPGP	(Brooks et al. 2016)	151	17	138/151 B95.8=M81=Akata=BL36=BL37=C666-1=CCH=CV-ARG=D3201.2=E1492=E1503=E1536=1548=E1563=E1577=E1578=E1583=E1587=E1590=EBVaGC1=EBVaGC2=EBVaGC3=EBVaGC4=EBVaGC5=EBVaGC6=EBVaGC7=EBVaGC8=EBVaGC9=FNR=FWA=GC-EBV1=GC-variant-1=GC-variant-2=GC-variant-3=GC-variant-4=GC-variant-5=GC-variant-6=GC-variant-8=GC-variant-9=GC-variant-10=GC-variant-11=GC-variant-12=GC-variant-13=GC1=GD1=H002213=H018436D=H03753A…	NTSSP-SMPELSPVLGLHQGQGAGDS-PTPGP	13/151 AG876=ALU=GC-variant-7=L4=L19=sLCL-2.14=sLCL-2.15=sLCL-2.16=sLCL-2.21=sLCL-2.22=sLCL-IS2.01=WAN-BL=Wewak_1	DTSSP-SMPQLSPVVSLHQGQGPENS-PTPGP
EBNA3A	158-166	B8	ASRRD-QAKWRLQTL-AAGWP	(Burrows et al. 1994)	151	17	135/151 B95.8=M81=Akata=BL37=C666-1=CCH=CV-ARG=D3201.2=Daudi=E1492=E1503=E1536=1548=E1563=E1577=E1578=E1583=E1587=E1590=EBVaGC1=EBVaGC2=EBVaGC3=EBVaGC4=EBVaGC5=EBVaGC6=EBVaGC7=EBVaGC8=EBVaGC9=FNR=GC-EBV1=GC-EBV2=GC-variant-1=GC-variant-2=GC-variant-3=GC-variant-4=GC-variant-5=GC-variant-6=GC-variant-8=GC-variant-9=GC-variant-10=GC-variant-11=GC-variant-12=GC-variant-13=GC1=GD1=H002213=H018436D=H0…	ASRRD-QAKWRLQTL-AAGWP	16/151 AG876=AFB1b=BL36=Cheptages=GC-variant-7=Jijoye=P3HR1=sLCL-1.18=sLCL-2.14=sLCL-2.15=sLCL-2.16=sLCL-2.21=sLCL-2.22=sLCL-IS2.01=VA=Wewak_1	ASRRS-QVKWRMTTL-AAGWP
	176-184	A*30:02	PMGYQ-AYSSWMYSY-TDHQT	(Steven et al. 1996)	152	16	126/152 B95.8=M81=Akata=BL37=C666-1=CCH=CV-ARG=D3201.2=Daudi=E1492=E1503=E1536=1548=E1563=E1577=E1578=E1583=E1587=E1590=EBVaGC1=EBVaGC2=EBVaGC3=EBVaGC4=EBVaGC5=EBVaGC6=EBVaGC7=EBVaGC8=EBVaGC9=FNR=GC-EBV1=GC-EBV2=GC-variant-1=GC-variant-2=GC-variant-3=GC-variant-4=GC-variant-5=GC-variant-6=GC-variant-9=GC-variant-10=GC-variant-11=GC-variant-12=GC-variant-13=GC1=GD1=GD2=H002213=H018436D=H03753A=H05…	PMGYQ-AYSSWMYSY-TDHQT	16/152 AG876=AFB1b=BL36=Cheptages=GC-variant-7=Jijoye=P3HR1=sLCL-1.18=sLCL-2.14=sLCL-2.15=sLCL-2.16=sLCL-2.21=sLCL-2.22=sLCL-IS2.01=VA=Wewak_1	PMGYQ-AYSSWMYSY-TDPQV	6/152 HL04=HL05=HL09=sLCL-IM1.02=sLCL-IM1.05=sLCL-IS1.13	PMGYQ-AYSSWMYSY-TDHQM	2/152 Makau=Mak_1	PMGYQ-AYISWMYSY-TDHQM	1/152 GC-variant-8	PMGYQ-AYSSWMYSY-TDHQL	1/152 sLCL-1.19	PMGYQ-AFSSWMYSY-TDHQL
	246-253	A24	QSCNP-RYSIFFDY-MAIHR	(Burrows et al. 1994)	151	17	133/151 B95.8=M81=Akata=BL37=C666-1=CCH=CV-ARG=D3201.2=Daudii=E1492=E1503=E1536=1548=E1563=E1577=E157=E1583=E1587=E1590=EBVaGC2=EBVaGC3=EBVaGC4=EBVaGC5=EBVaGC6=EBVaGC7=EBVaGC8=EBVaGC9=FNR=GC-EBV1=GC-EBV2=GC-variant-1=GC-variant-2=GC-variant-3=GC-variant-4=GC-variant-5=GC-variant-6=GC-variant-8=GC-variant-9=GC-variant-10=GC-variant-11=GC-variant-12=GC-variant-13=GC1=GD1=GD2=H002213=H018436D=H03753…	QSCNP-RYSIFFDY-MAIHR	15/151 AG876=AFB1b=BL36=Cheptages=GC-variant-7=Jijoye=P3HR1=sLCL-1.18=sLCL-2.14=sLCL-2.15=sLCL-2.16=sLCL-2.21=sLCL-2.22=sLCL-IS2.01=VA	QSSNP-CYSIFFDY-MAIHR	2/151 sLCL-1.19=Wewak_1	QSCNP-CYSIFFDY-MAIHR	1/151 EBVaGC1	QSCNP-RYSIFFDY-MAIHK
	325-333	B8	AWNAG-FLRGRAYGI-DLLRT	(Burrows, Sculley et al. 1990)	151	17	126/151 M81=Akata=BL37=C666-1=CCH=CV-ARG=D3201.2=Daudi=E1492=E1503=E1536=1548=E1563=E1577=E1578=E1583=E1587=E1590=EBVaGC1=EBVaGC2=EBVaGC3=EBVaGC4=EBVaGC5=EBVaGC6=EBVaGC7=EBVaGC8=EBVaGC9=FNR=GC-EBV1=GC-EBV2=GC-variant-1=GC-variant-2=GC-variant-3=GC-variant-4=GC-variant-5=GC-variant-6=GC-variant-9=GC-variant-10=GC-variant-11=GC-variant-12=GC-variant-13=GC1=GD1=GD2=H002213=H018436D=H03753A=H058015C=…	AWNAG-FLRGRAYGL-DLLRT	17/151 AG876=AFB1b=BL36=Cheptages=GC-variant-7=GC-variant-8=Jijoye=P3HR1=sLCL-1.18=sLCL-1.19=sLCL-2.14=sLCL-2.16=sLCL-2.21=sLCL-2.22=sLCL-IS2.01=VA=Wewak_1	AWNAG-LLRGRAYGQ-DLLRT	5/151 B95.8=HN15=LCL_B958_delEber2=sLCL-IS1.01=X50-7	AWNAG-FLRGRAYGI-DLLRT	1/151 L591	AWNAG-FFRGRAYGL-DLLRT	1/151 sLCL-2.15	SWNAG-LLRGRAYGQ-DLLRT	1/151 sLCL-IS1.13	AWNAG-FLRGRVYGL-DLLRT
	378-387	B27	GGPKV-KRPPIFIRRL-HRLLL	Brooks J. Unpublished (Hislop, Taylor et al. 2007)	151	17	133/151 B95.8=M81=Akata=BL37=C666-1=CCH=CV-ARG=D3201.2=Daudi=E1492=E1503=E1536=1548=E1563=E1577=E1578=E1583=E1587=E1590=EBVaGC1=EBVaGC2=EBVaGC3=EBVaGC4=EBVaGC5=EBVaGC6=EBVaGC7=EBVaGC8=EBVaGC9=FNR=GC-EBV1=GC-EBV2=GC-variant-1=GC-variant-2=GC-variant-3=GC-variant-4=GC-variant-5=GC-variant-6=GC-variant-9=GC-variant-10=GC-variant-11=GC-variant-12=GC-variant-13=GC1=GD1=GD2=H002213=H018436D=H03753A=H05…	GGPKV-KRPPIFIRRL-HRLLL	16/151 AG876=AFB1b=BL36=Cheptages=GC-variant-7=Jijoye=P3HR1=sLCL-1.18=sLCL-2.14=sLCL-2.15=sLCL-2.16=sLCL-2.21=sLCL-2.22=sLCL-IS2.01=VA=Wewak_1	DGTKH-RRPPIFLRRL-HRLLL	2/151 GC-variant-8=sLCL-1.19	DGPKV-KRPPIFIRRL-HRLLL
	379-387	B7	GPKVK-RPPIFIRRL-HRLLL	(Hill, Worth et al. 1995)	151	17	135/151 B95.8=M81=Akata=BL37=C666-1=CCH=CV-ARG=D3201.2=Daudi=E1492=E1503=E1536=1548=E1563=E1577=E1578=E1583=E1587=E1590=EBVaGC1=EBVaGC2=EBVaGC3=EBVaGC4=EBVaGC5=EBVaGC6=EBVaGC7=EBVaGC8=EBVaGC9=FNR=GC-EBV1=GC-EBV2=GC-variant-1=GC-variant-2=GC-variant-3=GC-variant-4=GC-variant-5=GC-variant-6=GC-variant-8=GC-variant-9=GC-variant-10=GC-variant-11=GC-variant-12=GC-variant-13=GC1=GD1=GD2=H002213=H018436…	GPKVK-RPPIFIRRL-HRLLL	16/151 AG876=AFB1b=BL36=Cheptages=GC-variant-7=Jijoye=P3HR1=sLCL-1.18=sLCL-2.14=sLCL-2.15=sLCL-2.16=sLCL-2.21=sLCL-2.22=sLCL-IS2.01=VA=Wewak_1	GTKHR-RPPIFLRRL-HRLLL
	406-414	B62	QGKEV-LEKARGSTY-GTPRP	(Rickinson and Moss 1997)	151	17	127/151 B95.8=M81=Akata=BL37=C666-1=CCH=CV-ARG=D3201.2=E1492=E1503=E1536=1548=E1563=E1577=E1578=E1583=E1587=E1590=EBVaGC2=EBVaGC4=EBVaGC5=EBVaGC6=EBVaGC7=EBVaGC8=EBVaGC9=FNR=GC-EBV1=GC-EBV2=GC-variant-1=GC-variant-2=GC-variant-3=GC-variant-4=GC-variant-5=GC-variant-6=GC-variant-9=GC-variant-10=GC-variant-11=GC1=GD1=GD2=H002213=H018436D=H03753A=H058015C=HKN14=HKN15=HKN19=HKNPC1=HKNPC2=HKNPC3=HKNPC…	QGKEV-LEKARGSTY-GTPRP	16/151 AG876=AFB1b=BL36=Cheptages=GC-variant-7=Jijoye=P3HR1=sLCL-1.18=sLCL-2.14=sLCL-2.15=sLCL-2.16=sLCL-2.21=sLCL-2.22=sLCL-IS2.01=VA=Wewak_1	dissimilar	2/151 EBVaGC3=LC3	QGKEV-LEKARVSTY-GTPRP	2/151 GC-variant-12=GC-variant-13	QGKEV-LEKARGGTY-GTPRP	1/151 Daudi	QGKEV-LEKARGSTY-GTLRP	1/151 EBVaGC1	QGKEV-LKKARVSTY-GTPRP	1/151 GC-variant-8	QGREV-PEKARGRTY-GTPRP	1/151 sLCL-1.19	QGREV-PEKARGRTY-GTPKP
	450-458	B62	EPPTI-HLAAQGMAY-PLHEQ	(Burrows et al. 1994)	151	17	65/151 B95.8=CCH=CV-ARG=D3201.2=Daudi=E1503=E1536=1548=E1563=E1578=E1583=EBVaGC1=EBVaGC5=FNR=GC-EBV2=GC-variant-2=GC-variant-4=GC-variant-5=GC-variant-8=GD1=H002213=H018436D=H03753A=H058015C=HKN14=HKN15=HKN19=HKNPC6=HKNPC7=HL02=HL08=HL11=HN15=HNNPC7=HU11393=L591=LC2=LCL_B958_delEber2=MP=NA19114=pLCL-TLR1-pre=pLCL-TLR1-post=pLCL-TLR595=Raji=RPF=Saliva1=SCL=SG=sLCL-1.05=sLCL-1.12=sLCL-1.13=sLCL-1.2…	EPPTI-HLAAQGMAY-PLHEQ	43/151 M81=Akata=C666-1=EBVaGC2=EBVaGC3=EBVaGC4=EBVaGC6=EBVaGC7=EBVaGC8=EBVaGC9=GC-variant-1=GC-variant-3=GC-variant-6=GC-variant-12=GC-variant-13=GC1=HKNPC3=HKNPC4=HKNPC5=HKNPC8=HKNPC9=HL04=HL05=HL09=LC1=LC3=LC4=Makau=Mak_1=Mutu=NA19315=sLCL-1.02=sLCL-1.04=sLCL-1.06=sLCL-1.07=sLCL-1.08=sLCL-1.10=sLCL-1.11=sLCL-1.17=sLCL-BL1.03=sLCL-BL1.20=sLCL-IM1.02=sLCL-IM1.05	EPPTI-HLAAQGMAY-TLHEQ	17/151 M-ABA=BL37=E1492=E1577=E1597=E1590=GC-variant-9=GC-variant-10=GC-variant-11=K4123-Mi=K4413-Mi=sLCL-IM1.09=sLCL-IM1.17=sLCL-IS1.12=sLCL-IS1.14=sLCL-IS1.19=sLCL-IS1.20	EPPTI-HLAAQGMAY-PLHKQ	16/151 AG876=AFB1b=BL36=Cheptages=GC-variant-7=Jijoye=P3HR1=sLCL-1.18=sLCL-2.14=sLCL-2.15=sLCL-2.16=sLCL-2.21=sLCL-2.22=sLCL-IS2.01=VA=Wewak_1	Dissimilar	2/151 HL01=NA19384	EPPTI-HLAAQGMAY-SLHEQ	2/151 GC-EBV1=GD2	EPPTI-HLAAQGMAY-SLHEQ	1/151 HKNPC1	EPPTI-HLAAQGMAY-TLYEQ	1/151 HKNPC2	EPPTI-HLAAQRMAY-TLHEQ	1/151 sLCL-1.09	EPPTI-HLAAQGMAY-RLHEQ	1/151 sLCL-1.19	EPPTI-HLAAQGKAY-SLHEQ	1/151 sLCL-IS1.08	EPPTI-HLEAQGMAY-TLHEQ	1/151 sLCL-IS1.13	EPPTI-HLAAQGMAY-TLHGQ
	458-466	B*35:01	AQGMA-YPLHEQHGM-APCPV	(Burrows et al. 1994)	151	17	45/151 M81=Akata=C666-1=EBVaGC2=EBVaGC3=EBVaGC4=EBVaGC6=EBVaGC7=EBVaGC8=EBVaGC9=GC-EBV1=GC-variant-1=GC-variant-3=GC-variant-6=GC-variant-12=GC-variant-13=GC1=GD2=HKNPC3=HKNPC4=HKNPC5=HKNPC8=HKNPC9=HL04=HL05=HL09=LC1=LC3=LC4=Makau=Mak_1=Mutu=NA19315=sLCL-1.02=sLCL-1.04=sLCL-1.06=sLCL-1.07=sLCL-1.08=sLCL-1.10=sLCL-1.11=sLCL-1.17=sLCL-BL1.03=sLCL-BL1.20=sLCL-IM1.02=sLCL-IM1.05	AQGMA-YTLHEQHGM-APCPV	36/151 B95.8=CCH=CV-ARG=Daudi=E1503=E1536=1548=E1563=E1578=E1583=GC-variant-5=H002213=H018436D=H058015C=HL02=HL08=HN15=L591=LCL_B958_delEber2=MP=pLCL-TLR595=SCL=SG=sLCL-1.05=sLCL-1.13=sLCL-1.24=sLCL-IS1.01=sLCL-IS1.03=sLCL-IS1.04=sLCL-IS1.06=sLCL-IS1.07=sLCL-IS1.08=sLCL-IS1.10=sLCL-IS1.11=sLCL-IS1.18=X50-7	AQGMA-YPLHEQHGM-APCPV	22/151 Raji=D3201.2=EBVaGC1=EBVaGC5=GC-EBV2=GC-variant-2=GC-variant-4=GD1=HKN14=HKN15=HKN19=HKNPC6=HKNPC7=HNNPC7=LC2=RPF=Saliva1=sLCL-1.12=sLCL-IM1.16=sLCL-IS1.15=VGO=YCCEL1	AQGMA-YPLHEQRGM-APCPV	17/151 M-ABA=BL37=E1492=E1577=E1597=E1590=GC-variant-9=GC-variant-10=GC-variant-11=K4123-Mi=K4413-Mi=sLCL-IM1.09=sLCL-IM1.17=sLCL-IS1.12=sLCL-IS1.14=sLCL-IS1.19=sLCL-IS1.20	AQGMA-YPLHKQHGM-APCPV	16/151 AG876=AFB1b=BL36=Cheptages=GC-variant-7=Jijoye=P3HR1=sLCL-1.18=sLCL-2.14=sLCL-2.15=sLCL-2.16=sLCL-2.21=sLCL-2.22=sLCL-IS2.01=VA=Wewak_1	Dissimilar	6/151 FNR=H03753A=HU11393=NA19114=pLCL-TLR1-pre=pLCL-TLR1-post	AQGMA-YPLHEQHGM-APCLV	2/151 HL01=NA19384	AQGMA-YSLHEQHGM-APCPV	1/151 GC-variant-8	AQGMA-YPLHEQHGR-APCPA	1/151 HL11	AQGMA-YPLHEQHGT-APCPV	1/151 HKNPC1	AQGMA-YTLYEQHGM-APCPV	1/151 HKNPC2	AQRMA-YTLHEQHGM-APCPV	1/151 sLCL-1.09	AQGMA-YRLHEQHGM-APCPV	1/151 sLCL-1.19	AQGKA-YSLHEQHGM-APCPV	1/151 sLCL-IS1.13	AQGMA-YTLHGQHGM-APCPV
	491-499	A29	DQLPG-VFSDGRVAC-APVPA	(Rickinson and Moss 1997)	151	17	97/151 M81=Akata=C666-1=CCH=CV-ARG=D3201.2=E1492=E1503=E1536=1548=E1563=E1578=E1583=EBVaGC1=EBVaGC2=EBVaGC3=EBVaGC4=EBVaGC5=EBVaGC6=EBVaGC7=EBVaGC8=EBVaGC9=GC-EBV1=GC-EBV2=GC-variant-1=GC-variant-2=GC-variant-3=GC-variant-4=GC-variant-5=GC-variant-6=GC-variant-8=GC-variant-11=GC-variant-12=GC-variant-13=GC1=GD1=GD2=H002213=H018436D=H058015C=HKN14=HKN15=HKN19=HKNPC1=HKNPC2=HKNPC3=HKNPC4=HKNPC5=HKN…	DQLPG-VSSDGRVAC-APVPA	19/121 Daudi=BL37=E1577=E1587=E1590=FNR=GC-variant-9=GC-variant-10=H03753A=HU11393=K4123-Mi=K4413-Mi=M-ABA=sLCL-IM1.09=sLCL-IM1.17=sLCL-IS1.12=sLCL-IS1.14=sLCL-IS1.19=sLCL-IS1.20	DQLPG-VSSEGRVAC-APVPA	16/151 AG876=AFB1b=BL36=Cheptages=GC-variant-7=Jijoye=P3HR1=sLCL-1.18=sLCL-2.14=sLCL-2.15=sLCL-2.16=sLCL-2.21=sLCL-2.22=sLCL-IS2.01=VA=Wewak_1	DQLPG-VPKDGRGAC-APVPA	12/151 Mutu=NA19315=sLCL-1.02=sLCL-1.04=sLCL-1.06=sLCL-1.07=sLCL-1.08=sLCL-1.10=sLCL-1.11=sLCL-1.17=sLCL-BL1.03=sLCL-BL1.20	DQLPG-VSSDGQVAC-APVPA	5/151 B95.8=HN15=LCL_B958_delEber2=NA19114=X50-7	DQLPG-VFSDGRVAC-APVPA	1/151 sLCL-1.12	DQLPG-VSSDGRVAC-APVPA	1/151 sLCL-1.19	DQVPG-VSSDGRVVC-APVPA
	502-510	B7	VACAP-VPAPAGPIV-RPWEP	(Rickinson and Moss 1997)	151	17	134/151 B95.8=M81=Akata=BL37=C666-1=CCH=CV-ARG=D3201.2=Daudi=E1492=E1503=E1536=1548=E1563=E1577=E1578=E1583=E1587=E1590=EBVaGC1=EBVaGC2=EBVaGC3=EBVaGC4=EBVaGC5=EBVaGC6=EBVaGC7=EBVaGC8=EBVaGC9=FNR=GC-EBV1=GC-EBV2=GC-variant-1=GC-variant-2=GC-variant-3=GC-variant-4=GC-variant-5=GC-variant-6=GC-variant-8=GC-variant-9=GC-variant-10=GC-variant-11=GC-variant-12=GC-variant-13=GC1=GD1=GD2=H002213=H018436…	VACAP-VPAPAGPIV-RPWEP	16/151 AG876=AFB1b=BL36=Cheptages=GC-variant-7=Jijoye=P3HR1=sLCL-1.18=sLCL-2.14=sLCL-2.15=sLCL-2.16=sLCL-2.21=sLCL-2.22=sLCL-IS2.01=VA=Wewak_1	GACAP-VPALAGPIV-RPWES	1/151 sLCL-1.12	VVCAP-VPAPAGPIV-RPWEP
	596-604	A2	SPSQM-SVRDRLARL-RAEAQ	(Burrows et al. 1994)	150	18	150/150 all like B95.8	SPSQM-SVRDRLARL-RAEAQ
	603-611	A3	RDRLA-RLRAEAQVK-QASVE	(Hill et al. 1995)	150	18	133/150 B95.8=M81=Akata=BL37=C666-1=CCH=CV-ARG=D3201.2=Daudi=E1492=E1503=E1536=1548=E1563=E1577=E1578=E1583=E1587=E1590=EBVaGC1=EBVaGC2=EBVaGC3=EBVaGC4=EBVaGC5=EBVaGC6=EBVaGC7=EBVaGC8=EBVaGC9=FNR=GC-EBV1=GC-EBV2=GC-variant-1=GC-variant-2=GC-variant-3=GC-variant-4=GC-variant-5=GC-variant-6=GC-variant-8=GC-variant-9=GC-variant-10=GC-variant-11=GC-variant-12=GC-variant-13=GC1=GD1=H002213=H018436D=H0…	RDRLA-RLRAEAQVK-QASVE	16/150 AG876=AFB1b=BL36=Cheptages=GC-variant-7=Jijoye=P3HR1=sLCL-1.18=sLCL-2.14=sLCL-2.15=sLCL-2.16=sLCL-2.21=sLCL-2.22=sLCL-IS2.01=VA=Wewak_1	RDRLA-RLRAEAQAR-QASVE	1/150 Raji	RDRLA-RLRAEAQVK-QASVD
	617-625	B*46:01	QASVE-VQPPQLTQV-SPQQP	(Whitney et al. 2002)	150	18	82/150 M81=AFB1B=AG876=Akata=BL36=BL37=C666-1=Cheptages=E1577=E1587=E1590=EBVaGC2=EBVaGC3=EBVaGC4=EBVaGC6=EBVaGC7=EBVaGC8=EBVaGC9=GC-EBV1=GC-variant-1=GC-variant-3=GC-variant-6=GC-variant-7=GC-variant-8=GC-variant-9=GC-variant-10=GC-variant-12=GC-variant-13=GC1=HKNPC1=HKNPC2=HKNPC3=HKNPC4=HKNPC5=HKNPC8=HKNPC9=HL01=HL04=HL05=HL09=Jijoye=K4123-Mi=K4413-Mi=LC1=LC3=LC4=M-ABA=Makau=Mak_1=Mutu=NA19315=…	QASVE-VQPTQLTQV-SPQQP	62/150 B95.8=CCH=CV-ARG=D3201.2=Daudi=E1492=E1503=E1536=1548=E1563=E1578=E1583=EBVaGC1=EBVaGC5=FNR=GC-EBV2=GC-variant-2=GC-variant-4=GC-variant-5=GC-variant-11=H002213=H018436D=H03753A=H058015C=HKN15=HKN19=HL02=HL08=HL11=HN15=HU11393=L591=LC2=LCL_B958_delEber2=MP=NA19114=NA19384=pLCL-TLR1-pre=pLCL-TLR1-post=pLCL-TLR595=Saliva1=SCL=SG=sLCL-1.05=sLCL-1.09=sLCL-1.12=sLCL-1.13=sLCL-1.24=sLCL-IM1.16=s…	QASVE-VQPPQLTQV-SPQQP	2/150 HKNPC6=HKNPC7	QASVE-EQPPQLTQV-SPQQP	1/150 GD1	QASVE-VQPPQVTQV-SPQQP	1/150 HKN14	QASVE-EKPPQLTQV-SPQQP	1/150 HNNPC7	QASVE-GQPPQLTQV-SPQQP	1/150 Raji	QASVD-VQPPQLTQV-SPQQP
EBNA3B	149-157	B*27:05	CMTVR-HRCQAIRKK-PLPIV	(Rickinson and Moss 1997)	156	12	140/156 B95.8=M81=ABC-DL67=ABC-H7=ABC-H9=ABC-P8=ABC-PDL10=Akata=BL31=BL37=C666-1=CCH=CV-ARG=D3201.2=Daudi=DBLCL-3=E1492=E1503=E1536=1548=E1563=E1577=E1578=E1583=E1587=E1590=EBVaGC1=EBVaGC4=EBVaGC5=EBVaGC6=EBVaGC8=EBVaGC9=FNR=GC-H25=GC-EBV1=GC-EBV2=GC-variant-1=GC-variant-2=GC-variant-3=GC-variant-4=GC-variant-5=GC-variant-6=GC-variant-8=GC-variant-9=GC-variant-10=GC-variant-11=GC-variant-12=GC-va…	CMTVR-HRCQAIRKK-PLPIV	16/156 AG876=AFB1b=BL36=Cheptages=GC-variant-7=Jijoye=P3HR1=sLCL-1.18=sLCL-2.14=sLCL-2.15=sLCL-2.16=sLCL-2.21=sLCL-2.22=sLCL-IS2.01=VA=Wewak_1	CMTVR-HRCQAIRQK-PLPID
	217-225	A*24:02	TRHAT-TYSAGIVQI-PRISD	(Rickinson and Moss 1997)	156	12	120/156 B95.8=M81=ABC-H7=ABC-H9=ABC-P8=ABC-PDL10=Akata=BL31=BL37=C666-1=CCH=CV-ARG=D3201.2=Daudi=DBLCL-3=E1492=E1503=E1536=1548=E1563=E1577=E1578=E1583=EBVaGC1=EBVaGC4=EBVaGC5=EBVaGC6=EBVaGC8=EBVaGC9=FNR=GC-EBV1=GC-EBV2=GC-variant-1=GC-variant-2=GC-variant-3=GC-variant-4=GC-variant-5=GC-variant-6=GC-variant-8=GC-variant-11=GC-variant-12=GC-variant-13=GC1=GC-H25=GD1=GD2=H002213=H018436D=H03753A=H0…	TRHAT-TYSAGIVQI-PRISD	15/156 AG876=AFB1b=BL36=Cheptages=GC-variant-7=Jijoye=P3HR1=sLCL-1.18=sLCL-2.14=sLCL-2.15=sLCL-2.16=sLCL-2.21=sLCL-2.22=sLCL-IS2.01=VA	LRHAI-TYSAGIVQL-PRMSD	11/156 E1590=GC-variant-9=GC-variant-10=K4123-Mi=K4413-Mi=Saliva1=sLCL-IM1.09=sLCL-IM1.17=sLCL-IS1.14=sLCL-IS1.19=VGO	MRHAT-TYSAGIVQI-PRISD	3/156 E1587=sLCL-IS1.12=sLCL-IS1.20	MRHAT-TYSAGIVQI-PRISE	2/156 HKN14=HKNPC6	LRHAT-TYSAGIVQL-PRMSD	2/156 HKN15=HKN19	RRHAT-TYSAGIVQI-PRISD	1/156 ABC-DL67	PRHAT-TYSAGIVQI-PRISD	1/156 HKNPC7	PRHAT-TYSAGIVQL-PRMSD	1/156 Wewak_1	MRHAI-TYSAGIVQL-PRMSD
	243-253	B*27:02	AFLMA-RRARSLSAERY-TLFFD	(Brooks et al. 1998)	156	12	156/156 all like B95.8	AFLMA-RRARSLSAERY-TLFFD
	279-287	B58	GTKNR-VSFIEFVGW-LCKKD	(Lee et al. 2000)	155	13	139/155 B95.8=M81=ABC-DL67=ABC-H9=ABC-P8=ABC-PDL10=Akata=BL31=BL37=C666-1=CCH=CV-ARG=D3201.2=Daudi=DBLCL-3=E1492=E1503=E1536=1548=E1563=E1577=E1578=E1583=E1587=E1590=EBVaGC1=EBVaGC4=EBVaGC5=EBVaGC6=EBVaGC8=EBVaGC9=FNR=GC-EBV1=GC-EBV2=GC-variant-1=GC-variant-2=GC-variant-3=GC-variant-4=GC-variant-5=GC-variant-6=GC-variant-8=GC-variant-9=GC-variant-10=GC-variant-11=GC-variant-12=GC-variant-13=GC1=G…	GTKNR-VSFIEFVGW-LCKKD	15/155 AG876=AFB1b=BL36=Cheptages=GC-variant-7=Jijoye=P3HR1=sLCL-1.18=sLCL-2.14=sLCL-2.15=sLCL-2.16=sLCL-2.21=sLCL-2.22=sLCL-IS2.01=VA	GTRNR-VAFVEFVGW-LCKKD	1/155 Wewak_1	GTRNR-VAFVEFVGW-LSKKD
	399-408	A11	VYGRP-AVFDRKSDAK-STKKC	(de Campos-Lima et al. 1994)	152	16	100/152 B95.8=ABC-DL67=ABC-H9=ABC-P8=ABC-PDL10=Akata=BL31=BL37=CCH=CV-ARG=Daudi=DBLCL-3=E1492=E1503=E1536=1548=E1563=E1577=E1583=E1587=E1590=EBVaGC1=EBVaGC4=EBVaGC5=EBVaGC8=EBVaGC9=FNR=GC-EBV2=GC-H25=GC-variant-1=GC-variant-2=GC-variant-3=GC-variant-4=GC-variant-5=GC-variant-6=GC-variant-9=GC-variant-10=GC-variant-11=GC-variant-12=GC-variant-13=GC1=GD1=H002213=H018436D=H03753A=H058015C=HL02=HL04=…	VYGRP-AVFDRKSDAK-STKKC	16/152 AG876=AFB1b=BL36=Cheptages=GC-variant-7=Jijoye=P3HR1=sLCL-1.18=sLCL-2.14=sLCL-2.15=sLCL-2.16=sLCL-2.21=sLCL-2.22=sLCL-IS2.01=VA=Wewak_1	VYGRP-SVFYRKPDTK-STKKC	12/152 M81=C666-1=GC-EBV1=GD2=HKNPC1=HKNPC2=HKNPC3=HKNPC4=HKNPC5=HKNPC8=HKNPC9=sLCL-IS1.20	VYGRP-AVFNRKSDAK-STKKC	9/152 E1578=GC-variant-8=HL01=HL05=sLCL-IM1.02=sLCL-IM1.05=sLCL-IS1.13=sLCL-IS1.15=VGO	VYGRP-SLFDRKSDAK-STKKC	5/152 Makau=Mak_1=RPF=sLCL-1.12=sLCL-1.19	VYGRP-SAFDRKSDAK-STKKC	4/152 HKN14=HKNPC6=HKNPC7=Saliva1	VYGRP-SFFDRKSDAK-STKKC	3/152 D3201.2=HNNPC7=LC2	VYGRP-PVFDRKSDAK-STKKC	2/152 HKN15=HKN19	VYGRP-PLFDRKSDAK-STKKC	1/152 EBVaGC6	VYGRP-AAFDRKSDAK-STKKC
	416-424	A11	KKCRA-IVTDFSVIK-AIEEE	(Gavioli, Kurilla et al. 1993)	152	16	83/152 B95.8=ABC-H9=ABC-P8=ABC-PDL10=Akata=BL31=BL37=CCH=CV-ARG=Daudi=DBLCL-3=E1492=E1503=E1548=E1563=E1577=E1583=EBVaGC1=EBVaGC5=FNR=GC-EBV2=GC-H25=GC-variant-1=GC-variant-2=GC-variant-3=GC-variant-4=GC-variant-5=GC-variant-11=GC-variant-12=GC-variant-13=GC1=H002213=H018436D=H03753A=H058015C=HL01=HL02=HL04=HL08=HL09=HL11=HN15=HU11393=L591=LCL_B958_delEber2=M-ABA=Makau=Mak_1=MP=Mutu=NA19114=NA193…	KKCRA-IVTDFSVIK-AIEEE	26/152 M81=C666-1=E1587=E1590=GC-EBV1=GC-variant-9=GC-variant-10=GD2=HKN15=HKN19=HKNPC1=HKNPC2=HKNPC3=HKNPC4=HKNPC5=HKNPC8=HKNPC9=K4123-Mi=K4413-Mi=sLCL-IM1.09=sLCL-IM1.17=sLCL-IS1.10=sLCL-IS1.12=sLCL-IS1.14=sLCL-IS1.19=sLCL-IS1.20	KKCRA-IVTDFSVIN-AIEEE	19/152 D3201.2=E1536=EBVaGC4=EBVaGC8=EBVaGC9=GC-variant-6=GD1=HKN14=HKNPC6=HKNPC7=HNNPC7=LC1=LC2=LC3=LC4=Saliva1=sLCL-IS1.01=sLCL-IS1.13=VGO	KKCRA-ILTDFSVIK-AIEEE	16/152 AG876=AFB1b=BL36=Cheptages=GC-variant-7=Jijoye=P3HR1=sLCL-1.18=sLCL-2.14=sLCL-2.15=sLCL-2.16=sLCL-2.21=sLCL-2.22=sLCL-IS2.01=VA=Wewak_1	KKCRA-IVTDLSIIK-VIEDE	3/152 HL05=sLCL-IM1.02=sLCL-IM1.05	KKCRA-ILTDFSVIR-AIEEE	2/152 E1578=sLCL-IS1.15	KKCRA-IVTDFSVIR-AIEEE	1/152 ABC-DL67	KKCRA-IVTDFSVIK-TIEEE	1/152 GC-variant-8	KKCRA-IVTDFSVIT-AIEEE	1/152 EBVaGC6	KKCRA-IVTDLSVIK-AIEEE
	488-496	B*35:01	GPQVT-AVLLHEESM-QGVQV	(Rickinson and Moss 1997)	153	15	90/153 B95.8=ABC-DL67=ABC-H9=ABC-P8=ABC-PDL10=BL31=BL37=CCH=CV-ARG=D3201.2=Daudi=DBLCL-3=E1492=E1503=E1536=1548=E1563=E1577=E1583=E1587=E1590=EBVaGC1=EBVaGC5=FNR=GC-EBV2=GC-H25=GC-variant-2=GC-variant-4=GC-variant-5=GC-variant-9=GC-variant-10=GC-variant-11=GC-variant-13=H002213=H018436D=H058015C=HL02=HL04=HL08=HL09=HL11=HN15=HNNPC7=K4123-Mi=K4413-Mi=L591=LC2=LCL_B958_delEber2=M-ABA=MP=Mutu=NA1911…	GPQVT-AVLLHEESM-QGVQV	45/153 M81=Akata=C666-1=E1578=EBVaGC4=EBVaGC6=EBVaGC8=EBVaGC9=GC-EBV1=GC-variant-1=GC-variant-3=GC-variant-6=GC-variant-8=GC-variant-12=GC1=GD1=GD2=HKN14=HKN15=HKN19=HKNPC1=HKNPC2=HKNPC3=HKNPC4=HKNPC5=HKNPC6=HKNPC7=HKNPC8=HKNPC9=HL01=HL05=LC1=LC3=LC4=Makau=Mak_1=RPF=Saliva1=sLCL-1.12=sLCL-1.19=sLCL-IM1.02=sLCL-IM1.05=sLCL-IS1.13=sLCL-IS1.15=VGO	GPQVT-TVLLHEESM-QGVQV	16/153 AG876=AFB1b=BL36=Cheptages=GC-variant-7=Jijoye=P3HR1=sLCL-1.18=sLCL-2.14=sLCL-2.15=sLCL-2.16=sLCL-2.21=sLCL-2.22=sLCL-IS2.01=VA=Wewak_1	Dissimilar	2/153 H03753A=HU11393	GPHVT-AVLLHEESM-QGVQV
	657-666	B44	HQTPQ-VEITPYKPTW-AQIGH	(Rickinson and Moss 1997)	152	16	89/152 B95.8=M81=ABC-DL67=ABC-H9=ABC-P8=ABC-PDL10=Akata=BL31=BL37=C666-1=Daudi=DBLCL-3=E1492=E1503=E1536=1548=E1563=E1577=E1583=E1587=E1590=EBVaGC4=EBVaGC6=EBVaGC9=FNR=GC-EBV1=GC-H25=GC-variant-5=GC-variant-6=GC-variant-9=GC-variant-10=GC-variant-11=GD2=H002213=H018436D=H03753A=H058015C=HKN15=HKN19=HKNPC1=HKNPC2=HKNPC3=HKNPC4=HKNPC5=HKNPC8=HKNPC9=HL02=HL04=HL08=HL09=HL11=HN15=HU11393=K4123-Mi=K44…	HQTPQ-VEITPYKPTW-AQIGH	36/152 Raji=CCH=CV-ARG=D3201.2=EBVaGC1=EBVaGC5=GC-EBV2=GC-variant-2=GC-variant-4=GC-variant-13=GD1=HL01=HL05=HNNPC7=LC2=Makau=Mak_1=MP=NA19384=RPF=SCL=SG=sLCL-1.05=sLCL-1.09=sLCL-1.12=sLCL-1.13=sLCL-1.19=sLCL-1.24=sLCL-IM1.02=sLCL-IM1.05=sLCL-IM1.16=sLCL-IS1.07=sLCL-IS1.13=sLCL-IS1.15=VGO=YCCEL1	HQTPQ-VELTPYKPTW-AQMGH	16/152 AG876=AFB1b=BL36=Cheptages=GC-variant-7=Jijoye=P3HR1=sLCL-1.18=sLCL-2.14=sLCL-2.15=sLCL-2.16=sLCL-2.21=sLCL-2.22=sLCL-IS2.01=VA=Wewak_1	dissimilar	5/152 EBVaGC8=GC-variant-1=GC-variant-3=GC-variant-12=GC1	HQTPQ-VEITPYKPTW-AQIRH	4/152 HKN14=HKNPC6=HKNPC7=Saliva1	HQTPQ-VEITPDEPTW-AQIGH	1/152 E1578	HQTPQ-VEITPYKPTW-AQMGH	1/152 GC-variant-8	HQTPQ-VEITPYEPTW-AQIGQ
EBNA3C	163-171	B*44:03	GPLVA-EGGVGWRHW-LLTSP	(Morgan et al. 1996)	151	17	101/151 B95.8=M81=Akata=BL37=C666-1=CCH=CV-ARG=Daudi=E1577=E1578=E1590=EBVaGC1=EBVaGC2=EBVaGC3=EBVaGC4=EBVaGC6=EBVaGC7=EBVaGC8=EBVaGC9=FNR=GC-EBV1=GC-variant-1=GC-variant-3=GC-variant-6=GC-variant-8=GC-variant-9=GC-variant-10=GC-variant-11=GC-variant-12=GC1=GD2=H002213=H018436D=H03753A=H058015C=HKN14=HKN15=HKN19=HKNPC1=HKNPC2=HKNPC3=HKNPC4=HKNPC5=HKNPC6=HKNPC7=HKNPC8=HKNPC9=HL04=HL09=HN3=HN15=HU1…	GPLVA-EGGVGWRHW-LLTSP	49/151 AG876=AFB1b=BL36=Cheptages=D3201.2=E1492=E1503=E1536=1548=E1563=E1583=E1587=EBVaGC5=GC-EBV2=GC-variant-2=GC-variant-4=GC-variant-5=GC-variant-7=GC-variant-13=GD1=HL01=HL02=HL08=HL11=HNNPC7=Jijoye=L591=LC2=M-ABA=P3HR1=sLCL-1.18=sLCL-2.14=sLCL-2.15=sLCL-2.16=sLCL-2.21=sLCL-2.22=sLCL-IM1.16=sLCL-IS1.01=sLCL-IS1.03=sLCL-IS1.08=sLCL-IS1.10=sLCL-IS1.11=sLCL-IS1.15=sLCL-IS1.18=sLCL-IS2.01=VA=VGO=…	GPLVV-EGGVGWRHW-LLTSP	1/151 HL05	GPLVA-EGGVGW*(stop codon)
	213-222	B62	ATFGC-QNAARTLNTF-SATVW	(Kerr et al. 1996)	150	18	45/150 B95.8=CCH=CV-ARG=D3201.2=EBVaGC1=EBVaGC5=GC-EBV2=GC-variant-2=GC-variant-4=GC-variant-8=GC-variant-11=GD1=H002213=H018436D=H058015C=HKN14=HKNPC6=HKNPC7=HL04=HL09=HN15=HNNPC7=LCL_B958_delEber2=LC2=MP=NA19384=pLCL-TLR1-pre=pLCL-TLR1-post=pLCL-TLR595=Saliva1=SCL=SG=sLCL-1.05=sLCL-1.09=sLCL-1.24=sLCL-IM1.02=sLCL-IM1.05=sLCL-IM1.16=sLCL-IS1.04=sLCL-IS1.06=sLCL-IS1.07=sLCL-IS1.13=VGO=X50-7=YCCEL1	ATFGC-QNAARTLNTF-SATVW	35/150 Mutu=Daudi=E1492=E1503=E1536=1548=E1563=E1578=E1583=FNR=GC-variant-5=GC-variant-13=HL01=HL02=HL08=HL11=L591=NA19114=NA19315=sLCL-1.02=sLCL-1.06=sLCL-1.07=sLCL-1.08=sLCL-1.10=sLCL-1.11=sLCL-1.17=sLCL-BL1.03=sLCL-BL1.20=sLCL-IS1.01=sLCL-IS1.03=sLCL-IS1.08=sLCL-IS1.10=sLCL-IS1.11=sLCL-IS1.15=sLCL-IS1.18	ATFGC-QNGARTLNTF-SATVW	30/150 M81=Akata=C666-1=EBVaGC2=EBVaGC3=EBVaGC4=EBVaGC6=EBVaGC7=EBVaGC8=EBVaGC9=GC-EBV1=GC-variant-1=GC-variant-3=GC-variant-6=GC-variant-12=GC1=GD2=HKN15=HKN19=HKNPC1=HKNPC2=HKNPC3=HKNPC4=HKNPC5=HKNPC8=HKNPC9=HN3=LC1=LC3=LC4	ATFGC-HNAARTLNTF-SATVW	16/150 AG876=AFB1b=BL36=Cheptages=GC-variant-7=Jijoye=P3HR1=sLCL-1.18=sLCL-2.14=sLCL-2.15=sLCL-2.16=sLCL-2.21=sLCL-2.22=sLCL-IS2.01=VA=Wewak_1	ATFGC-QNGALAINTF-SATVW	15/151 M-ABA=BL37=E1577=E1587=E1590=GC-variant-9=GC-variant-10=K4123-Mi=K4413-Mi=sLCL-IM1.09=sLCL-IM1.17=sLCL-IS1.12=sLCL-IS1.14=sLCL-IS1.19=sLCL-IS1.20	ATFGC-QNGARTLNSF-SATVW	6/151 Makau=Mak_1=RPF=sLCL-1.04=sLCL-1.12=sLCL-1.19	ATFGC-QNGAQTLNTF-SATVW	2/151 H03753A=HU11393	ATFGC-KNGARTLNTF-SATVW	1/151 sLCL-1.13	ATFGC-QNEARTLNTF-SATVW
	249-258	B*27:05	AEVRF-LRGKWQRRYR-RIYDL	(Brooks et al. 1993)	151	17	113/151 B95.8=M81=Akata=C666-1=CCH=CV-ARG=D3201.2=Daudi=E1492=E1503=E1536=1548=E1563=E1578=E1583=EBVaGC1=EBVaGC2=EBVaGC3=EBVaGC4=EBVaGC5=EBVaGC6=EBVaGC7=EBVaGC8=EBVaGC9=FNR=GC-EBV1=GC-EBV2=GC-variant-1=GC-variant-2=GC-variant-3=GC-variant-4=GC-variant-5=GC-variant-6=GC-variant-11=GC-variant-12=GC-variant-13=GC1=GD1=GD2=H002213=H018436D=H03753A=H058015C=HKN14=HKN15=HKN19=HKNPC1=HKNPC2=HKNPC3=HKNPC…	AEVRF-LRGKWQRRYR-RIYDL	17/151 AG876=AFB1b=BL36=Cheptages=GC-variant-7=GC-variant-8=Jijoye=P3HR1=sLCL-1.18=sLCL-2.14=sLCL-2.15=sLCL-2.16=sLCL-2.21=sLCL-2.22=sLCL-IS2.01=VA=Wewak_1	AEVRF-LRGKWQRRFR-RIFDL	15/151 M-ABA=BL37=E1577=E1587=E1590=GC-variant-9=GC-variant-10=K4123-Mi=K4413-Mi=sLCL-IM1.09=sLCL-IM1.17=sLCL-IS1.12=sLCL-IS1.14=sLCL-IS1.19=sLCL-IS1.20	AEVRF-LRGKWQKRYR-KIYDL	6/151 HL04=HL05=HL09=sLCL-IM1.02=sLCL-IM1.05=sLCL-IS1.13	AEVRF-LRGKWQRRYR-KIYDL
	258-266	B*27:02/04/05	WQRRY-RRIYDLIEL-CGSLH	(Brooks et al. 1993)	151	17	113/151 B95.8=M81=Akata=C666-1=CCH=CV-ARG=D3201.2=Daudi=E1492=E1503=E1536=1548=E1563=E1578=E1583=EBVaGC1=EBVaGC2=EBVaGC3=EBVaGC4=EBVaGC5=EBVaGC6=EBVaGC7=EBVaGC8=EBVaGC9=FNR=GC-EBV1=GC-EBV2=GC-variant-1=GC-variant-2=GC-variant-3=GC-variant-4=GC-variant-5=GC-variant-6=GC-variant-11=GC-variant-12=GC-variant-13=GC1=GD1=GD2=H002213=H018436D=H03753A=H058015C=HKN14=HKN15=HKN19=HKNPC1=HKNPC2=HKNPC3=HKNPC…	WQRRY-RRIYDLIEL-CGSLH	17/151 AG876=AFB1b=BL36=Cheptages=GC-variant-7=GC-variant-8=Jijoye=P3HR1=sLCL-1.18=sLCL-2.14=sLCL-2.15=sLCL-2.16=sLCL-2.21=sLCL-2.22=sLCL-IS2.01=VA=Wewak_1	WQRRF-RRIFDLIEL-CGSLH	15/151 M-ABA=BL37=E1577=E1587=E1590=GC-variant-9=GC-variant-10=K4123-Mi=K4413-Mi=sLCL-IM1.09=sLCL-IM1.17=sLCL-IS1.12=sLCL-IS1.14=sLCL-IS1.19=sLCL-IS1.20	WQKRY-RKIYDLIEL-CGSLH	6/151 HL04=HL05=HL09=sLCL-IM1.02=sLCL-IM1.05=sLCL-IS1.13	WQRRY-RKIYDLIEL-CGSLH
	271-278	B39	LCGSL-HHIWQNLL-QTEEN	(Rickinson and Moss 1997)	150	18	124/150 B95.8=M81=Akata=BL37=C666-1=CCH=CV-ARG=D3201.2=Daudi=E1492=E1503=E1536=1548=E1563=E1577=E1583=E1587=E1590=EBVaGC1=EBVaGC2=EBVaGC3=EBVaGC4=EBVaGC5=EBVaGC6=EBVaGC7=EBVaGC8=EBVaGC9=FNR=GC-EBV1=GC-EBV2=GC-variant-1=GC-variant-2=GC-variant-3=GC-variant-4=GC-variant-5=GC-variant-6=GC-variant-8=GC-variant-9=GC-variant-10=GC-variant-11=GC-variant-12=GC-variant-13=GC1=GD1=GD2=H002213=H018436D=H037…	LCGSL-HHIWQNLL-QTEEN	16/150 AG876=AFB1b=BL36=Cheptages=GC-variant-7=Jijoye=P3HR1=sLCL-1.18=sLCL-2.14=sLCL-2.15=sLCL-2.16=sLCL-2.21=sLCL-2.22=sLCL-IS2.01=VA=Wewak_1	LCGSL-HHVWQNML-QTEEN	10/150 E1578=HL01=Makau=Mak_1=pLCL-TLR1-pre=pLCL-TLR1-post=RPF=sLCL-1.04=sLCL-1.12=sLCL-1.19	LCGSL-HHIWQNML-QTEEN
	281-290	B*44:02	NLLQT-EENLLDFVRF-MGVMS	(Burrows et al. 1990)	150	18	124/150 B95.8=M81=Akata=BL37=C666-1=CCH=CV-ARG=D3201.2=Daudi=E1492=E1503=E1536=1548=E1563=E1577=E1583=E1587=E1590=EBVaGC1=EBVaGC2=EBVaGC3=EBVaGC4=EBVaGC5=EBVaGC6=EBVaGC7=EBVaGC8=EBVaGC9=FNR=GC-EBV1=GC-EBV2=GC-variant-1=GC-variant-2=GC-variant-3=GC-variant-4=GC-variant-5=GC-variant-6=GC-variant-8=GC-variant-9=GC-variant-10=GC-variant-11=GC-variant-12=GC-variant-13=GC1=GD1=GD2=H002213=H018436D=H037…	NLLQT-EENLLDFVRF-MGVMS	25/150 AG876=AFB1b=BL36=Cheptages=E1578=GC-variant-7=HL01=Jijoye=Makau=Mak_1=P3HR1=pLCL-TLR1-pre=pLCL-TLR1-post=RPF=sLCL-1.04=sLCL-1.12=sLCL-1.18=sLCL-1.19=sLCL-2.14=sLCL-2.15=sLCL-2.16=sLCL-2.21=sLCL-2.22=sLCL-IS2.01=VA	NMLQT-EENLLDFVRF-MGVMS	1/150 Wewak_1	NMLQT-EENLLDFVHF-MGVMS
	284-293	A*02:01	QTEEN-LLDFVRFMGV-MSSCN	(Kerr et al. 1996)	150	18	149/150 B95.8=M81=AFB1b=AG876=Akata=BL36=BL37=C666-1=CCH=Cheptages=CV-ARG=D3201.2=Daudi=E1492=E1503=E1536=1548=E1563=E1577=E1578=E1583=E1587=E1590=EBVaGC1=EBVaGC2=EBVaGC3=EBVaGC4=EBVaGC5=EBVaGC6=EBVaGC7=EBVaGC8=EBVaGC9=FNR=GC-EBV1=GC-EBV2=GC-variant-1=GC-variant-2=GC-variant-3=GC-variant-4=GC-variant-5=GC-variant-6=GC-variant-7=GC-variant-8=GC-variant-9=GC-variant-10=GC-variant-11=GC-variant-12=G…	QTEEN-LLDFVRFMGV-MSSCN	1/150 Wewak_1	QTEEN-LLDFVHFMGV-MSSCN
	285-293	B37	TEENL-LDFVRFMGV-MSSCN	(Shi et al. 1997)	150	18	149/150 B95.8=M81=AFB1b=AG876=Akata=BL36=BL37=C666-1=CCH=Cheptages=CV-ARG=D3201.2=Daudi=E1492=E1503=E1536=1548=E1563=E1577=E1578=E1583=E1587=E1590=EBVaGC1=EBVaGC2=EBVaGC3=EBVaGC4=EBVaGC5=EBVaGC6=EBVaGC7=EBVaGC8=EBVaGC9=FNR=GC-EBV1=GC-EBV2=GC-variant-1=GC-variant-2=GC-variant-3=GC-variant-4=GC-variant-5=GC-variant-6=GC-variant-7=GC-variant-8=GC-variant-9=GC-variant-10=GC-variant-11=GC-variant-12=G…	TEENL-LDFVRFMGV-MSSCN	1/150 Wewak_1	TEENL-LDFVHFMGV-MSSCN
	335-343	B*44:02	ARRGI-KEHVIQNAF-RKAQI	(Khanna et al. 1992)	150	18	88/150 B95.8=BL37=CCH=CV-ARG=D3201.2=Daudi=E1492=E1503=E1536=1548=E1563=E1577=E1578=E1583=E1587=E1590=EBVaGC1=EBVaGC5=FNR=GC-EBV2=GC-variant-2=GC-variant-4=GC-variant-5=GC-variant-8=GC-variant-9=GC-variant-10=GC-variant-11=GC-variant-12=GC-variant-13=GD1=H002213=H018436D=H03753A=H058015C=HL01=HL02=HL08=HL11=HN15=HNNPC7=HU11393=K4123-Mi=K4413-Mi=L591=LC2=LCL_B958_delEber2=M-ABA=MP=Mutu=NA19114=NA1…	ARRGI-KEHVIQNAF-RKAQI	29/150 M81=Akata=C666-1=EBVaGC2=EBVaGC3=EBVaGC4=EBVaGC6=EBVaGC7=EBVaGC8=EBVaGC9=GC-EBV1=GC-variant-1=GC-variant-3=GC-variant-6=GC1=GD2=HKN15=HKN19=HKNPC1=HKNPC2=HKNPC3=HKNPC4=HKNPC5=HKNPC8=HKNPC9=HN3=LC1=LC3=LC4	ARRGI-KDHVIQNAF-RKAQL	16/150 AG876=AFB1b=BL36=Cheptages=GC-variant-7=Jijoye=P3HR1=sLCL-1.18=sLCL-2.14=sLCL-2.15=sLCL-2.16=sLCL-2.21=sLCL-2.22=sLCL-IS2.01=VA=Wewak_1	ARRGI-KEQVIQKAF-LKAQR	9/150 HKN14=HKNPC6=HKNPC7=HL04=HL09=Saliva1=sLCL-IM1.02=sLCL-IM1.05=sLCL-IS1.13	ARRGI-KEHVIQNAF-RKAQL	6/150 Makau=Mak_1=RPF=sLCL-1.04=sLCL-1.12=sLCL-1.19	ARRGI-KEQVIQNAF-RKAQM	1/150 GC-variant-12121 sLCL-1.10	ARRGI-KDHVIQNTF-RKAQL	1/150 sLCL-1.10	ARRGI-KEHVIQNVF-RKAQI
	343-351	B*27:05	VIQNA-FRKAQIQGL-SMLAT	(Crotzer et al. 2000)	150	18	54/150 B95.8=BL37=CCH=CV-ARG=D3201.2=E1577=E1578=E1587=E1590=EBVaGC1=EBVaGC5=GC-EBV2=GC-variant-2=GC-variant-4=GC-variant-8=GC-variant-9=GC-variant-10=GC-variant-11=GC-variant-13=GD1=H002213=H018436D=H058015C=HN15=HNNPC7=K4123-Mi=K4413-Mi=LCL_B958_delEber2=LC2=M-ABA=MP=NA19384=pLCL-TLR1-pre=pLCL-TLR1-post=pLCL-TLR595=SCL=SG=sLCL-1.05=sLCL-1.09=sLCL-1.13=sLCL-1.24=sLCL-IM1.09=sLCL-IM1.16=sLCL-IM1.…	VIQNA-FRKAQIQGL-SMLAT	38/150 M81=Akata=C666-1=EBVaGC2=EBVaGC3=EBVaGC4=EBVaGC6=EBVaGC7=EBVaGC8=EBVaGC9=GC-EBV1=GC-variant-1=GC-variant-3=GC-variant-6=GC1=GD2=HKN14=HKN15=HKN19=HKNPC1=HKNPC2=HKNPC3=HKNPC4=HKNPC5=HKNPC6=HKNPC7=HKNPC8=HKNPC9=HL04=HL09=HN3=LC1=LC3=LC4=Saliva1=sLCL-IM1.02=sLCL-IM1.05=sLCL-IS1.13	VIQNA-FRKAQLQGL-SMLAT	34/150 Mutu=Daudi=E1492=E1503=E1536=1548=E1563=E1583=FNR=GC-variant-5=H03753A=HL01=HL02=HL08=HL11=HU11393=L591=NA19114=NA19315=sLCL-1.02=sLCL-1.06=sLCL-1.07=sLCL-1.08=sLCL-1.11=sLCL-1.17=sLCL-BL1.03=sLCL-BL1.20=sLCL-IS1.01=sLCL-IS1.03=sLCL-IS1.08=sLCL-IS1.10=sLCL-IS1.11=sLCL-IS1.15=sLCL-IS1.18	VIQNA-FRKAQIQGL-SMLAM	16/150 AG876=AFB1b=BL36=Cheptages=GC-variant-7=Jijoye=P3HR1=sLCL-1.18=sLCL-2.14=sLCL-2.15=sLCL-2.16=sLCL-2.21=sLCL-2.22=sLCL-IS2.01=VA=Wewak_1	VIQKA-FLKAQRQGL-SMLAT	3/150 Makau=Mak_1=RPF	VIQNA-FRKAQMQGL-SMLVT	3/150 sLCL-1.04=sLCL-1.12=sLCL-1.19	VIQNA-FRKAQMQGL-SMLAT	1/150 GC-variant-12	VIQNT-FRKAQLQGL-SMLAT	1/150 sLCL-1.10	VIQNV-FRKAQIQGL-SMLAM
	881-889	B7	SWSSP-QPRAPIRPI-PTRFP	(Hill, Worth et al. 1995)	147	21	144/147 B95.8=M81=AFB1b=AG876=Akata=BL36=BL37=C666-1=CCH=Cheptages=CV-ARG=D3201.2=Daudi=E1492=E1503=E1536=1548=E1563=E1577=E1578=E1583=E1587=E1590=EBVaGC1=EBVaGC2=EBVaGC3=EBVaGC4=EBVaGC5=EBVaGC6=EBVaGC7=EBVaGC8=EBVaGC9=FNR=GC-EBV1=GC-EBV2=GC-variant-1=GC-variant-2=GC-variant-3=GC-variant-4=GC-variant-5=GC-variant-6=GC-variant-7=GC-variant-8=GC-variant-9=GC-variant-10=GC-variant-11=GC-variant-12=G…	SWSSP-QPRAPIRPI-PTRFP	1/147 H002213	SWSSP-QPRAPIPPH-PTNTP	1/147 H03753A	SWSSP-QPPAPIPPT-PTKSP	1/147 SCL	SWSSP-QPRAPIPPL-PTRFP
EBNA-LP	473-481	A2	RPPAR -SLREWLLRI-RDHFE	(Lee et al. 2000)	163	5	94/163 Akata=BL37=CV-ARG=D3201.2=E1492=E1503=1548=E1563=E1577=E1578=E1583=E1587=E1590=EBVaGC1=EBVaGC2=EBVaGC3=EBVaGC4=EBVaGC5=EBVaGC6=EBVaGC7=EBVaGC8=EBVaGC9=GC-EBV2=GC-variant-1=GC-variant-2=GC-variant-3=GC-variant-4=GC-variant-5=GC-variant-6=GC-variant-8=GC-variant-9=GC-variant-10=GC-variant-11=GC-variant-12=GC-variant-13=GC1=GD1=HKN14=HKN15=HKN19=HKNPC2=HKNPC6=HKNPC7=HL02=HL08=HL09=HN2=HN3=HN6…	RPPAR-SLREWLLRI-RDRFE	40/163 B95.8=BL36=CCH=E1536=FNR=H002213=H018436D=H03753A=H058015C=HL01=HL04=HL05=HL09=HN4=HN10=HN12=HN13=HN15=HU11393=Jijoye=LCL_B958_delEber2=M-ABA=NA19114=NA19315=NA19384=pLCL-TLR1-pre=pLCL-TLR1-post=Raji=SCL=sLCL-1.05=sLCL-1.09=sLCL-1.13=sLCL-1.18=sLCL-1.24=sLCL-IM1.02=sLCL-IM1.05=sLCL-IS1.04=sLCL-IS1.07=sLCL-IS1.13=X50-7	RPPAR-SLREWLLRI-RDHFE	14/163 M81=C666-1=GC-EBV1=GD2=HKNPC3=HKNPC4=HKNPC5=HKNPC8=HKNPC9=HN7=HN8=HN9=HN14=HN16	RPPAR-SLREWLLRM-RASFE	11/163 AG876=AFB1b=GC-variant-7=sLCL-2.14=sLCL-2.15=sLCL-2.16=sLCL-2.21=sLCL-2.22=sLCL-IS2.01=VA=Wewak_1	QPPAQ-SLREWLLRI-SERFD	2/163 HNNPC7=MP	RPPAR-SLREWLLRI-RDQFE	1/163 HN1	RPPAR-SLREWLLRI-RASFE	1/163 SG	RPPAR-SLREWLLRI-RDHLE
LMP1	38-46	n.d.	LLALL-FWLYIVMSD-WTGGA	(Meij et al. 2002)	154	14	57/154 M81=Akata=C666-1=D3201.2=Daudi=E1536=E1548=EBVaGC1=EBVaGC2=EBVaGC3=EBVaGC4=EBVaGC5=EBVaGC7=EBVaGC8=EBVaGC9=GC-EBV1=GC-EBV2=GC-variant-1=GC-variant-3=GC-variant-4=GC-variant-6=GC-variant-10=GC-variant-12=GC-variant-13=GC1=GD2=HKN14=HKNPC1=HKNPC2=HKNPC3=HKNPC4=HKNPC5=HKNPC6=HKNPC7=HKNPC8=HKNPC9=HL02=HL04=HL05=HL08=HL09=HNNPC7=LC1=LC2=LC3=LC4=Saliva1=sLCL-IM1.02=sLCL-IM1.05=sLCL-IS1.01=sLCL-I…	LLALL-FWLYIVMSN-WTGGA	51/154 B95.8=AG876=BL37=CAO=E1492=E1503=E1563=E1578=E1583=E1587=E1590=GC-variant-5=GC-variant-7=HL01=HN12=HN15=K4123-Mi=K4413-Mi=LCL_B958_delEber2=M-ABA=Makau=Mak_1=Mutu=NA19114=NA19384=NC=P3HR1=sLCL-1.02=sLCL-1.04=sLCL-1.05=sLCL-1.07=sLCL-1.09=sLCL-1.10=sLCL-1.11=sLCL-1.13=sLCL-1.17=sLCL-1.24=sLCL-2.14=sLCL-2.16=sLCL-2.21=sLCL-2.22=sLCL-BL1.20=sLCL-IM1.09=sLCL-IM1.17=sLCL-IS1.03=sLCL-IS1.04=sLCL…	LLALL-FWLYIVMSD-WTGGA	19/154 Raji=CCH=CV-ARG=GC-variant-11=H002213=H018436D=H03753A=H058015C=HU11393=MP=pLCL-TLR1-pre=pLCL-TLR1-post=pLCL-TLR595=SCL=sLCL-1.18=sLCL-2.15=sLCL-IS1.07=VA	LLALL-FWLYIIMSN-WTGGA	2/154 AFB1b=FNR	LLALL-FWLYILMSN-WTGGA	2/154 BL26=Jijoye	LLALL-FWLYIVMSN-WAAGA	2/154 GC-variant-2=sLCL-1.12	LLALL-FWLYIVMSN-WTGGP	2/154 HKN15=HKN19	LFALL-FWLYIVMSN-WTGGA	2/154 sLCL-1.19=sLCL-IS1.13	LLALI-FWLYITMSN-WTGGA	1/154 Cheptages	LLALL-FWLYIVMSD-WAAGA	1/154 E1577	LLALM-FWLYIVSSN-WTGGA	1/154 EBVaGC6	ILALL-FWLYIVMSD-WTGGA	1/154 GC-variant-8	LSALL-FWLYIVMSN-WTGGA	1/154 GC-variant-9	LLALL-FWLYIVMSR-WTGGP	1/154 GD1	LLALM-FWLYIVLSN-WTGGA	1/154 HL11	LLALM-FWLYIVMSD-WTGGA	1/154 L591	LLALI-LWLYITMSN-WTGGA	1/154 NA19315	LLALL-FWLYIVMSD-CTGGA	1/154 RPF	LLALL-FWLYIIMSN-WTRGA	1/154 sLCL-1.06	LLAIL-FWLYIVMSD-WTGGA	1/154 sLCL-1.08	LLALL-FWLYLVMSD-WTGGA	1/154 sLCL-BL1.03	LLALL-FWLYIVMSD-WAAEA	1/154 sLCL-IM1.16
	51-60	A2	DWTGG-ALLVLYSFAL-MLIII	(Duraiswamy et al. 2003)	154	14	61/154 M81=C666-1=D3201.2=Daudi=E1536=E1548=E1577=EBVaGC1=EBVaGC2=EBVaGC3=EBVaGC4=EBVaGC5=EBVaGC7=EBVaGC8=EBVaGC9=GC-EBV1=GC-EBV2=GC-variant-1=GC-variant-3=GC-variant-4=GC-variant-8=GC-variant-10=GC-variant-12=GC-variant-13=GC1=GD1=GD2=HKN14=HKN15=HKN19=HKNPC1=HKNPC2=HKNPC3=HKNPC4=HKNPC5=HKNPC6=HKNPC7=HKNPC8=HKNPC9=HL02=HL04=HL05=HL08=HL09=HNNPC7=L591=LC1=LC2=LC3=LC4=Saliva1=sLCL-IM1.02=sLCL-IM1.…	NWTGG-ALLVLYSFAL-MLIII	44/154 B95.8=BL37=CAO=E1492=E1503=E1563=E1578=E1583=E1587=E1590=GC-variant-5=HL01=HL11=HN12=HN15=K4123-Mi=K4413-Mi=LCL_B958_delEber2=M-ABA=Makau=Mak_1=Mutu=NA19384=NC=P3HR1=sLCL-1.02=sLCL-1.05=sLCL-1.06=sLCL-1.07=sLCL-1.08=sLCL-1.09=sLCL-1.10=sLCL-1.11=sLCL-1.17=sLCL-2.16=sLCL-BL1.20=sLCL-IS1.03=sLCL-IS1.04=sLCL-IS1.06=sLCL-IS1.10=sLCL-IS1.11=sLCL-IS1.14=sLCL-IS1.15=X50-7	DWTGG-ALLVLYSFAL-MLIII	21/154 Raji=AFB1b=CCH=CV-ARG=FNR=GC-variant-11=H002213=H018436D=H03753A=H058015C=HU11393=MP=pLCL-TLR1-pre=pLCL-TLR1-post=pLCL-TLR595=SCL=SG=sLCL-1.18=sLCL-2.15=sLCL-IS1.07=VA	NWTGG-ALLVLYAFAL-MLVII	5/154 AG876=GC-variant-7=sLCL-2.14=sLCL-2.21=sLCL-2.22	DWTGG-ALLVLYSFAL-ILIII	2/154 BL26=Jijoye	NWAAG-ALLVLYSFAL-MLIII	2/154 GC-variant-2=sLCL-1.12	NWTGG-PLLVLYSFAL-MLIII	2/154 NA19114=sLCL-1.24	DWTGG-ALLVLYSFAL-MLMII	2/154 sLCL-1.04=sLCL-IM1.17	DWTGG-ALLVLYSFAL-MLIIL	2/154 sLCL-IM1.16=sLCL-IS1.12	DWAGG-ALLVLYSFAL-MLIII	1/154 Akata	NWTGG-ALLVLYSFAL-MLLII	1/154 Cheptages	DWAAG-ALLVLYSFAL-MLIII	1/154 EBVaGC6	DWTGG-ALLVLYAFAL-MLIII	1/154 GC-variant-6	NWTGG-ALLVLYSFAL-MLILI	1/154 GC-variant-9	RWTGG-PLLVLYSFAL-MLIII	1/154 NA19315	DCTGG-ALLVLYSFAL-MLIII	1/154 RPF	NWTRG-ALLVLYAFAL-MLVII	1/154 sLCL-1.13	DWTGG-AHLVLYSFAL-MLIII	1/154 sLCL-1.19	NWTGG-ALLVLYSFAL-ILIII	1/154 sLCL-BL103	DWAAE-ALLVLYSFAL-MLIII	1/154 sLCL-IM1.09	DWTGG-ALLVLYSFAL-MLLII	1/154 sLCL-IS1.18	NWTGG-ALLVLYSFAL-MLIIL	1/154 Wewak_1
	72-82	B40	LIIFI-FRRDLLCPLGA-LGILL	(Meij et al. 2002)	154	14	68/154 AG876=AFB1b=BL36=CCH=Cheptages=CV-ARG=Daudi=E1492=E1503=E1577=E1583=E1590=FNR=GC-variant-5=GC-variant-7=GC-variant-11=H002213=H018436D=H03753A=H058015C=HU11393=HL01=HL11=Jijoye=Makau=Mak_1=MP=Mutu=NA19315=NA19384=pLCL-TLR1-pre=pLCL-TLR1-post=pLCL-TLR595=Raji=RPF=SCL=SG=sLCL-1.02=sLCL-1.04=sLCL-1.05=sLCL-1.06=sLCL-1.07=sLCL-1.08=sLCL-1.09=sLCL-1.10=sLCL-1.11=sLCL-1.12=sLCL-1.13=sLCL-1.17=sL…	LIIFI-FRRDLLCPLGA-LCLLL	63/154 M81=Akata=C666-1=CAO=D3201.2=E1536=E1578=EBVaGC1=EBVaGC2=EBVaGC3=EBVaGC4=EBVaGC5=EBVaGC7=EBVaGC8=EBVaGC9=GC-EBV1=GC-EBV2=GC-variant-1=GC-variant-2=GC-variant-3=GC-variant-4=GC-variant-6=GC-variant-8=GC-variant-9=GC-variant-10=GC-variant-12=GC-variant-13=GC1=GD1=GD2=HKN14=HKN15=HKN19=HKNPC1=HKNPC2=HKNPC4=HKNPC5=HKNPC7=HKNPC8=HKNPC9=HL02=HL04=HL05=HL08=HL09=HNNPC7=L591=LC1=LC2=LC3=LC4=Saliva…	LIIFI-FRRDLLCPLGG-LGLLL	12/154 B95.8=E1587=HN12=HN15=LCL_B958_delEber2=M-ABA=NA19114=NC=P3HR1=sLCL-IS1.04=sLCL-IS1.12=X50-7	LIIFI-FRRDLLCPLGA-LCILL	4/154 E1548=E1563=sLCL-IS1.10=sLCL-IS1.18	LLIFI-FRRDLLCPLGA-LCLLL	2/154 EBVaGC6=HKNPC3	LLIFI-FRRDLLCPLGG-LGLLL	2/154 K4123-Mi=K4413-Mi	LIIFI-FRRDLLCPLGA-LGLLL	1/154 BL37	LIIFL-FRRDLLCPLGA-LCLLL	1/154 HKNPC6	LIIFI-FRTDLLCPLGG-LGLLL	1/154 Wewak_1	LIIFI-FRRDLLCTLGA-IALLL
	125-133	A2, A6802, A6901	LGIWI-YLLEMLWRL-GATIW	(Khanna et al. 1998)	154	14	45/154 M81=Akata=C666-1=D3201.2=EBVaGC2=EBVaGC3=EBVaGC4=EBVaGC5=EBVaGC6=EBVaGC7=EBVaGC8=EBVaGC9=GC-EBV1=GC-EBV2=GC-variant-1=GC-variant-2=GC-variant-3=GC-variant-4=GC-variant-6=GC-variant-8=GC-variant-9=GC-variant-10=GC-variant-12=GC-variant-13=GC1=GD1=GD2=HKN14=HKNPC1=HKNPC2=HKNPC3=HKNPC4=HKNPC5=HKNPC6=HKNPC7=HKNPC8=HKNPC9=HNNPC7=LC1=LC2=LC3=LC4=sLCL-1.19=VGO=YCCEL1	LGLWI-YFLEILWRL-GATIW	23/154 B95.8=Daudi=E1548=E1587=E1590=HN12=HN15=K4123-Mi=K4413-Mi=LCL_B958_delEber2=M-ABA=NC=P3HR1=sLCL-1.10=sLCL-2.16=sLCL-IM1.17=sLCL-IS1.04=sLCL-IS1.12=sLCL-IS1.14=sLCL-IS1.18=sLCL-IS1.19=sLCL-IS1.20=X50-7	LGIWI-YLLEMLWRL-GATIW	21/154 AG876=BL37=E1492=E1503=E1563=E1577=E1583=GC-variant-5=GC-variant-7=HL01=HL11=NA19114=Raji=sLCL-2.14=sLCL-2.21=sLCL-2.22=sLCL-IM1.09=sLCL-IS1.03=sLCL-IS1.08=sLCL-IS1.10=sLCL-IS1.11	LGLWI-YLLEILWRL-GATIW	21/154 BL36=Cheptages=Jijoye=Makau=Mak_1=Mutu=NA19315=NA19384=sLCL-1.02=sLCL-1.04=sLCL-1.05=sLCL-1.06=sLCL-1.07=sLCL-1.08=sLCL-1.09=sLCL-1.11=sLCL-1.13=sLCL-1.17=sLCL-1.24=sLCL-BL1.20=sLCL-IS1.06	LGIWI-YLLEILWRL-GATIW	20/154 AFB1b=CCH=CV-ARG=FNR=GC-variant-11=H002213=H018436D=H03753A=H058015C=HU11393=MP=pLCL-TLR1-pre=pLCL-TLR1-post=pLCL-TLR595=SCL=SG=sLCL-1.18=sLCL-2.15=sLCL-IS1.07=VA	LGIWV-YFLEILWRL-GATIW	10/154 E1536=HL02=HL04=HL05=HL08=HL09=sLCL-IM1.02=sLCL-IM1.05=sLCL-IS1.01=sLCL-IS2.01	LGLWI-YFLEILGRL-GATIW	5/154 E1578=L591=sLCL-IM1.16=sLCL-IS1.13=sLCL-IS1.15	LGLWI-YFLDILWRL-GATIW	2/154 HKN15=HKN19	LGLWI-YFLEILWRL-GATVW	1/154 CAO	LFIWI-YFLEILWRL-GATLW	1/154 EBVaGC1	LGLWI-YFLEILWRL-GATIC	1/154 RPF	LGIWV-YFLEILCRL-GATIW	1/154 Saliva1	LGLWI-YFLEILWRL-GATLW	1/154 sLCL-1.12	LGIWF-YLLEMLWRL-GATIW	1/154 sLCL-BL1.03	LGIWI-YFLEILWRL-GATIW	1/154 Wewak_1	LGLWI-YLMEILWRL-GATIW
	156-164	B57/58	LILLI-IALYLQQNW-WTLLV	(Duraiswamy et al. 2003)	154	14	79/154 M81=Akata=C666-1=CAO=D3201.2=E1536=EBVaGC1=EBVaGC2=EBVaGC3=EBVaGC4=EBVaGC5=EBVaGC6=EBVaGC7=EBVaGC8=EBVaGC9=GC-EBV1=GC-EBV2=GC-variant-1=GC-variant-2=GC-variant-3=GC-variant-4=GC-variant-6=GC-variant-8=GC-variant-9=GC-variant-10=GC-variant-12=GC-variant-13=GC1=GD1=GD2=HKN14=HKN15=HKN19=HKNPC1=HKNPC2=HKNPC3=HKNPC4=HKNPC6=HKNPC7=HKNPC8=HKNPC9=HL02=HL04=HL05=HL08=HL09=HNNPC7=LC1=LC2=LC3=LC4=Ma…	IILLI-IALYLQQNW-WTLLV	46/154 B95.8=AG876=BL36=BL37=Cheptages=Daudi=E1492=E1503=1548=E1563=E1577=E1578=E1583=E1587=E1590=GC-variant-5=GC-variant-7=HL01=HL11=HN12=HN15=Jijoye=K4123-Mi=K4413-Mi=LCL_B958_delEber2=M-ABA=NC=P3HR1=sLCL-1.10=sLCL-1.12=sLCL-2.14=sLCL-2.16=sLCL-2.21=sLCL-2.22=sLCL-BL1.03=sLCL-IM1.09=sLCL-IM1.17=sLCL-IS1.03=sLCL-IS1.04=sLCL-IS1.08=sLCL-IS1.10=sLCL-IS1.11=sLCL-IS1.14=sLCL-IS1.18=sLCL-IS1.19=X50-7	LILLI-IALYLQQNW-WTLLV	21/154 AFB1b=CCH=CV-ARG=FNR=GC-variant-11=H002213=H018436D=H03753A=H058015C=HU11393=MP=pLCL-TLR1-pre=pLCL-TLR1-post=pLCL-TLR595=SCL=SG=sLCL-1.18=sLCL-1.19=sLCL-2.15=sLCL-IS1.07=VA	ILLLI-IALYLQQNW-WTLLV	3/154 L591=sLCL-IS1.13=sLCL-IS1.15	IILLM-IALYLQQNW-WTLLV	1/154 HKNPC5	IILLI-FALYLQQNW-WTLLV	1/154 RPF	ILLLI-IALYVQQNW-WTLLV	1/154 sLCL-BL1.20	ISLLI-IALYLQQNW-WTLLV	1/154 sLCL-IM1.16	IILLI-IALYLQQNW-WNLLV	1/154 sLCL-IS1.12	LILLI-IALYLQQSW-WTLLV
	159-167	A2	LIIAL-YLQQNWWTL-LVDLL	(Khanna et al. 1998)	154	14	147/154 B95.8=M81=AFB1b=AG876=Akata=BL36=BL37=C666-1=CAO=CCH=Cheptages=CV-ARG=D3201.2=Daudi=E1492=E1503=E1536=1548=E1563=E1577=E1578=E1583=E1587=E1590=EBVaGC1=EBVaGC2=EBVaGC3=EBVaGC4=EBVaGC5=EBVaGC6=EBVaGC7=EBVaGC8=EBVaGC9=FNR=GC-EBV1=GC-EBV2=GC-variant-1=GC-variant-2=GC-variant-3=GC-variant-4=GC-variant-5=GC-variant-6=GC-variant-7=GC-variant-8=GC-variant-9=GC-variant-10=GC-variant-11=GC-variant-…	LIIAL-YLQQNWWTL-LVDLL	3/154 L591=sLCL-IS1.13=sLCL-IS1.15	LMIAL-YLQQNWWTL-LVDLL	1/154 HKNPC5	LIFAL-YLQQNWWTL-LVDLL	1/154 RPF	LIIAL-YVQQNWWTL-LVDLL	1/154 sLCL-IM1.16	LIIAL-YLQQNWWNL-LVDLL	1/154 sLCL-IS1.12	LIIAL-YLQQNWWNL-LVDLL
	166-174	A2	QQNWW-TLLVDLLWL-LLFLA	(Khanna et al. 1998)	154	14	116/154 B95.8=AFB1b=AG876=BL36=BL37=CAO=CCH=Cheptages=CV-ARG=Daudi=E1492=E1503=E1536=1548=E1563=E1577=E1578=E1583=E1587=E1590=EBVaGC1=EBVaGC5=EBVaGC6=FNR=GC-EBV2=GC-variant-2=GC-variant-4=GC-variant-5=GC-variant-7=GC-variant-9=GC-variant-10=GC-variant-11=GC-variant-13=GC1=H002213=H018436D=H03753A=H058015C=HL01=HL02=HL04=HL05=HL08=HL09=HL11=HN12=HN15=HNNPC7=HU11393=Jijoye=K4123-Mi=K4413-Mi=L591=LC…	QQNWW-TLLVDLLWL-LLFLA	36/154 M81=Akata=C666-1=D3201.2=EBVaGC2=EBVaGC3=EBVaGC4=EBVaGC7=EBVaGC8=EBVaGC9=GC-EBV1=GC-variant-1=GC-variant-3=GC-variant-6=GC-variant-8=GC-variant-12=GD1=GD2=HKN14=HKN15=HKN19=HKNPC1=HKNPC2=HKNPC3=HKNPC4=HKNPC5=HKNPC6=HKNPC7=HKNPC8=HKNPC9=LC1=LC2=LC3=LC4=Saliva1=VGO	QQNWW-TLLVDLLWL-LLFMA	1/154 sLCL-IM1.16	QQNWW-NLLVDLLWL-LLFLA	1/154 sLCL-IS1.12	QQSWW-TLLVDLLWL-LLFLA
	375-386	B51.1	GGDDD-DPHGPVQLSYYD-	(Meij et al. 2002)	148	20	143/148 B95.8=M81=AFB1b=AG876=Akata=BL36=BL37=CAO=CCH=Cheptages=CV-ARG=D3201.2=Daudi=E1503=E1536=1548=E1563=E1577=E1583=E1587=E1590=EBVaGC1=EBVaGC2=EBVaGC3=EBVaGC4=EBVaGC5=EBVaGC6=EBVaGC7=EBVaGC8=EBVaGC9=FNR=GC-EBV1=GC-EBV2=GC-variant-1=GC-variant-2=GC-variant-3=GC-variant-4=GC-variant-5=GC-variant-6=GC-variant-7=GC-variant-8=GC-variant-9=GC-variant-10=GC-variant-11=GC-variant-12=GC-variant-13=GC…	GGDDD-DPHGPVQLSYYD-xxxxx	4/148 E1578=L591=sLCL-IM1.16=sLCL-IS1.15	GGDDD-DPRGPVQLSYYD-xxxxx	1/148 sLCL-IS1.13	GGDDD-DPNGPVQLSYYD-xxxxx
LMP2	1-9	B*35:01	-MGSLEMVPM-GAGPP	(Straathof et al. 2005)	155	13	151/155 B95.8=M81=AFB1b=AG876=Akata=BL36=C666-1=CCH=Cheptages=CV-ARG=D3201.2=Daudi=E1492=E1503=E1536=1548=E1563=E1578=E1583=E1587=E1590=EBVaGC2=EBVaGC3=EBVaGC4=EBVaGC5=EBVaGC6=EBVaGC8=EBVaGC9=FNR=GC-EBV1=GC-EBV2=GC-variant-1=GC-variant-2=GC-variant-3=GC-variant-4=GC-variant-5=GC-variant-6=GC-variant-7=GC-variant-8=GC-variant-9=GC-variant-10=GC-variant-11=GC-variant-12=GC-variant-13=GC1=GD1=GD2=H0…	xxxxx-MGSLEMVPM-GAGPP	2/155 BL37=E1577	xxxxx-MGSLEMMPM-GAGPP	1/155 EBVaGC1	xxxxx-MGSLEMVPM-GVGPP	1/155 EBVaGC7	xxxxx-MVSLEMVPM-GAGPP
	61-75	n.d.	PPPPY-EDPYWGNGDRHSDYQ-PLGTQ	(Meij et al. 2002)	155	13	93/155 B95.8=M81=AFB1b=AG876=Akata=BL36=C666-1=CCH=Cheptages=CV-ARG=D3201.2=E1536=E1578=EBVaGC2=EBVaGC3=EBVaGC4=EBVaGC6=EBVaGC7=EBVaGC8=EBVaGC9=GC-EBV1=GC-variant-1=GC-variant-3=GC-variant-6=GC-variant-7=GC-variant-8=GC-variant-9=GC-variant-10=GC-variant-11=GC-variant-12=GD1=GD2=H002213=H018436D=H03753A=H058015C=HKN14=HKN15=HKN19=HKNPC1=HKNPC2=HKNPC3=HKNPC4=HKNPC5=HKNPC6=HKNPC7=HKNPC8=HKNPC9=HN1=…	PPPPY-EDPYWGNGDRHSDYQ-PLGTQ	34/155 BL37=Daudi=E1577=E1587=E1590=FNR=HL01=K4123-Mi=K4413-Mi=Mutu=NA19114=NA19315=pLCL-TLR1-pre=pLCL-TLR1-post=pLCL-TLR595=SG=sLCL-1.02=sLCL-1.04=sLCL-1.06=sLCL-1.07=sLCL-1.08=sLCL-1.10=sLCL-1.11=sLCL-1.12=sLCL-1.17=sLCL-1.19=sLCL-BL1.20=sLCL-IM1.09=sLCL-IM1.17=sLCL-IS1.06=sLCL-IS1.12=sLCL-IS1.14=sLCL-IS1.19=sLCL-IS1.20	PPPPY-EDPDWGNGDRHSDYQ-PLGNQ	25/155 E1492=E1503=E1548=E1563=E1583=EBVaGC1=EBVaGC5=GC-EB2=GC-variant-2=GC-variant-4=GC-variant-5=GC-variant-13=GC1=HL04=HL05=HL09=sLCL-IM1.02=sLCL-IM1.05=sLCL-IS1.03=sLCL-IS1.08=sLCL-IS1.10=sLCL-IS1.11=sLCL-IS1.18=sLCL-IS2.01=YCCEL1	PPPPY-EDLDWGNGDRHSDYQ-PLGNQ	3/155 HL02=HL08=sLCL-IS1.01	PPPPY-EELDWGNGDRHSDYQ-PLGNQ
	121-134	n.d.	GRGSM-NPVCLPVIVAPYLF-WLAAI	(Meij et al. 2002)	154	14	153/154 B95.8=M81=AFB1b=AG876=Akata=BL36=BL37=C666-1=CCH=Cheptages=CV-ARG=D3201.2=Daudi=E1492=E1503=E1536=1548=E1563=E1577=E1578=E1583=E1587=E1590=EBVaGC1=EBVaGC2=EBVaGC3=EBVaGC4=EBVaGC5=EBVaGC6=EBVaGC7=EBVaGC8=EBVaGC9=FNR=GC-EBV1=GC-EBV2=GC-variant-1=GC-variant-2=GC-variant-3=GC-variant-4=GC-variant-5=GC-variant-6=GC-variant-7=GC-variant-8=GC-variant-9=GC-variant-10=GC-variant-11=GC-variant-12=G…	GRGSM-NPVCLPVIVAPYLF-WLAAI	1/154 VGO	GRGSM-NPVCLPVIVAPYLF-WLAGI
	125-133	B53	MNPVC-LPVIVAPYL-FWLAA	(Straathof et al. 2005)	154	14	153/154 B95.8=M81=AFB1b=AG876=Akata=BL36=BL37=C666-1=CCH=Cheptages=CV-ARG=D3201.2=Daudi=E1492=E1503=E1536=1548=E1563=E1577=E1578=E1583=E1587=E1590=EBVaGC1=EBVaGC2=EBVaGC3=EBVaGC4=EBVaGC5=EBVaGC6=EBVaGC7=EBVaGC8=EBVaGC9=FNR=GC-EBV1=GC-EBV2=GC-variant-1=GC-variant-2=GC-variant-3=GC-variant-4=GC-variant-5=GC-variant-6=GC-variant-7=GC-variant-8=GC-variant-9=GC-variant-10=GC-variant-11=GC-variant-12=G…	MNPVC-LPVIVAPYL-FWLAA	1/154 VGO	MNPVC-LPVIVAPYL-FWLAG
	131-139	A23	PVIVA-PYLFWLAAI-AASCF	(Khanna et al. 1996)	154	14	153/154 B95.8=M81=AFB1b=AG876=Akata=BL36=BL37=C666-1=CCH=Cheptages=CV-ARG=D3201.2=Daudi=E1492=E1503=E1536=1548=E1563=E1577=E1578=E1583=E1587=E1590=EBVaGC1=EBVaGC2=EBVaGC3=EBVaGC4=EBVaGC5=EBVaGC6=EBVaGC7=EBVaGC8=EBVaGC9=FNR=GC-EBV1=GC-EBV2=GC-variant-1=GC-variant-2=GC-variant-3=GC-variant-4=GC-variant-5=GC-variant-6=GC-variant-7=GC-variant-8=GC-variant-9=GC-variant-10=GC-variant-11=GC-variant-12=G…	PVIVA-PYLFWLAAI-AASCF	1/154 VGO	PVIVA-PYLFWLAGI-AASCF
	141-154	n.d.	LAAIA-ASCFTASVSTVVTA-TGLAL	(Meij et al. 2002)	154	14	126/154 B95.8=AFB1b=AG876=Akata=BL36=BL37=CCH=Cheptages=CV-ARG=Daudi=E1492=E1503=E1536=1548=E1563=E1577=E1578=E1583=E1587=E1590=EBVaGC2=EBVaGC4=EBVaGC5=EBVaGC7=EBVaGC8=EBVaGC9=FNR=GC-EBV2=GC-variant-1=GC-variant-2=GC-variant-3=GC-variant-4=GC-variant-5=GC-variant-6=GC-variant-7=GC-variant-8=GC-variant-9=GC-variant-10=GC-variant-11=GC-variant-12=GC-variant-13=GC1=GD1=H002213=H018436D=H03753A=H0580…	LAAIA-ASCFTASVSTVVTA-TGLAL	23/154 M81=C666-1=D3201.2=EBVaGC1=EBVaGC3=EBVaGC6=GC-EBV1=GD2=HKN15=HKN19=HKNPC1=HKNPC2=HKNPC3=HKNPC4=HKNPC5=HKNPC6=HKNPC7=HKNPC8=HKNPC9=HN2=HNNPC7=LC4=Saliva1	LAAIA-ASCFTASVSTVVSA-TGLAL	1/154 RPF	LAAIA-ASCFTASVSTVVPA-TGLAL	1/154 sLCL-1.09	LAAIA-ASCFTAKVSTVVTA-TGLAL	1/154 sLCL-2.15	LAAIA-ASCFTASVSAVVTA-TGLAL	1/154 VGO	LAGIA-ASCFTASVSTVVSA-TGLAL	1/154 Wewak_1	LAAIA-ASCFTASVSTVVAA-TGLAL
	144-152	A68	IAASC-FTASVSTVV-TATGL	(Straathof et al. 2005)	154	14	127/154 B95.8=AFB1b=AG876=Akata=BL36=BL37=CCH=Cheptages=CV-ARG=Daudi=E1492=E1503=E1536=1548=E1563=E1577=E1578=E1583=E1587=E1590=EBVaGC2=EBVaGC4=EBVaGC5=EBVaGC7=EBVaGC8=EBVaGC9=FNR=GC-EBV2=GC-variant-1=GC-variant-2=GC-variant-3=GC-variant-4=GC-variant-5=GC-variant-6=GC-variant-7=GC-variant-8=GC-variant-9=GC-variant-10=GC-variant-11=GC-variant-12=GC-variant-13=GC1=GD1=H002213=H018436D=H03753A=H0580…	IAASC-FTASVSTVV-TATGL	23/154 M81=C666-1=D3201.2=EBVaGC1=EBVaGC3=EBVaGC6=GC-EBV1=GD2=HKN15=HKN19=HKNPC1=HKNPC2=HKNPC3=HKNPC4=HKNPC5=HKNPC6=HKNPC7=HKNPC8=HKNPC9=HN2=HNNPC7=LC4=Saliva1	IAASC-FTASVSTVV-SATGL	1/154 RPF	IAASC-FTASVSTVV-PATGL	1/154 sLCL-1.09	IAASC-FTAKVSTVV-TATGL	1/154 sLCL-2.15	IAASC-FTASVSAVV-TATGL	1/154 Wewak_1	IAASC-FTASVSTVV-AATGL
	200-208	B*40:01	CLTWR-IEDPPFNSL-LFALL	(Lee et al. 1996)	154	14	123/154 B95.8=AFB1b=AG876=Akata=BL36=BL37=CCH=Cheptages=CV-ARG=Daudi=E1492=E1536=1548=E1563=E1577=E1578=E1583=E1587=E1590=EBVaGC2=EBVaGC4=EBVaGC5=EBVaGC7=EBVaGC8=EBVaGC9=FNR=GC-EBV2=GC-variant-1=GC-variant-2=GC-variant-3=GC-variant-4=GC-variant-5=GC-variant-6=GC-variant-7=GC-variant-8=GC-variant-9=GC-variant-10=GC-variant-11=GC-variant-12=GC-variant-13=GC1=GD1=H002213=H018436D=H03753A=H058015C=HL…	CLTWR-IEDPPFNSL-LFALL	26/154 M81=C666-1=D3201.2=EBVaGC1=EBVaGC3=EBVaGC6=GC-EBV1=GD2=HKN14=HKN15=HKN19=HKNPC1=HKNPC2=HKNPC3=HKNPC4=HKNPC5=HKNPC6=HKNPC7=HKNPC8=HKNPC9=HN2=HNNPC7=LC4=Saliva1=VGO=Wewak_1	CLTWR-IEDPPFNSI-LFALL	3/154 sLCL-1.05=sLCL-1.13=sLCL-1.24	CLTWK-IEDPPFNSL-LFALL	1/154 E1503	CLTWR-IEDPPFNSF-LFALL	1/154 HN9	WLTWR-IEDPPFNSI-LFALL
	236-244	B*27:04	LILAY-RRRWRRLTV-CGGIM	(Brooks et al. 1993)	154	14	117/154 B95.8=AFB1b=AG876=Akata=BL36=BL37=CCH=Cheptages=CV-ARG=Daudi=E1492=E1503=E1536=1548=E1563=E1577=E1578=E1583=E1587=E1590=EBVaGC1=EBVaGC2=EBVaGC5=EBVaGC7=EBVaGC8=EBVaGC9=FNR=GC-EBV2=GC-variant-1=GC-variant-2=GC-variant-3=GC-variant-4=GC-variant-5=GC-variant-6=GC-variant-8=GC-variant-9=GC-variant-10=GC-variant-11=GC-variant-12=GC-variant-13=GC1=GD1=H002213=H018436D=H03753A=H058015C=HKN14=HL0…	LILAY-RRRWRRLTV-CGGIM	18/154 M81=C666-1=D3201.2=EBVaGC3=GC-EBV1=GC-variant-7=GD2=HKNPC1=HKNPC2=HKNPC3=HKNPC4=HKNPC5=HKNPC6=HKNPC7=HKNPC8=HKNPC9=HN2=HNNPC7	LILAY-RRRWRRLTV-CGGMM	11/154 Mutu=NA19315=sLCL-1.02=sLCL-1.04=sLCL-1.06=sLCL-1.07=sLCL-1.08=sLCL-1.10=sLCL-1.11=sLCL-BL1.03=sLCL-BL1.20	LILAY-RRRWRRLTF-CGGIM	2/154 HKN15=HKN19	LILAY-RRRWRRWTV-CGGMM	1/154 EBVaGC4	LILAY-RRRWRRSTV-CGGIM	1/154 EBVaGC6	LILAF-RRRWRRLTV-CGGMM	1/154 HL01	LILAY-RRRWRRLTV-CGGII	1/154 sLCL-1.19	LILAY-RRRWRRLTV-CGAIM	1/154 VGO	LILAY-RRRWRRLTL-CGGIM	1/154 Wewak_1	LLLAY-RRRWRRLTV-CGGIM
	237-245	B*14:01	ILAYR-RRWRRLTVC-GGIMF	(Straathof et al. 2005)	154	14	117/154 B95.8=AFB1b=AG876=Akata=BL36=BL37=CCH=Cheptages=CV-ARG=Daudi=E1492=E1503=E1536=1548=E1563=E1577=E1578=E1583=E1587=E1590=EBVaGC1=EBVaGC2=EBVaGC5=EBVaGC7=EBVaGC8=EBVaGC9=FNR=GC-EBV2=GC-variant-1=GC-variant-2=GC-variant-3=GC-variant-4=GC-variant-5=GC-variant-6=GC-variant-8=GC-variant-9=GC-variant-10=GC-variant-11=GC-variant-12=GC-variant-13=GC1=GD1=H002213=H018436D=H03753A=H058015C=HKN14=HL0…	ILAYR-RRWRRLTVC-GGIMF	18/154 M81=C666-1=D3201.2=EBVaGC3=GC-EBV1=GC-variant-7=GD2=HKNPC1=HKNPC2=HKNPC3=HKNPC4=HKNPC5=HKNPC6=HKNPC7=HKNPC8=HKNPC9=HN2=HNNPC7	ILAYR-RRWRRLTVC-GGMMF	11/154 Mutu=NA19315=sLCL-1.02=sLCL-1.04=sLCL-1.06=sLCL-1.07=sLCL-1.08=sLCL-1.10=sLCL-1.11=sLCL-BL1.03=sLCL-BL1.20	ILAYR-RRWRRLTFC-GGIMF	2/154 HKN15=HKN19	ILAYR-RRWRRWTVC-GGMMF	1/154 EBVaGC4	ILAYR-RRWRRSTVC-GGIMF	1/154 EBVaGC6	ILAFR-RRWRRLTVC-GGMMF	1/154 HL01	ILAYR-RRWRRLTVC-GGIIF	1/154 sLCL-1.19	ILAYR-RRWRRLTVC-GAIMF	1/154 VGO	ILAYR-RRWRRLTLC-GGFMF	1/154 Wewak_1	LLAYR-RRWRRLTVC-GGIMF
	240-250	B27	YRRRW-RRLTVCGGIMF-LACVL	(Straathof et al. 2005)	154	14	115/154 B95.8=AFB1b=AG876=Akata=BL36=BL37=CCH=Cheptages=CV-ARG=E1492=E1503=E1536=1548=E1563=E1577=E1578=E1583=E1590=EBVaGC1=EBVaGC2=EBVaGC5=EBVaGC7=EBVaGC8=EBVaGC9=FNR=GC-EBV2=GC-variant-1=GC-variant-2=GC-variant-3=GC-variant-4=GC-variant-5=GC-variant-6=GC-variant-8=GC-variant-9=GC-variant-10=GC-variant-11=GC-variant-12=GC-variant-13=GC1=GD1=H002213=H018436D=H03753A=H058015C=HKN14=HL02=HL04=HL05=…	YRRRW-RRLTVCGGIMF-LACVL	17/154 M81=C666-1=D3201.2=EBVaGC3=GC-EBV1=GC-variant-7=GD2=HKNPC1=HKNPC2=HKNPC3=HKNPC4=HKNPC5=HKNPC6=HKNPC7=HKNPC8=HKNPC9=HN2	YRRRW-RRLTVCGGMMF-LACLV	11/154 Mutu=NA19315=sLCL-1.02=sLCL-1.04=sLCL-1.06=sLCL-1.07=sLCL-1.08=sLCL-1.10=sLCL-1.11=sLCL-BL1.03=sLCL-BL1.20	YRRRW-RRLTFCGGIMF-LACVL	2/154 HKN15=HKN19	YRRRW-RWLTVCGGMMF-LACLV	1/154 Daudi	YRRRW-RRLTVCGGIMF-FACVL	1/154 E1587	YRRRW-RRLTVCGGIMF-LACIL	1/154 EBVaGC4	YRRRW-RRSTVCGGIMF-LACVL	1/154 EBVaGC6	FRRRW-RRLTVCGGMMF-LACLV	1/154 HL01	YRRRW-RRLTVCGGIIF-LACVL	1/154 HNNPC7	YRRRW-RRLTVCGGMMF-LACLV	1/154 sLCL-1.19	YRRRW-RRLTVCGAIMF-LACVL	1/154 VGO	YRRRW-RRLTLCGGFMF-LACVL	1/154 Wewak_1	YRRRW-RRLTVCGGIMF-LACVV
	243-251	A1	RWRRL-TVCGGIMFL-ACVLV	(Straathof et al. 2005)	154	14	115/154 B95.8=AFB1b=AG876=Akata=BL36=BL37=CCH=Cheptages=CV-ARG=E1492=E1503=E1536=1548=E1563=E1577=E1578=E1583=E1590=EBVaGC1=EBVaGC2=EBVaGC5=EBVaGC7=EBVaGC8=EBVaGC9=FNR=GC-EBV2=GC-variant-1=GC-variant-2=GC-variant-3=GC-variant-4=GC-variant-5=GC-variant-6=GC-variant-8=GC-variant-9=GC-variant-10=GC-variant-11=GC-variant-12=GC-variant-13=GC1=GD1=H002213=H018436D=H03753A=H058015C=HKN14=HL02=HL04=HL05=…	RWRRL-TVCGGIMFL-ACVLV	18/154 M81=C666-1=D3201.2=EBVaGC3=EBVaGC6=GC-EBV1=GC-variant-7=GD2=HKNPC1=HKNPC2=HKNPC3=HKNPC4=HKNPC5=HKNPC6=HKNPC7=HKNPC8=HKNPC9=HN2	RWRRL-TVCGGMMFL-ACLVV	11/154 Mutu=NA19315=sLCL-1.02=sLCL-1.04=sLCL-1.06=sLCL-1.07=sLCL-1.08=sLCL-1.10=sLCL-1.11=sLCL-BL1.03=sLCL-BL1.20	RWRRL-TFCGGIMFL-ACVLV	2/154 HKN15=HKN19	RWRRW-TVCGGMMFL-ACLVV	1/154 Daudi	RWRRL-TVCGGIMFF-ACVLV	1/154 E1587	RWRRL-TVCGGIMFL-ACILV	1/154 EBVaGC4	RWRRS-TVCGGIMFL-ACVLV	1/154 HL01	RWRRL-TVCGGIIFL-ACVLV	1/154 HNNPC7	RWRRL-TVCGGMMFL-ACLAV	1/154 sLCL-1.19	RWRRL-TVCGAIMFL-ACVLV	1/154 VGO	RWRRL-TLCGGFMFL-ACVLV	1/154 Wewak_1	RWRRL-TVCGGIMFL-ACVVV
	249-262	n.d.	VCGGI-MFLACVLVLIVDAV-LQLSP	(Meij et al. 2002)	154	14	116/154 B95.8=AFB1b=AG876=Akata=BL36=BL37=CCH=Cheptages=CV-ARG=E1492=E1503=E1536=1548=E1563=E1577=E1578=E1583=E1590=EBVaGC1=EBVaGC2=EBVaGC4=EBVaGC5=EBVaGC7=EBVaGC8=EBVaGC9=FNR=GC-EBV2=GC-variant-1=GC-variant-2=GC-variant-3=GC-variant-4=GC-variant-5=GC-variant-6=GC-variant-8=GC-variant-9=GC-variant-10=GC-variant-11=GC-variant-12=GC-variant-13=GC1=GD1=H002213=H018436D=H03753A=H058015C=HKN14=HL02=HL…	VCGGI-MFLACVLVLIVDAV-LQLSP	20/154 M81=C666-1=D3201.2=EBVaGC3=EBVaGC6=GC-EBV1=GC-variant-7=GD2=HKN15=HKN19=HKNPC1=HKNPC2=HKNPC3=HKNPC4=HKNPC5=HKNPC6=HKNPC7=HKNPC8=HKNPC9=HN2	VCGGM-MFLACLVVLIVDAV-LQLSP	11/154 Mutu=NA19315=sLCL-1.02=sLCL-1.04=sLCL-1.06=sLCL-1.07=sLCL-1.08=sLCL-1.10=sLCL-1.11=sLCL-BL1.03=sLCL-BL1.20	FCGGI-MFLACVLVLIVDAV-LQLSP	1/154 Daudi	VCGGI-MFFACVLVLIVDAV-LQLSP	1/154 E1587	VCGGI-MFLACILVLIVDAV-LQLSP	1/154 HL01	VCGGI-IFLACVLVLIVDAV-LQLSP	1/154 HNNPC7	VCGGM-MFLACLAVLIVDAV-LQLSP	1/154 sLCL-1.19	VCGAI-MFLACVLVLIVDAV-LQLSP	1/154 VGO	LCGGF-MFLACVLVLIVDAV-LQLSP	1/154 Wewak_1	VCGGI-MFLACVVVLIVDAV-LQLSP
	257-265	A*02:04, A*02:17	ACVLV-LIVDAVLQL-SPLLG	(Straathof,Bollard et al. 2005)	154	14	131/154 B95.8=AFB1b=AG876=Akata=BL36=BL37=CCH=Cheptages=CV-ARG=Daudi=E1492=E1503=E1536=1548=E1563=E1577=E1578=E1583=E1590=EBVaGC1=EBVaGC2=EBVaGC4=EBVaGC5=EBVaGC7=EBVaGC8=EBVaGC9=FNR=GC-EBV2=GC-variant-1=GC-variant-2=GC-variant-3=GC-variant-4=GC-variant-5=GC-variant-6=GC-variant-8=GC-variant-9=GC-variant-10=GC-variant-11=GC-variant-12=GC-variant-13=GC1=GD1=H002213=H018436D=H03753A=H058015C=HKN14=H…	ACVLV-LIVDAVLQL-SPLLG	20/154 M81=C666-1=D3201.2=EBVaGC3=EBVaGC6=GC-EBV1=GC-variant-7=GD2=HKN15=HKN19=HKNPC1=HKNPC2=HKNPC3=HKNPC4=HKNPC5=HKNPC6=HKNPC7=HKNPC8=HKNPC9=HN2	ACLVV-LIVDAVLQL-SPLLG	1/154 E1587	ACILV-LIVDAVLQL-SPLLG	1/154 HNNPC7	ACLAV-LIVDAVLQL-SPLLG	1/154 Wewak_1	ACVVV-LIVDAVLQL-SPLLG
	264-272	A2	VDAVL-QLSPLLGAV-TVVSM	(Wang et al. 2009)	154	14	154/154 B95.8=M81=AG876=AFB1b=Akata=BL36=BL37=C666-1=CCH=Cheptages=CV-ARG=Daudi=D3201.2=E1492=E1503=E1536=1548=E1563=E1577=E1578=E1583=E1587=E1590=EBVaGC1=EBVaGC2=EBVaGC3=EBVaGC4=EBVaGC5=EBVaGC6=EBVaGC7=EBVaGC8=EBVaGC9=FNR=GC-EBV1=GC-EBV2=GC-variant-1=GC-variant-2=GC-variant-3=GC-variant-4=GC-variant-5=GC-variant-6=GC-variant-7=GC-variant-8=GC-variant-9=GC-variant-10=GC-variant-11=GC-variant-12=G…	VDAVL-QLSPLLGAV-TVVSM
	293-301	A2	LSSPG-GLGTLGAAL-LTLAA	(Meij et al. 2002)	154	14	153/154 B95.8=M81=AG876=AFB1b=Akata=BL36=BL37=C666-1=CCH=Cheptages=CV-ARG=Daudi=D3201.2=E1492=E1503=E1536=1548=E1563=E1577=E1578=E1583=E1587=E1590=EBVaGC1=EBVaGC2=EBVaGC3=EBVaGC4=EBVaGC5=EBVaGC6=EBVaGC8=EBVaGC9=FNR=GC-EBV1=GC-EBV2=GC-variant-1=GC-variant-2=GC-variant-3=GC-variant-4=GC-variant-5=GC-variant-6=GC-variant-7=GC-variant-8=GC-variant-9=GC-variant-10=GC-variant-11=GC-variant-12=GC-varian…	LSSPG-GLGTLGAAL-LTLAA	1/154 EBVaGC7	LSSPG-GLGTLGAAL-LTLAT
	329-337	A*02:01	MFLLM-LLWTLVVLL-ICSSC	(Lee et al. 1996)	152	16	152/152 B95.8=M81=AG876=AFB1b=Akata=BL36=BL37=C666-1=CCH=Cheptages=CV-ARG=Daudi=D3201.2=E1492=E1503=E1536=1548=E1563=E1577=E1578=E1583=E1587=E1590=EBVaGC1=EBVaGC2=EBVaGC3=EBVaGC4=EBVaGC5=EBVaGC6=EBVaGC7=EBVaGC8=EBVaGC9=FNR=GC-EBV1=GC-EBV2=GC-variant-1=GC-variant-2=GC-variant-3=GC-variant-4=GC-variant-5=GC-variant-6=GC-variant-7=GC-variant-8=GC-variant-9=GC-variant-10=GC-variant-11=GC-variant-12=G…	MFLLM-LLWTLVVLL-ICSSC
	340-350	A11	VLLIC-SSCSSCPLSKI-LLARL	(Lee et al. 1996)	152	16	90/152 B95.8=AFB1b=AG876=BL37=CCH=Cheptages=CV-ARG=Daudi=E1492=E1503=1548=E1563=E1577=E1578=E1583=E1587=E1590=FNR=GC-variant-5=GC-variant-9=GC-variant-10=GC-variant-11=H002213=H03753A=HL02=HL08=HL11=HN1=HN9=HN12=HN14=HN15=HU11393=K4123-Mi=K4413-Mi=L591=LCL_B958_delEber2=M-ABA=Makau=Mak_1=MP=Mutu=NA19114=NA19315=NA19384=P3HR1=pLCL-TLR1-pre=pLCL-TLR1-post=pLCL-TLR595=RPF=SCL=SG=sLCL-1.02=sLCL-1.04=…	VLLIC-SSCSSCPLSKI-LLARL	36/152 Akata=BL36=EBVaGC1=EBVaGC2=EBVaGC4=EBVaGC5=EBVaGC6=EBVaGC7=EBVaGC8=EBVaGC9=GC-EBV2=GC-variant-1=GC-variant-2=GC-variant-3=GC-variant-4=GC-variant-6=GC-variant-8=GC-variant-12=GC-variant-13=GC1=GD1=HL04=HL05=HL09=HN2=Jijoye=LC4=sLCL-IM1.02=sLCL-IM1.05=sLCL-IM1.16=sLCL-IS1.13=sLCL-IS1.15=sLCL-IS2.01=VGO=Wewak_1=YCCEL1	VLLIC-SSCSSCPLTKI-LLARL	21/152 M81=C666-1=D3201.2=EBVaGC3=EBV-1=GC-variant-7=GD2=HKN14=HKN15=HKN19=HKNPC1=HKNPC2=HKNPC3=HKNPC4=HKNPC5=HKNPC6=HKNPC7=HKNPC8=HKNPC9=HNNPC7=Saliva1	VLLIC-SSCSSCPLSKV-LLARL	4/152 H018436D=H058015C=HL01=sLCL-1.12	VLLIC-SSCSSCPLSRN-LLARL	1/152 E1536	VLLIC-SSCSSCSLSKI-LLARL
	345-352	B8	SSCSS-CPLSKILL-ARLFL	(Tsang and Munz 2011)	152	16	90/152 B95.8=AFB1b=AG876=BL37=CCH=Cheptages=CV-ARG=Daudi=E1492=E1503=1548=E1563=E1577=E1578=E1583=E1587=E1590=FNR=GC-variant-5=GC-variant-9=GC-variant-10=GC-variant-11=H002213=H03753A=HL02=HL08=HL11=HN1=HN9=HN12=HN14=HN15=HU11393=K4123-Mi=K4413-Mi=L591=LCL_B958_delEber2=M-ABA=Makau=Mak_1=MP=Mutu=NA19114=NA19315=NA19384=P3HR1=pLCL-TLR1-pre=pLCL-TLR1-post=pLCL-TLR595=RPF=SCL=SG=sLCL-1.02=sLCL-1.04=…	SSCSS-CPLSKILL-ARLFL	36/152 Akata=BL36=EBVaGC1=EBVaGC2=EBVaGC4=EBVaGC5=EBVaGC6=EBVaGC7=EBVaGC8=EBVaGC9=GC-EBV2=GC-variant-1=GC-variant-2=GC-variant-3=GC-variant-4=GC-variant-6=GC-variant-8=GC-variant-12=GC-variant-13=GC1=GD1=HL04=HL05=HL09=HN2=Jijoye=LC4=sLCL-IM1.02=sLCL-IM1.05=sLCL-IM1.16=sLCL-IS1.13=sLCL-IS1.15=sLCL-IS2.01=VGO=Wewak_1=YCCEL1	SSCSS-CPLTKILL-ARLFL	21/152 M81=C666-1=D3201.2=EBVaGC3=EBV-1=GC-variant-7=GD2=HKN14=HKN15=HKN19=HKNPC1=HKNPC2=HKNPC3=HKNPC4=HKNPC5=HKNPC6=HKNPC7=HKNPC8=HKNPC9=HNNPC7=Saliva1	SSCSS-CPLSKVLL-ARLFL	4/152 H018436D=H058015C=HL01=sLCL-1.12	SSCSS-CPLSRNLL-ARLFL	1/152 E1536	SSCSS-CSLSKILL-ARLFL
	350-358	A29	CPLSK-ILLARLFLY-ALALL	(Straathof et al. 2005)	152	16	89/152 B95.8=AFB1b=AG876=BL37=CCH=Cheptages=CV-ARG=Daudi=E1492=E1503=1548=E1563=E1577=E1578=E1583=E1587=E1590=FNR=GC-variant-5=GC-variant-9=GC-variant-10=GC-variant-11=H002213=H03753A=HL02=HL08=HL11=HN1=HN9=HN12=HN14=HN15=HU11393=K4123-Mi=K4413-Mi=L591=LCL_B958_delEber2=M-ABA=Makau=Mak_1=MP=NA19114=NA19315=NA19384=P3HR1=pLCL-TLR1-pre=pLCL-TLR1-post=pLCL-TLR595=RPF=SCL=SG=sLCL-1.02=sLCL-1.04=sLCL-…	CPLSK-ILLARLFLY-ALALL	36/152 Akata=BL36=EBVaGC1=EBVaGC2=EBVaGC4=EBVaGC5=EBVaGC6=EBVaGC7=EBVaGC8=EBVaGC9=GC-EBV2=GC-variant-1=GC-variant-2=GC-variant-3=GC-variant-4=GC-variant-6=GC-variant-8=GC-variant-12=GC-variant-13=GC1=GD1=HL04=HL05=HL09=HN2=Jijoye=LC4=sLCL-IM1.02=sLCL-IM1.05=sLCL-IM1.16=sLCL-IS1.13=sLCL-IS1.15=sLCL-IS2.01=VGO=Wewak_1=YCCEL1	CPLTK-ILLARLFLY-ALALL	21/152 M81=C666-1=D3201.2=EBVaGC3=EBV-1=GC-variant-7=GD2=HKN14=HKN15=HKN19=HKNPC1=HKNPC2=HKNPC3=HKNPC4=HKNPC5=HKNPC6=HKNPC7=HKNPC8=HKNPC9=HNNPC7=Saliva1	CPLSK-VLLARLFLY-ALALL	4/152 H018436D=H058015C=HL01=sLCL-1.12	CPLSR-NLLARLFLY-ALALL	1/152 E1536	CSLSK-ILLARLFLY-ALALL	1/152 Mutu	CPLSK-ILLARLFLC-ALALL
	356-364	A2	LLARL-FLYALALLL-LASAL	(Lautscham et al. 2003)	152	16	151/152 B95.8=M81=AG876=AFB1b=Akata=BL36=BL37=C666-1=CCH=Cheptages=CV-ARG=Daudi=D3201.2=E1492=E1503=E1536=1548=E1563=E1577=E1578=E1583=E1587=E1590=EBVaGC1=EBVaGC2=EBVaGC3=EBVaGC4=EBVaGC5=EBVaGC6=EBVaGC7=EBVaGC8=EBVaGC9=FNR=GC-EBV1=GC-EBV2=GC-variant-1=GC-variant-2=GC-variant-3=GC-variant-4=GC-variant-5=GC-variant-6=GC-variant-7=GC-variant-8=GC-variant-9=GC-variant-10=GC-variant-11=GC-variant-12=G…	LLARL-FLYALALLL-LASAL	1/152 Mutu	LLARL-FLCALALLL-LASAL
	419-427	A24	GSGNR-TYGPVFMCL-GGLLT	(Lee et al. 1996)	151	17	123/151 B95.8=AFB1b=AG876=Akata=BL36=BL37=CCH=Cheptages=CV-ARG=E1492=E1503=E1536=1548=E1563=E1577=E1578=E1583=E1587=E1590=EBVaGC1=EBVaGC2=EBVaGC4=EBVaGC5=EBVaGC7=EBVaGC8=EBVaGC9=FNR=GC-EBV2=GC-variant-1=GC-variant-2=GC-variant-3=GC-variant-4=GC-variant-5=GC-variant-6=GC-variant-7=GC-variant-8=GC-variant-9=GC-variant-10=GC-variant-11=GC-variant-12=GC-variant-13=GC1=GD1=H002213=H018436D=H03753A=H05…	GSGNR-TYGPVFMCL-GGLLT	23/151 M81=C666-1=D3201.2=EBVaGC3=EBVaGC6=GC-EBV1=GD2=HKN15=HKN19=HKNPC1=HKNPC2=HKNPC3=HKNPC4=HKNPC5=HKNPC6=HKNPC7=HKNPC8=HKNPC9=HN2=HNNPC7=Saliva1=VGO=Wewak_1	GSGNR-TYGPVFMSL-GGLLT	3/151 Daudi=Makau=Mak_1	GSGNR-TYGPVFMCL-GGLIT	1/151 sLCL-1.06	GSGNR-TYGPVFMCL-GGLLI	1/151 sLCL-1.19	GSGNR-TYGPVFMCL-GGMLT
	426-434	A*02:01	GPVFM-CLGGLLTMV-AGAVW	(Lee et al. 1993)	151	17	121/151 B95.8=AFB1b=AG876=Akata=BL36=BL37=CCH=Cheptages=CV-ARG=E1492=E1536=1548=E1563=E1577=E1578=E1583=E1587=E1590=EBVaGC1=EBVaGC2=EBVaGC4=EBVaGC5=EBVaGC7=EBVaGC8=EBVaGC9=FNR=GC-EBV2=GC-variant-1=GC-variant-2=GC-variant-3=GC-variant-4=GC-variant-5=GC-variant-6=GC-variant-7=GC-variant-8=GC-variant-9=GC-variant-10=GC-variant-11=GC-variant-12=GC-variant-13=GC1=GD1=H002213=H018436D=H03753A=H058015C=…	GPVFM-CLGGLLTMV-AGAVW	22/151 M81=C666-1=D3201.2=EBVaGC3=EBVaGC6=GC-EBV1=GD2=HKN15=HKN19=HKNPC1=HKNPC2=HKNPC3=HKNPC4=HKNPC5=HKNPC6=HKNPC7=HKNPC8=HKNPC9=HN2=HNNPC7=Saliva1=Wewak_1	GPVFM-SLGGLLTMV-AGAVW	3/151 Daudi=Makau=Mak_1	GPVFM-CLGGLITMV-AGAVW	2/151 E1503=NA19315	GPVFM-CLGGLLTMV-AGTVW	1/151 sLCL-1.06	GPVFM-CLGGLLIMV-AGAVW	1/151 sLCL-1.19	GPVFM-CLGGMLTMV-AGAVW	1/151 VGO	GPVFM-SLGGLLTMV-AGALW
	442-451	A25	AVWLT-VMSNTLLSAW-ILTAG	(Rickinson and Moss 1997)	151	17	117/151 M81=AFB1b=AG876=Akata=BL36=BL37=C666-1=CCH=Cheptages=CV-ARG=D3201.2=E1492=E1536=E1563=E1577=E1578=E1583=E1587=E1590=EBVaGC1=EBVaGC2=EBVaGC3=EBVaGC4=EBVaGC5=EBVaGC6=EBVaGC7=EBVaGC8=EBVaGC9=GC-EBV1=GC-EBV2=GC-variant-1=GC-variant-2=GC-variant-3=GC-variant-4=GC-variant-5=GC-variant-6=GC-variant-7=GC-variant-8=GC-variant-9=GC-variant-10=GC-variant-12=GC-variant-13=GC1=GD1=GD2=H002213=H03753A=…	AVWLT-VMTNTLLSAW-ILTAG	16/151 B95.8=E1548=FNR=HN2=HN9=HN12=HN14=HN15=LCL_B958_delEber2=M-ABA=NA19114=P3HR1=sLCL-IS1.04=sLCL-IS1.18=sLCL-IS1.20=X50-7	AVWLT-VMSNTLLSAW-ILTAG	4/151 Daudi=HL01=Makau=Mak_1	AVWLT-MMTNTLLSAW-ILTAG	4/151 GC-variant-11=H018436D=H058015C=sLCL-1.12	AVWLT-MMTYTLLSAW-ILTAG	3/151 MP=SCL=sLCL-IS1.16	AVWLT-LMTNTLLSAW-ILTAG	2/151 E1503=NA19315	TVWLT-VMTNTLLSAW-ILTAG	1/151 SG	AVWLT-LMTTTLLSAW-ILTAG	1/151 sLCL-1.05	AVWLT-VMANTLLSAW-ILTAG	1/151 sLCL-BL1.03	AVWLT-AMTNTLLSAW-ILTAG	1/151 VGO	ALWLT-VMTNTLLSAW-ILTAG	1/151 Wewak_1	AVWLT-VMSNTLLFAW-ILTAG
	447-455	A2	VMSNT-LLSAWILTA-GFLIF	(Lee et al. 2000)	151	17	120/151 M81=AFB1b=AG876=Akata=BL36=BL37=C666-1=CCH=Cheptages=CV-ARG=D3201.2=E1492=E1503=E1536=E1563=E1577=E1578=E1583=E1587=E1590=EBVaGC1=EBVaGC2=EBVaGC3=EBVaGC4=EBVaGC5=EBVaGC6=EBVaGC7=EBVaGC8=EBVaGC9=GC-EBV1=GC-EBV2=GC-variant-1=GC-variant-2=GC-variant-3=GC-variant-4=GC-variant-5=GC-variant-6=GC-variant-7=GC-variant-8=GC-variant-9=GC-variant-10=GC-variant-12=GC-variant-13=GC1=GD1=GD2=H002213=H0…	VMTNT-LLSAWILTA-GFLIF	16/151 B95.8=E1548=FNR=HN2=HN9=HN12=HN14=HN15=LCL_B958_delEber2=M-ABA=NA19114=P3HR1=sLCL-IS1.04=sLCL-IS1.18=sLCL-IS1.20=X50-7	VMSNT-LLSAWILTA-GFLIF	4/151 Daudi=HL01=Makau=Mak_1	MMTNT-LLSAWILTA-GFLIF	4/151 GC-variant-11=H018436D=H058015C=sLCL-1.12	MMTNY-LLSAWILTA-GFLIF	3/151 MP=SCL=sLCL-IS1.16	LMTNT-LLSAWILTA-GFLIF	1/151 SG	LMTTT-LLSAWILTA-GFLIF	1/151 sLCL-1.05	VMANT-LLSAWILTA-GFLIF	1/151 sLCL-BL1.03	AMTNT-LLSAWILTA-GFLIF	1/151 Wewak_1	VMSNT-LLFAWILTA-GFLIF
	453-461	A*02:06	LSAWI-LTAGFLIFL-IGFAL	(Lee et al. 1996)	151	17	145/151 B95.8=M81=AFB1b=AG876=Akata=BL36=BL37=C666-1=CCH=Cheptages=CV-ARG=D3201.2=Daudi=E1492=E1503=E1536=E1548=E1563=E1577=E1578=E1583=E1587=E1590=EBVaGC1=EBVaGC2=EBVaGC3=EBVaGC4=EBVaGC5=EBVaGC6=EBVaGC7=EBVaGC8=EBVaGC9=FNR=GC-EBV1=GC-EBV2=GC-variant-1=GC-variant-2=GC-variant-3=GC-variant-4=GC-variant-5=GC-variant-6=GC-variant-7=GC-variant-8=GC-variant-9=GC-variant-10=GC-variant-12=GC-variant-13=…	LSAWI-LTAGFLIFL-IGFAL	4/151 GC-variant-11=H018436D=H058015C=sLCL-1.12	LSAWI-LTAGFLIFV-IGFVL	1/151 HL01	LSAWI-LTAGFLIFL-IGFVL	1/151 Wewak_1	LFAWI-LTAGFLIFL-IGFAL
BRLF1	25-38	B18	KQLGS-LVSDYCNVLNKEFT-AGSVE	(Pepperl et al. 1998)	156	12	156/156 B95.8=M81=AFB1b=AG876=Akata=BL36=BL37=C666-1=CCH=Cheptages=CV-ARG=D3201.2=Daudi=E1492=E1503=E1536=E1548=E1563=E1577=E1578=E1583=E1587=E1590=EBVaGC1=EBVaGC2=EBVaGC3=EBVaGC4=EBVaGC5=EBVaGC6=EBVaGC7=EBVaGC8=EBVaGC9=FNR=GC-EBV1=GC-EBV2=GC-variant-1=GC-variant-2=GC-variant-3=GC-variant-4=GC-variant-5=GC-variant-6=GC-variant-7=GC-variant-8=GC-variant-9=GC-variant-10=GC-variant-11=GC-variant-12=…	KQLGS-LVSDYCNVLNKEFT-AGSVE
	25-33	A*02:05	KQLGS-LVSDYCNVL-NKEFT	(Pepperl et al. 1998)	156	12	156/156 B95.8=M81=AFB1b=AG876=Akata=BL36=BL37=C666-1=CCH=Cheptages=CV-ARG=D3201.2=Daudi=E1492=E1503=E1536=E1548=E1563=E1577=E1578=E1583=E1587=E1590=EBVaGC1=EBVaGC2=EBVaGC3=EBVaGC4=EBVaGC5=EBVaGC6=EBVaGC7=EBVaGC8=EBVaGC9=FNR=GC-EBV1=GC-EBV2=GC-variant-1=GC-variant-2=GC-variant-3=GC-variant-4=GC-variant-5=GC-variant-6=GC-variant-7=GC-variant-8=GC-variant-9=GC-variant-10=GC-variant-11=GC-variant-12=…	KQLGS-LVSDYCNVL-NKEFT
	28-37	A24	GSLVS-DYCNVLNKEF-TAGSV	(Pepperl et al. 1998)	156	12	156/156 B95.8=M81=AFB1b=AG876=Akata=BL36=BL37=C666-1=CCH=Cheptages=CV-ARG=D3201.2=Daudi=E1492=E1503=E1536=E1548=E1563=E1577=E1578=E1583=E1587=E1590=EBVaGC1=EBVaGC2=EBVaGC3=EBVaGC4=EBVaGC5=EBVaGC6=EBVaGC7=EBVaGC8=EBVaGC9=FNR=GC-EBV1=GC-EBV2=GC-variant-1=GC-variant-2=GC-variant-3=GC-variant-4=GC-variant-5=GC-variant-6=GC-variant-7=GC-variant-8=GC-variant-9=GC-variant-10=GC-variant-11=GC-variant-12=…	GSLVS-DYCNVLNKEF-TAGSV
	61-75	n. d.	INEAK-AHGREWGGLMATLNI-CNFWA	(Abbott et al. 2013)	156	12	156/156 B95.8=M81=AFB1b=AG876=Akata=BL36=BL37=C666-1=CCH=Cheptages=CV-ARG=D3201.2=Daudi=E1492=E1503=E1536=E1548=E1563=E1577=E1578=E1583=E1587=E1590=EBVaGC1=EBVaGC2=EBVaGC3=EBVaGC4=EBVaGC5=EBVaGC6=EBVaGC7=EBVaGC8=EBVaGC9=FNR=GC-EBV1=GC-EBV2=GC-variant-1=GC-variant-2=GC-variant-3=GC-variant-4=GC-variant-5=GC-variant-6=GC-variant-7=GC-variant-8=GC-variant-9=GC-variant-10=GC-variant-11=GC-variant-12=…	INEAK-AHGREWGGLMATLNI-CNFWA
	91-99	B45	RVRRR-AENAGNDAC-SIACP	(Pudney et al. 2005)	156	12	156/156 B95.8=M81=AFB1b=AG876=Akata=BL36=BL37=C666-1=CCH=Cheptages=CV-ARG=D3201.2=Daudi=E1492=E1503=E1536=E1548=E1563=E1577=E1578=E1583=E1587=E1590=EBVaGC1=EBVaGC2=EBVaGC3=EBVaGC4=EBVaGC5=EBVaGC6=EBVaGC7=EBVaGC8=EBVaGC9=FNR=GC-EBV1=GC-EBV2=GC-variant-1=GC-variant-2=GC-variant-3=GC-variant-4=GC-variant-5=GC-variant-6=GC-variant-7=GC-variant-8=GC-variant-9=GC-variant-10=GC-variant-11=GC-variant-12=…	RVRRR-AENAGNDAC-SIACP
	101-115	A24/C2	NDACS-IACPIVMRYVLDHLI-VVTDR	(Pudney et al. 2005)	156	12	156/156 B95.8=M81=AFB1b=AG876=Akata=BL36=BL37=C666-1=CCH=Cheptages=CV-ARG=D3201.2=Daudi=E1492=E1503=E1536=E1548=E1563=E1577=E1578=E1583=E1587=E1590=EBVaGC1=EBVaGC2=EBVaGC3=EBVaGC4=EBVaGC5=EBVaGC6=EBVaGC7=EBVaGC8=EBVaGC9=FNR=GC-EBV1=GC-EBV2=GC-variant-1=GC-variant-2=GC-variant-3=GC-variant-4=GC-variant-5=GC-variant-6=GC-variant-7=GC-variant-8=GC-variant-9=GC-variant-10=GC-variant-11=GC-variant-12=…	NDACS-IACPIVMRYVLDHLI-VVTDR
	109-117	A*02:01	PIVMR-YVLDHLIVV-TDRFF	(Saulquin et al. 2000)	156	12	156/156 B95.8=M81=AFB1b=AG876=Akata=BL36=BL37=C666-1=CCH=Cheptages=CV-ARG=D3201.2=Daudi=E1492=E1503=E1536=E1548=E1563=E1577=E1578=E1583=E1587=E1590=EBVaGC1=EBVaGC2=EBVaGC3=EBVaGC4=EBVaGC5=EBVaGC6=EBVaGC7=EBVaGC8=EBVaGC9=FNR=GC-EBV1=GC-EBV2=GC-variant-1=GC-variant-2=GC-variant-3=GC-variant-4=GC-variant-5=GC-variant-6=GC-variant-7=GC-variant-8=GC-variant-9=GC-variant-10=GC-variant-11=GC-variant-12=…	PIVMR-YVLDHLIVV-TDRFF
	121-135	n. d.	VVTDR-FFIQAPSNRVMIPAT-IGTAM	(Pepperl et al. 1998)	156	12	156/156 B95.8=M81=AFB1b=AG876=Akata=BL36=BL37=C666-1=CCH=Cheptages=CV-ARG=D3201.2=Daudi=E1492=E1503=E1536=E1548=E1563=E1577=E1578=E1583=E1587=E1590=EBVaGC1=EBVaGC2=EBVaGC3=EBVaGC4=EBVaGC5=EBVaGC6=EBVaGC7=EBVaGC8=EBVaGC9=FNR=GC-EBV1=GC-EBV2=GC-variant-1=GC-variant-2=GC-variant-3=GC-variant-4=GC-variant-5=GC-variant-6=GC-variant-7=GC-variant-8=GC-variant-9=GC-variant-10=GC-variant-11=GC-variant-12=…	VVTDR-FFIQAPSNRVMIPAT-IGTAM
	134-142	A11	RVMIP-ATIGTAMYK-LLKHS	(Pepperl et al. 1998)	156	12	156/156 B95.8=M81=AFB1b=AG876=Akata=BL36=BL37=C666-1=CCH=Cheptages=CV-ARG=D3201.2=Daudi=E1492=E1503=E1536=E1548=E1563=E1577=E1578=E1583=E1587=E1590=EBVaGC1=EBVaGC2=EBVaGC3=EBVaGC4=EBVaGC5=EBVaGC6=EBVaGC7=EBVaGC8=EBVaGC9=FNR=GC-EBV1=GC-EBV2=GC-variant-1=GC-variant-2=GC-variant-3=GC-variant-4=GC-variant-5=GC-variant-6=GC-variant-7=GC-variant-8=GC-variant-9=GC-variant-10=GC-variant-11=GC-variant-12=…	RVMIP-ATIGTAMYK-LLKHS
	145-159	A3	MYKLL-KHSRVRAYTYSKVLG-VDRAA	(Pepperl et al. 1998)	156	12	156/156 B95.8=M81=AFB1b=AG876=Akata=BL36=BL37=C666-1=CCH=Cheptages=CV-ARG=D3201.2=Daudi=E1492=E1503=E1536=E1548=E1563=E1577=E1578=E1583=E1587=E1590=EBVaGC1=EBVaGC2=EBVaGC3=EBVaGC4=EBVaGC5=EBVaGC6=EBVaGC7=EBVaGC8=EBVaGC9=FNR=GC-EBV1=GC-EBV2=GC-variant-1=GC-variant-2=GC-variant-3=GC-variant-4=GC-variant-5=GC-variant-6=GC-variant-7=GC-variant-8=GC-variant-9=GC-variant-10=GC-variant-11=GC-variant-12=…	MYKLL-KHSRVRAYTYSKVLG-VDRAA
	225-239	A2	DVKDV-RALIKTLPRASYSSH-AGQRS	(Pepperl et al. 1998)	156	12	154/156 B95.8=M81=AFB1b=AG876=Akata=BL36=BL37=C666-1=CCH=Cheptages=CV-ARG=D3201.2=Daudi=E1492=E1503=E1536=E1548=E1563=E1577=E1578=E1583=E1587=E1590=EBVaGC1=EBVaGC2=EBVaGC3=EBVaGC4=EBVaGC5=EBVaGC6=EBVaGC7=EBVaGC8=EBVaGC9=FNR=GC-EBV1=GC-EBV2=GC-variant-1=GC-variant-2=GC-variant-3=GC-variant-4=GC-variant-5=GC-variant-6=GC-variant-7=GC-variant-8=GC-variant-9=GC-variant-10=GC-variant-11=GC-variant-12=…	DVKDV-RALIKTLPRASYSSH-AGQRS	2/156 H03753A=HU11393	DVKDV-RSLIKTLPRASYSSH-AGQRS
	393-407	Cw4	HQESD-ERPIFPHPSKPTFLP-PVKRK	(Pepperl et al. 1998)	156	12	154/156 B95.8=M81=AFB1b=AG876=Akata=BL36=BL37=C666-1=CCH=Cheptages=CV-ARG=D3201.2=Daudi=E1492=E1503=E1536=E1548=E1563=E1577=E1578=E1583=E1587=E1590=EBVaGC1=EBVaGC2=EBVaGC3=EBVaGC4=EBVaGC5=EBVaGC6=EBVaGC7=EBVaGC8=EBVaGC9=FNR=GC-EBV1=GC-EBV2=GC-variant-1=GC-variant-2=GC-variant-3=GC-variant-4=GC-variant-5=GC-variant-6=GC-variant-7=GC-variant-8=GC-variant-9=GC-variant-10=GC-variant-11=GC-variant-12=…	HQESD-ERPIFPHPSKPTFLP-PVKRK	2/156 HKN15=HKN19	HQESD-ERPIFPHPSKSTFFP-PVKRK
	441-455	n. d.	VFEGR-EVCQPKRIRPFHPPG-SPWAN	(Pepperl et al. 1998)	156	12	153/156 B95.8=M81=AFB1b=AG876=Akata=BL36=BL37=C666-1=CCH=Cheptages=CV-ARG=D3201.2=Daudi=E1492=E1503=E1536=E1548=E1563=E1577=E1578=E1583=E1587=E1590=EBVaGC1=EBVaGC2=EBVaGC3=EBVaGC4=EBVaGC5=EBVaGC6=EBVaGC7=EBVaGC8=EBVaGC9=FNR=GC-EBV1=GC-EBV2=GC-variant-1=GC-variant-2=GC-variant-3=GC-variant-4=GC-variant-5=GC-variant-6=GC-variant-7=GC-variant-8=GC-variant-9=GC-variant-10=GC-variant-11=GC-variant-12=…	VFEGR-EVCQPKRIRPFHPPG-SPWAN	2/156 sLCL-IM1.09=sLCL-IS1.15	MFEGR-EVCQPKRIRPFHPPG-SPWAN	1/156 sLCL-IS2.01	VFKGR-EVCQPKRIRPFHPPG-SPWAN
	529-542	B61	DTVIP-QKEEAAICGQMDLS-HPPPR	(Pepperl et al. 1998)	156	12	97/156 M81=AFB1b=AG876=Akata=BL36=BL37=C666-1=Cheptages=D3201.2=E1577=E1578=E1587=E1590=EBVaGC1=EBVaGC3=EBVaGC4=EBVaGC5=EBVaGC6=EBVaGC7=EBVaGC8=EBVaGC9=GC-EBV2=GC-variant-1=GC-variant-2=GC-variant-3=GC-variant-4=GC-variant-6=GC-variant-7=GC-variant-8=GC-variant-9=GC-variant-10=GC-variant-11=GC-variant-12=GC-variant-13=GD1=GD2=H002213=H018436D=H058015C=HKN14=HKN15=HKN19=HKNPC1=HKNPC2=HKNPC3=HKNPC4…	DTVIP-QKEEAAICGQMDLN-HPPPR	56/156 B95.8=CCH=CV-ARG=Daudi=E1492=E1503=E1536=E1548=E1563=E1583=FNR=GC-variant-5=H03753A=HL02=HL08=HL1=HN12=HN15=HU11393=L591=LCL_B958_delEber2=M-ABA=MP=Mutu=NA19114=NA19315=NA19384=P3HR1=pLCL-TLR595=SG=sLCL-1.02=sLCL-1.04=sLCL-1.05=sLCL-1.06=sLCL-1.07=sLCL-1.08=sLCL-1.09=sLCL-1.10=sLCL-1.11=sLCL-1.12=sLCL-1.13=sLCL-1.17=sLCL-1.19=sLCL-1.24=sLCL-BL1.03=sLCL-BL1.20=sLCL-IS1.01=sLCL-IS1.03=sLCL-I…	DTVIP-QKEEAAICGQMDLS-HPPPR	1/156 EBVaGC2	DTVIP-Q(1aa del)EEAAICGQMDLN-HPPPR	1/156 GC-EBV1	DTVIP-QKEEAAICGQMDLY-HPPPR	1/156 GC1	DTVIP-QKEEAAICGEMDLN-HPPPR
	592-605	n. d.	LLHAM-HISTGLSIFDTSLF-	(Abbott et al. 2013)	156	12	156/156 B95.8=M81=AFB1b=AG876=Akata=BL36=BL37=C666-1=CCH=Cheptages=CV-ARG=D3201.2=Daudi=E1492=E1503=E1536=E1548=E1563=E1577=E1578=E1583=E1587=E1590=EBVaGC1=EBVaGC2=EBVaGC3=EBVaGC4=EBVaGC5=EBVaGC6=EBVaGC7=EBVaGC8=EBVaGC9=FNR=GC-EBV1=GC-EBV2=GC-variant-1=GC-variant-2=GC-variant-3=GC-variant-4=GC-variant-5=GC-variant-6=GC-variant-7=GC-variant-8=GC-variant-9=GC-variant-10=GC-variant-11=GC-variant-12=…	LLHAM-HISTGLSIFDTSLF-xxxxx
BZLF1	14-23	B51.1	EDVKF-TPDPYQVPFV-QAFDQ	(Rist et al. 2015)	157	11	157/157 B95.8=M81=AG876=AFB1b=Akata=BL36=BL37=C666-1=CCH=Cheptages=CG3=CV-ARG=D3201.2=Daudi=E1492=E1503=E1536=1548=E1563=E1577=E1578=E1583=E1587=E1590=EBVaGC1=EBVaGC2=EBVaGC3=EBVaGC4=EBVaGC5=EBVaGC6=EBVaGC7=EBVaGC8=EBVaGC9=FNR=GC-EBV1=GC-EBV2=GC-variant-1=GC-variant-2=GC-variant-3=GC-variant-4=GC-variant-5=GC-variant-6=GC-variant-7=GC-variant-8=GC-variant-9=GC-variant-10=GC-variant-11=GC-variant-…	EDVKF-TPDPYQVPFV-QAFDQ
	16-26	B7	VKFTP-DPYQVPFVQAF-DQATR	(Quinn et al. 2014)	157	11	157/157 B95.8=M81=AG876=AFB1b=Akata=BL36=BL37=C666-1=CCH=Cheptages=CG3=CV-ARG=D3201.2=Daudi=E1492=E1503=E1536=1548=E1563=E1577=E1578=E1583=E1587=E1590=EBVaGC1=EBVaGC2=EBVaGC3=EBVaGC4=EBVaGC5=EBVaGC6=EBVaGC7=EBVaGC8=EBVaGC9=FNR=GC-EBV1=GC-EBV2=GC-variant-1=GC-variant-2=GC-variant-3=GC-variant-4=GC-variant-5=GC-variant-6=GC-variant-7=GC-variant-8=GC-variant-9=GC-variant-10=GC-variant-11=GC-variant-…	VKFTP-DPYQVPFVQAF-DQATR
	18-26	Cw3	FTPDP-YQVPFVQAF-DQATR	(Rist et al. 2015)	157	11	157/157 B95.8=M81=AG876=AFB1b=Akata=BL36=BL37=C666-1=CCH=Cheptages=CG3=CV-ARG=D3201.2=Daudi=E1492=E1503=E1536=1548=E1563=E1577=E1578=E1583=E1587=E1590=EBVaGC1=EBVaGC2=EBVaGC3=EBVaGC4=EBVaGC5=EBVaGC6=EBVaGC7=EBVaGC8=EBVaGC9=FNR=GC-EBV1=GC-EBV2=GC-variant-1=GC-variant-2=GC-variant-3=GC-variant-4=GC-variant-5=GC-variant-6=GC-variant-7=GC-variant-8=GC-variant-9=GC-variant-10=GC-variant-11=GC-variant-…	FTPDP-YQVPFVQAF-DQATR
	44-52	B7	PSQAP-LPCVLWPVL-PEPLP	(Woodberry et al. 2005)	157	11	147/157 B95.8=M81=AG876=AFB1b=Akata=BL36=BL37=C666-1=CCH=Cheptages=CG3=CV-ARG=D3201.2=Daudi=E1492=E1503=E1536=1548=E1563=E1577=E1578=E1583=E1587=E1590=EBVaGC1=EBVaGC2=EBVaGC3=EBVaGC4=EBVaGC5=EBVaGC6=EBVaGC7=EBVaGC8=EBVaGC9=FNR=GC-EBV1=GC-EBV2=GC-variant-2=GC-variant-5=GC-variant-6=GC-variant-7=GC-variant-8=GC-variant-9=GC-variant-10=GC-variant-11=GC-variant-13=GC1=GD1=GD2=H002213=H018436D=H03753A…	PSQAP-LPCVLWPVL-PEPLP	6/157 HL04=HL05=HL09=sLCL-IM1.02=sLCL-IM1.05=sLCL-IS1.13	PSQAP-LPCVLWPVL-PEPLS	3/157 GC-variant-1=GC-variant-3=GC-variant-12	PSQAP-LPCVLWPVL-PEPLQ	1/157 GC-variant-4	PSQAP-LPCVLWPVL-PDPLP
	52-64	B*35:08	VLWPV-LPEPLPQGQLTAY-HVSTA	(Green et al. 2004)	157	11	93/157 B95.8=CCH=CV-ARG=D3201.2=Daudi=E1492=E1503=E1536=1548=E1563=E1577=E1578=E1587=E1590=EBVaGC1=EBVaGC5=EBVaGC8=FNR=GC-EBV1=GC-variant-2=GC-variant-5=GC-variant-8=GC-variant-9=GC-variant-10=GC-variant-11=GC-variant-13=GC1=H002213=H018436D=H03753A=H058015C=HKN14=HKNPC6=HKNPC7=HL01=HL02=HL08=HL11=HN12=HN15=HNNPC7=HU11393=K4123-Mi=K4413-Mi=L591=LC2=LCL_B958_delEber2=M-ABA=MP=Mutu=NA19114=NA19315=…	VLWPV-LPEPLPQGQLTAY-HVSTA	51/157 M81=AFB1b=AG876=Akata=BL36=C666-1=CG3=Cheptages=EBVaGC2=EBVaGC3=EBVaGC4=EBVaGC6=EBVaGC7=EBVaGC9=GC-variant-6=GC-variant-7=GD1=GD2=HKN15=HKN19=HKNPC1=HKNPC2=HKNPC3=HKNPC4=HKNPC5=HKNPC8=HKNPC9=HN1=HN2=HN3=HN14=HN16=Jijoye=LC1=LC3=LC4=Makau=Mak_1=P3HR1=RPF=SCL=sLCL-1.18=sLCL-2.14=sLCL-2.15=sLCL-2.16=sLCL-2.21=sLCL-2.22=sLCL-IS1.15=sLCL-IS2.01=VA=Wewak_1	VLWPV-LPEPLPQGQLTAY-HVSAA	6/157 HL04=HL05=HL09=sLCL-IM1.02=sLCL-IM1.05=sLCL-IS1.13	VLWPV-LPEPLSQSQITAY-HVSTA	3/157 GC-variant-1=GC-variant-3=GC-variant-12	VLWPV-LPEPLQQGQLTAY-HVSTA	1/157 BL37	VLWPV-LPEPLPQGQITAY-HVSTA	1/157 E1583	VLWPV-LPEPLPQGQLTGY-HVSTA	1/157 GC-variant-4	VLWPV-LPDPLPQGQLTAY-HVSAA	1/157 GC-EBV2	VLWPV-LPEPLPQSQLTAY-HVSTA
	54-64	B*35:01	WPVLP-EPLPQGQLTAY-HVSTA	(Saulquin et al. 2000)	157	11	93/157 B95.8=CCH=CV-ARG=D3201.2=Daudi=E1492=E1503=E1536=1548=E1563=E1577=E1578=E1587=E1590=EBVaGC1=EBVaGC5=EBVaGC8=FNR=GC-EBV1=GC-variant-2=GC-variant-5=GC-variant-8=GC-variant-9=GC-variant-10=GC-variant-11=GC-variant-13=GC1=H002213=H018436D=H03753A=H058015C=HKN14=HKNPC6=HKNPC7=HL01=HL02=HL08=HL11=HN12=HN15=HNNPC7=HU11393=K4123-Mi=K4413-Mi=L591=LC2=LCL_B958_delEber2=M-ABA=MP=Mutu=NA19114=NA19315=…	WPVLP-EPLPQGQLTAY-HVSTA	51/157 M81=AFB1b=AG876=Akata=BL36=C666-1=CG3=Cheptages=EBVaGC2=EBVaGC3=EBVaGC4=EBVaGC6=EBVaGC7=EBVaGC9=GC-variant-6=GC-variant-7=GD1=GD2=HKN15=HKN19=HKNPC1=HKNPC2=HKNPC3=HKNPC4=HKNPC5=HKNPC8=HKNPC9=HN1=HN2=HN3=HN14=HN16=Jijoye=LC1=LC3=LC4=Makau=Mak_1=P3HR1=RPF=SCL=sLCL-1.18=sLCL-2.14=sLCL-2.15=sLCL-2.16=sLCL-2.21=sLCL-2.22=sLCL-IS1.15=sLCL-IS2.01=VA=Wewak_1	WPVLP-EPLPQGQLTAY-HVSAA	6/157 HL04=HL05=HL09=sLCL-IM1.02=sLCL-IM1.05=sLCL-IS1.13	WPVLP-EPLSQSQITAY-HVSTA	3/157 GC-variant-1=GC-variant-3=GC-variant-12	WPVLP-EPLQQGQLTAY-HVSTA	1/157 BL37	WPVLP-EPLPQGQITAY-HVSTA	1/157 E1583	WPVLP-EPLPQGQLTGY-HVSTA	1/157 GC-variant-4	WPVLP-DPLPQGQLTAY-HVSAA	1/157 GC-EBV2	WPVLP-EPLPQSQLTAY-HVSTA
	65-74	A25	QLTAY-HVSTAPTGSW-FSAPQ	(Rist et al. 2015)	157	11	97/157 B95.8=CCH=CV-ARG=D3201.2=Daudi=E1492=E1503=E1536=1548=E1563=E1577=E1578=E1587=E1590=EBVaGC1=EBVaGC5=EBVaGC8=FNR=GC-EBV1=GC-EBV2=GC-variant-1=GC-variant-2=GC-variant-3=GC-variant-5=GC-variant-8=GC-variant-9=GC-variant-10=GC-variant-11=GC-variant-12=GC-variant-13=GC1=H002213=H018436D=H03753A=H058015C=HKN14=HKNPC6=HKNPC7=HL01=HL02=HL08=HL11=HN12=HN15=HNNPC7=HU11393=K4123-Mi=K4413-Mi=L591=LC2=…	QLTAY-HVSTAPTGSW-FSAPQ	52/157 M81=AFB1b=AG876=Akata=BL36=C666-1=CG3=Cheptages=EBVaGC2=EBVaGC3=EBVaGC4=EBVaGC6=EBVaGC7=EBVaGC9=GC-variant-4=GC-variant-6=GC-variant-7=GD1=GD2=HKN15=HKN19=HKNPC1=HKNPC2=HKNPC3=HKNPC4=HKNPC5=HKNPC8=HKNPC9=HN1=HN2=HN3=HN14=HN16=Jijoye=LC1=LC3=LC4=Makau=Mak_1=P3HR1=RPF=SCL=sLCL-1.18=sLCL-2.14=sLCL-2.15=sLCL-2.16=sLCL-2.21=sLCL-2.22=sLCL-IS1.15=sLCL-IS2.01=VA=Wewak_1	QLTAY-HVSAAPTGSW-FPAPQ	7/157 BL37=HL04=HL05=HL09=sLCL-IM1.02=sLCL-IM1.05=sLCL-IS1.13	QITAY-HVSTAPTGSW-FSAPQ	1/157 E1583	QLTGY-HVSTAPTGSW-FSAPQ
	66-75	B*58:01	LTAYH-VSTAPTGSWF-SAPQP	(Abbott et al. 2013)	157	11	97/157 B95.8=CCH=CV-ARG=D3201.2=Daudi=E1492=E1503=E1536=1548=E1563=E1577=E1578=E1587=E1590=EBVaGC1=EBVaGC5=EBVaGC8=FNR=GC-EBV1=GC-EBV2=GC-variant-1=GC-variant-2=GC-variant-3=GC-variant-5=GC-variant-8=GC-variant-9=GC-variant-10=GC-variant-11=GC-variant-12=GC-variant-13=GC1=H002213=H018436D=H03753A=H058015C=HKN14=HKNPC6=HKNPC7=HL01=HL02=HL08=HL11=HN12=HN15=HNNPC7=HU11393=K4123-Mi=K4413-Mi=L591=LC2=…	LTAYH-VSTAPTGSWF-SAPQP	52/157 M81=AFB1b=AG876=Akata=BL36=C666-1=CG3=Cheptages=EBVaGC2=EBVaGC3=EBVaGC4=EBVaGC6=EBVaGC7=EBVaGC9=GC-variant-4=GC-variant-6=GC-variant-7=GD1=GD2=HKN15=HKN19=HKNPC1=HKNPC2=HKNPC3=HKNPC4=HKNPC5=HKNPC8=HKNPC9=HN1=HN2=HN3=HN14=HN16=Jijoye=LC1=LC3=LC4=Makau=Mak_1=P3HR1=RPF=SCL=sLCL-1.18=sLCL-2.14=sLCL-2.15=sLCL-2.16=sLCL-2.21=sLCL-2.22=sLCL-IS1.15=sLCL-IS2.01=VA=Wewak_1	LTAYH-VSAAPTGSWF-PAPQP	7/157 BL37=HL04=HL05=HL09=sLCL-IM1.02=sLCL-IM1.05=sLCL-IS1.13	ITAYH-VSTAPTGSWF-SAPQP	1/157 E1583	LTGYH-VSTAPTGSWF-SAPQP
	67-75	Cw3	TAYHV-STAPTGSWF-SAPQP	(Rist et al. 2015)	157	11	97/157 B95.8=CCH=CV-ARG=D3201.2=Daudi=E1492=E1503=E1536=1548=E1563=E1577=E1578=E1587=E1590=EBVaGC1=EBVaGC5=EBVaGC8=FNR=GC-EBV1=GC-EBV2=GC-variant-1=GC-variant-2=GC-variant-3=GC-variant-5=GC-variant-8=GC-variant-9=GC-variant-10=GC-variant-11=GC-variant-12=GC-variant-13=GC1=H002213=H018436D=H03753A=H058015C=HKN14=HKNPC6=HKNPC7=HL01=HL02=HL08=HL11=HN12=HN15=HNNPC7=HU11393=K4123-Mi=K4413-Mi=L591=LC2=…	TAYHV-STAPTGSWF-SAPQP	52/157 M81=AFB1b=AG876=Akata=BL36=C666-1=CG3=Cheptages=EBVaGC2=EBVaGC3=EBVaGC4=EBVaGC6=EBVaGC7=EBVaGC9=GC-variant-4=GC-variant-6=GC-variant-7=GD1=GD2=HKN15=HKN19=HKNPC1=HKNPC2=HKNPC3=HKNPC4=HKNPC5=HKNPC8=HKNPC9=HN1=HN2=HN3=HN14=HN16=Jijoye=LC1=LC3=LC4=Makau=Mak_1=P3HR1=RPF=SCL=sLCL-1.18=sLCL-2.14=sLCL-2.15=sLCL-2.16=sLCL-2.21=sLCL-2.22=sLCL-IS1.15=sLCL-IS2.01=VA=Wewak_1	TAYHV-SAAPTGSWF-PAPQP	7/157 BL37=HL04=HL05=HL09=sLCL-IM1.02=sLCL-IM1.05=sLCL-IS1.13	TAYHV-STAPTGSWF-SAPQP	1/157 E1583	TGYHV-STAPTGSWF-SAPQP
	77-86	B*35:08	GSWFS-APQPAPENAY-QAYAA	(Tynan et al. 2005)	157	11	105/157 B95.8=BL37=CCH=CV-ARG=D3201.2=Daudi=E1492=E1503=E1536=1548=E1563=E1577=E1578=E1583=E1587=E1590=EBVaGC1=EBVaGC5=EBVaGC8=FNR=GC-EBV1=GC-EBV2=GC-variant-1=GC-variant-2=GC-variant-3=GC-variant-5=GC-variant-8=GC-variant-9=GC-variant-10=GC-variant-11=GC-variant-12=GC-variant-13=GC1=H002213=H018436D=H03753A=H058015C=HKN14=HKNPC6=HKNPC7=HL01=HL02=HL04=HL05=HL08=HL09=HL11=HN12=HN15=HNNPC7=HU11393=…	GSWFS-APQPAPENAY-QAYAA	52/157 M81=AFB1b=AG876=Akata=BL36=C666-1=CG3=Cheptages=EBVaGC2=EBVaGC3=EBVaGC4=EBVaGC6=EBVaGC7=EBVaGC9=GC-variant-4=GC-variant-6=GC-variant-7=GD1=GD2=HKN15=HKN19=HKNPC1=HKNPC2=HKNPC3=HKNPC4=HKNPC5=HKNPC8=HKNPC9=HN1=HN2=HN3=HN14=HN16=Jijoye=LC1=LC3=LC4=Makau=Mak_1=P3HR1=RPF=SCL=sLCL-1.18=sLCL-2.14=sLCL-2.15=sLCL-2.16=sLCL-2.21=sLCL-2.22=sLCL-IS1.15=sLCL-IS2.01=VA=Wewak_1	GSWFP-APQPAPENAY-QAYAA
	79-89	B*35:01/.08	WFSAP-QPAPENAYQAY-AAPQL	( Burrows et al. 2008)	157	11	98/157 B95.8=BL37=CCH=CV-ARG=D3201.2=Daudi=E1492=E1503=E1536=1548=E1563=E1577=E1578=E1583=E1587=E1590=EBVaGC1=EBVaGC5=FNR=GC-EBV2=GC-variant-2=GC-variant-5=GC-variant-9=GC-variant-10=GC-variant-11=GC-variant-13=H002213=H018436D=H03753A=H058015C=HKN14=HKNPC6=HKNPC7=HL01=HL02=HL04=HL05=HL08=HL09=HL11=HN12=HN15=HNNPC7=HU11393=K4123-Mi=K4413-Mi=L591=LC2=LCL_B958_delEber2=M-ABA=MP=Mutu=NA19114=NA19315…	WFSAP-QPAPENAYQAY-AAPQL	52/157 M81=AFB1b=AG876=Akata=BL36=C666-1=CG3=Cheptages=EBVaGC2=EBVaGC3=EBVaGC4=EBVaGC6=EBVaGC7=EBVaGC9=GC-variant-4=GC-variant-6=GC-variant-7=GD1=GD2=HKN15=HKN19=HKNPC1=HKNPC2=HKNPC3=HKNPC4=HKNPC5=HKNPC8=HKNPC9=HN1=HN2=HN3=HN14=HN16=Jijoye=LC1=LC3=LC4=Makau=Mak_1=P3HR1=RPF=SCL=sLCL-1.18=sLCL-2.14=sLCL-2.15=sLCL-2.16=sLCL-2.21=sLCL-2.22=sLCL-IS1.15=sLCL-IS2.01=VA=Wewak_1	WFPAP-QPAPENAYQAY-AAPQL	7/157 EBVaGC8=GC-EBV1=GC-variant-1=GC-variant3=GC-variant8=GC-variant12=GC1	WFSAP-QPAPENAYQAY-AASQL
	81-89	B*35:01	SAPQP-APENAYQAY-AAPQL	(Redchenko and Rickinson 1999)	157	11	98/157 B95.8=BL37=CCH=CV-ARG=D3201.2=Daudi=E1492=E1503=E1536=1548=E1563=E1577=E1578=E1583=E1587=E1590=EBVaGC1=EBVaGC5=FNR=GC-EBV2=GC-variant-2=GC-variant-5=GC-variant-9=GC-variant-10=GC-variant-11=GC-variant-13=H002213=H018436D=H03753A=H058015C=HKN14=HKNPC6=HKNPC7=HL01=HL02=HL04=HL05=HL08=HL09=HL11=HN12=HN15=HNNPC7=HU11393=K4123-Mi=K4413-Mi=L591=LC2=LCL_B958_delEber2=M-ABA=MP=Mutu=NA19114=NA19315…	SAPQP-APENAYQAY-AAPQL	52/157 M81=AFB1b=AG876=Akata=BL36=C666-1=CG3=Cheptages=EBVaGC2=EBVaGC3=EBVaGC4=EBVaGC6=EBVaGC7=EBVaGC9=GC-variant-4=GC-variant-6=GC-variant-7=GD1=GD2=HKN15=HKN19=HKNPC1=HKNPC2=HKNPC3=HKNPC4=HKNPC5=HKNPC8=HKNPC9=HN1=HN2=HN3=HN14=HN16=Jijoye=LC1=LC3=LC4=Makau=Mak_1=P3HR1=RPF=SCL=sLCL-1.18=sLCL-2.14=sLCL-2.15=sLCL-2.16=sLCL-2.21=sLCL-2.22=sLCL-IS1.15=sLCL-IS2.01=VA=Wewak_1	PAPQP-APENAYQAY-AAPQL	7/157 EBVaGC8=GC-EBV1=GC-variant-1=GC-variant3=GC-variant8=GC-variant12=GC1	SAPQP-APENAYQAY-AASQL
	121-130	n. d.	PGDNS-TVQTAAAVVF-ACPGA	(Abbott et al. 2013)	157	11	68/157 B95.8=Daudi=E1492=E1503=E1536=1548=E1563=E1577=E1578=E1583=E1587=E1590=FNR=GC-variant-5=GC-variant-9=GC-variant-10=GC-variant-11=GC1=H002213=H018436D=H03753A=H058015C=HL01=HL02=HL08=HL11=HN12=HN15=HNNPC7=HU11393=K4123-Mi=K4413-Mi=LCL_B958_delEber2=M-ABA=Mutu=NA19114=NA19315=pLCL-TLR1-pre=pLCL-TLR1-post=pLCL-TLR595=Saliva1=sLCL-1.02=sLCL-1.04=sLCL-1.06=sLCL-1.07=sLCL-1.08=sLCL-1.10=sLCL-1.1…	PGDNS-TVQTAAAVVF-ACPGA	29/157 BL37=CCH=D3201.2=EBVaGC1=EBVaGC5=EBVaGC8=GC-EBV1=GC-EBV2=GC-variant-1=GC-variant-2=GC-variant-3=GC-variant-8=GC-variant-12=GC-variant-13=HKN14=HKNPC6=HKNPC7=LC2=MP=NA19384=SG=sLCL-1.05=sLCL-1.09=sLCL-1.13=sLCL-1.24=sLCL-IM1.16=sLCL-IS1.07=VGO=YCCEL1	PGDNS-TVQTA(1aa del)AVVF-ACPGA	28/157 M81=Akata=C666-1=CG3=EBVaGC2=EBVaGC3=EBVaGC4=EBVaGC6=EBVaGC7=EBVaGC9=GC-variant-6=GD1=GD2=HKN15=HKN19=HKNPC1=HKNPC2=HKNPC3=HKNPC4=HKNPC5=HKNPC8=HKNPC9=HN3=HN14=HN16=LC1=LC3=LC4	PGDNS-TVQPAAAVVL-ACPGA	18/157 AG876=BL36=Cheptages=GC-variant-7=HN1=HN2=Jijoye=Makau=Mak_1=P3HR1=RPF=sLCL-2.14=sLCL-2.16=sLCL-2.21=sLCL-2.22=sLCL-IS1.15=sLCL-IS2.01=Wewak_1	PGDNS-TVQPAAAVVF-ACPGA	6/157 HL04=HL05=HL09=sLCL-IM1.02=sLCL-IM1.05=sLCL-IS1.13	PGDNS-TVQTAAAVVF-ACPGT	5/157 AFB1b=SCL=sLCL-1.18=sLCL-2.15=VA	PGDNS-TVQPAAAVVF-ACPGT	1/157 E1590	PGDNS-TVQTAATVVF-ACPGA	1/157 GC-variant-4	PGDNS-TVQTA(1aa del)AVVF-ACPGA	1/157 L591	PGDNS-TVQTASAVVF-ACPGA
	122-130	B*15:01/B62	GDNST-VQTAAAVVF-ACPGA	(Rist et al. 2015)	157	11	68/157 B95.8=Daudi=E1492=E1503=E1536=1548=E1563=E1577=E1578=E1583=E1587=E1590=FNR=GC-variant-5=GC-variant-9=GC-variant-10=GC-variant-11=GC1=H002213=H018436D=H03753A=H058015C=HL01=HL02=HL08=HL11=HN12=HN15=HNNPC7=HU11393=K4123-Mi=K4413-Mi=LCL_B958_delEber2=M-ABA=Mutu=NA19114=NA19315=pLCL-TLR1-pre=pLCL-TLR1-post=pLCL-TLR595=Saliva1=sLCL-1.02=sLCL-1.04=sLCL-1.06=sLCL-1.07=sLCL-1.08=sLCL-1.10=sLCL-1.1…	GDNST-VQTAAAVVF-ACPGA	29/157 BL37=CCH=D3201.2=EBVaGC1=EBVaGC5=EBVaGC8=GC-EBV1=GC-EBV2=GC-variant-1=GC-variant-2=GC-variant-3=GC-variant-8=GC-variant-12=GC-variant-13=HKN14=HKNPC6=HKNPC7=LC2=MP=NA19384=SG=sLCL-1.05=sLCL-1.09=sLCL-1.13=sLCL-1.24=sLCL-IM1.16=sLCL-IS1.07=VGO=YCCEL1	GDNST-VQTA(1aa del)AVVF-ACPGA	28/157 M81=Akata=C666-1=CG3=EBVaGC2=EBVaGC3=EBVaGC4=EBVaGC6=EBVaGC7=EBVaGC9=GC-variant-6=GD1=GD2=HKN15=HKN19=HKNPC1=HKNPC2=HKNPC3=HKNPC4=HKNPC5=HKNPC8=HKNPC9=HN3=HN14=HN16=LC1=LC3=LC4	GDNST-VQPAAAVVL-ACPGA	18/157 AG876=BL36=Cheptages=GC-variant-7=HN1=HN2=Jijoye=Makau=Mak_1=P3HR1=RPF=sLCL-2.14=sLCL-2.16=sLCL-2.21=sLCL-2.22=sLCL-IS1.15=sLCL-IS2.01=Wewak_1	GDNST-VQPAAAVVF-ACPGA	6/157 HL04=HL05=HL09=sLCL-IM1.02=sLCL-IM1.05=sLCL-IS1.13	GDNST-VQTAAAVVF-ACPGT	5/157 AFB1b=SCL=sLCL-1.18=sLCL-2.15=VA	GDNST-VQPAAAVVF-ACPGT	1/157 E1590	GDNST-VQTAATVVF-ACPGA	1/157 GC-variant-4	GDNST-VQTA(1aa del)AVVF-ACPGA	1/157 L591	GDNST-VQTASAVVF-ACPGA
	123-130	B58	DNSTV-QTAAAVVF-ACPGA	(Rist et al. 2015)	157	11	68/157 B95.8=Daudi=E1492=E1503=E1536=1548=E1563=E1577=E1578=E1583=E1587=E1590=FNR=GC-variant-5=GC-variant-9=GC-variant-10=GC-variant-11=GC1=H002213=H018436D=H03753A=H058015C=HL01=HL02=HL08=HL11=HN12=HN15=HNNPC7=HU11393=K4123-Mi=K4413-Mi=LCL_B958_delEber2=M-ABA=Mutu=NA19114=NA19315=pLCL-TLR1-pre=pLCL-TLR1-post=pLCL-TLR595=Saliva1=sLCL-1.02=sLCL-1.04=sLCL-1.06=sLCL-1.07=sLCL-1.08=sLCL-1.10=sLCL-1.1…	DNSTV-QTAAAVVF-ACPGA	29/157 BL37=CCH=D3201.2=EBVaGC1=EBVaGC5=EBVaGC8=GC-EBV1=GC-EBV2=GC-variant-1=GC-variant-2=GC-variant-3=GC-variant-8=GC-variant-12=GC-variant-13=HKN14=HKNPC6=HKNPC7=LC2=MP=NA19384=SG=sLCL-1.05=sLCL-1.09=sLCL-1.13=sLCL-1.24=sLCL-IM1.16=sLCL-IS1.07=VGO=YCCEL1	DNSTV-QTA(1aa del)AVVF-ACPGA	28/157 M81=Akata=C666-1=CG3=EBVaGC2=EBVaGC3=EBVaGC4=EBVaGC6=EBVaGC7=EBVaGC9=GC-variant-6=GD1=GD2=HKN15=HKN19=HKNPC1=HKNPC2=HKNPC3=HKNPC4=HKNPC5=HKNPC8=HKNPC9=HN3=HN14=HN16=LC1=LC3=LC4	DNSTV-QPAAAVVL-ACPGA	18/157 AG876=BL36=Cheptages=GC-variant-7=HN1=HN2=Jijoye=Makau=Mak_1=P3HR1=RPF=sLCL-2.14=sLCL-2.16=sLCL-2.21=sLCL-2.22=sLCL-IS1.15=sLCL-IS2.01=Wewak_1	DNSTV-QPAAAVVF-ACPGA	6/157 HL04=HL05=HL09=sLCL-IM1.02=sLCL-IM1.05=sLCL-IS1.13	DNSTV-QTAAAVVF-ACPGT	5/157 AFB1b=SCL=sLCL-1.18=sLCL-2.15=VA	DNSTV-QPAAAVVF-ACPGT	1/157 E1590	DNSTV-QTAATVVF-ACPGA	1/157 GC-variant-4	DNSTV-QTA(1aa del)AVVF-ACPGA	1/157 L591	DNSTV-QTASAVVF-ACPGA
	169-180	B*44:03	QPESL-EECDSELEIKRY-KNRVA	(Rist et al. 2013)	157	11	142/157 B95.8=M81=Akata=BL37=C666-1=CCH=CG3=CV-ARG=D3201.2=Daudi=E1492=E1503=E1536=1548=E1563=E1577=E1578=E1583=E1587=E1590=EBVaGC1=EBVaGC2=EBVaGC3=EBVaGC4=EBVaGC5=EBVaGC6=EBVaGC7=EBVaGC8=EBVaGC9=FNR=GC-EBV1=GC-EBV2=GC-variant-1=GC-variant-2=GC-variant-3=GC-variant-4=GC-variant-5=GC-variant-6=GC-variant-8=GC-variant-9=GC-variant-10=GC-variant-11=GC-variant-12=GC-variant-13=GC1=GD1=GD2=H002213=H01…	QPESL-EECDSELEIKRY-KNRVA	15/157 AG876=AFB1b=BL36=Cheptages=GC-variant-7=Jijoye=P3HR1=sLCL-1.18=sLCL-2.14=sLCL-2.15=sLCL-2.16=sLCL-2.21=sLCL-2.22=sLCL-IS2.01=VA	QPESL-EECDSELDIKRY-KNRVA
	172-183	B18	SLEEC-DSELEIKRYKNR-VASRK	(Saulquin et al. 2000)	157	11	142/157 B95.8=M81=Akata=BL37=C666-1=CCH=CG3=CV-ARG=D3201.2=Daudi=E1492=E1503=E1536=1548=E1563=E1577=E1578=E1583=E1587=E1590=EBVaGC1=EBVaGC2=EBVaGC3=EBVaGC4=EBVaGC5=EBVaGC6=EBVaGC7=EBVaGC8=EBVaGC9=FNR=GC-EBV1=GC-EBV2=GC-variant-1=GC-variant-2=GC-variant-3=GC-variant-4=GC-variant-5=GC-variant-6=GC-variant-8=GC-variant-9=GC-variant-10=GC-variant-11=GC-variant-12=GC-variant-13=GC1=GD1=GD2=H002213=H01…	SLEEC-DSELEIKRYKNR-VASRK	15/157 AG876=AFB1b=BL36=Cheptages=GC-variant-7=Jijoye=P3HR1=sLCL-1.18=sLCL-2.14=sLCL-2.15=sLCL-2.16=sLCL-2.21=sLCL-2.22=sLCL-IS2.01=VA	SLEEC-DSELDIKRYKNR-VASRK
	173-180	B*18:01	LEECD-SELEIKRY-KNRVA	(Rist et al. 2013)	157	11	142/157 B95.8=M81=Akata=BL37=C666-1=CCH=CG3=CV-ARG=D3201.2=Daudi=E1492=E1503=E1536=1548=E1563=E1577=E1578=E1583=E1587=E1590=EBVaGC1=EBVaGC2=EBVaGC3=EBVaGC4=EBVaGC5=EBVaGC6=EBVaGC7=EBVaGC8=EBVaGC9=FNR=GC-EBV1=GC-EBV2=GC-variant-1=GC-variant-2=GC-variant-3=GC-variant-4=GC-variant-5=GC-variant-6=GC-variant-8=GC-variant-9=GC-variant-10=GC-variant-11=GC-variant-12=GC-variant-13=GC1=GD1=GD2=H002213=H01…	LEECD-SELEIKRY-KNRVA	15/157 AG876=AFB1b=BL36=Cheptages=GC-variant-7=Jijoye=P3HR1=sLCL-1.18=sLCL-2.14=sLCL-2.15=sLCL-2.16=sLCL-2.21=sLCL-2.22=sLCL-IS2.01=VA	LEECD-SELDIKRY-KNRVA
	179-187	A31	ELEIK-RYKNRVASR-KCRAK	(Rist et al. 2015)	157	11	142/157 B95.8=M81=Akata=BL37=C666-1=CCH=CG3=CV-ARG=D3201.2=Daudi=E1492=E1503=E1536=1548=E1563=E1577=E1578=E1583=E1587=E1590=EBVaGC1=EBVaGC2=EBVaGC3=EBVaGC4=EBVaGC5=EBVaGC6=EBVaGC7=EBVaGC8=EBVaGC9=FNR=GC-EBV1=GC-EBV2=GC-variant-1=GC-variant-2=GC-variant-3=GC-variant-4=GC-variant-5=GC-variant-6=GC-variant-8=GC-variant-9=GC-variant-10=GC-variant-11=GC-variant-12=GC-variant-13=GC1=GD1=GD2=H002213=H01…	ELEIK-RYKNRVASR-KCRAK	15/157 AG876=AFB1b=BL36=Cheptages=GC-variant-7=Jijoye=P3HR1=sLCL-1.18=sLCL-2.14=sLCL-2.15=sLCL-2.16=sLCL-2.21=sLCL-2.22=sLCL-IS2.01=VA	ELDIK-RYKNRVASR-KCRAK
	187-201	C6	NRVAS-RKCRAKFKQLLQHYR-EVAAA	(Bogedain et al. 1995)	157	11	78/157 B95.8=CCH=CV-ARG=D3201.2=Daudi=E1492=E1503=E1536=1548=E1563=E1578=E1583=EBVaGC5=FNR=GC-EBV2=GC-variant-2=GC-variant-5=GC-variant-11=H002213=H018436D=H03753A=H058015C=HKN14=HKNPC6=HKNPC7=HL01=HL02=HL08=HL11=HN12=HN15=HU11393=L591=LC2=LCL_B958_delEber2=M-ABA=Makau=Mak_1=MP=Mutu=NA19114=NA19315=NA19384=pLCL-TLR1-pre=pLCL-TLR1-post=pLCL-TLR595=Raji=SCL=SG=sLCL-1.02=sLCL-1.04=sLCL-1.05=sLCL-1.0…	NRVAS-RKCRAKFKQLLQHYR-EVAAA	54/157 M81=AFB1b=AG876=Akata=BL36=C666-1=CG3=Cheptages=EBVaGC1=EBVaGC2=EBVaGC3=EBVaGC4=EBVaGC6=EBVaGC7=EBVaGC8=EBVaGC9=GC-variant-1=GC-variant-3=GC-variant-4=GC-variant-6=GC-variant-7=GC-variant-12=GC1=GD1=GD2=HKN15=HKN19=HKNPC1=HKNPC2=HKNPC3=HKNPC4=HKNPC5=HKNPC8=HKNPC9=HN1=HN2=HN3=HN14=HN16=Jijoye=LC1=LC3=LC4=P3HR1=RPF=sLCL-1.18=sLCL-2.14=sLCL-2.15=sLCL-2.16=sLCL-2.21=sLCL-2.22=sLCL-IS2.01=VA=We…	NRVAS-RKCRAKFKHLLQHYR-EVASA	15/157 BL37=E1577=E1587=E1590=GC-variant-9=GC-variant-10=GC-variant-13=K4123-Mi=K4413-Mi=sLCL-IM1.09=sLCL-IM1.17=sLCL-IS1.12=sLCL-IS1.14=sLCL-IS1.19=sLCL-IS1.20	NRVAS-RKCRAKFKHLLQHYR-EVAAS	6/157 HL04=HL05=HL09=sLCL-IM1.02=sLCL-IM1.05=sLCL-IS1.13	NRVAS-RKCRAKFKQLLQHYR-EVASA	3/157 GC-EBV1=GC-variant-8=HNNPC7	NRVAS-RKCRAKFKHLLQHYR-EVAAT	1/157 sLCL-IS1.15	NRVAS-RKCRAKFKHLLQHYR-EVAAS
	188-196	B7	RVASR-KCRAKFKQL-LQHYR	(Rist et al. 2015)	157	11	102/157 B95.8=BL37=CCH=CV-ARG=D3201.2=Daudi=E1492=E1503=E1536=1548=E1563=E1577=E1578=E1583=E1587=E1590=EBVaGC5=FNR=GC-EBV1=GC-EBV2=GC-variant-2=GC-variant-5=GC-variant-8=GC-variant-9=GC-variant-10=GC-variant-11=GC-variant-13=H002213=H018436D=H03753A=H058015C=HKN14=HKNPC6=HKNPC7=HL01=HL02=HL04=HL05=HL08=HL09=HL11=HN12=HN15=HNNPC7=HU11393=K4123-Mi=K4413-Mi=L591=LC2=LCL_B958_delEber2=M-ABA=Makau=Mak…	RVASR-KCRAKFKQL-LQHYR	55/157 M81=AFB1b=AG876=Akata=BL36=C666-1=CG3=Cheptages=EBVaGC1=EBVaGC2=EBVaGC3=EBVaGC4=EBVaGC6=EBVaGC7=EBVaGC8=EBVaGC9=GC-variant-1=GC-variant-3=GC-variant-4=GC-variant-6=GC-variant-7=GC-variant-12=GC1=GD1=GD2=HKN15=HKN19=HKNPC1=HKNPC2=HKNPC3=HKNPC4=HKNPC5=HKNPC8=HKNPC9=HN1=HN2=HN3=HN14=HN16=Jijoye=LC1=LC3=LC4=P3HR1=RPF=sLCL-1.18=sLCL-2.14=sLCL-2.15=sLCL-2.16=sLCL-2.21=sLCL-2.22=sLCL-IS1.15=sLCL-…	RVASR-KCRAKFKHL-LQHYR
	189-197	B8	VASRK-CRAKFKQLL-QHYRE	(Rist et al. 2015)	157	11	102/157 B95.8=BL37=CCH=CV-ARG=D3201.2=Daudi=E1492=E1503=E1536=1548=E1563=E1577=E1578=E1583=E1587=E1590=EBVaGC5=FNR=GC-EBV1=GC-EBV2=GC-variant-2=GC-variant-5=GC-variant-8=GC-variant-9=GC-variant-10=GC-variant-11=GC-variant-13=H002213=H018436D=H03753A=H058015C=HKN14=HKNPC6=HKNPC7=HL01=HL02=HL04=HL05=HL08=HL09=HL11=HN12=HN15=HNNPC7=HU11393=K4123-Mi=K4413-Mi=L591=LC2=LCL_B958_delEber2=M-ABA=Makau=Mak…	VASRK-CRAKFKQLL-QHYRE	55/157 M81=AFB1b=AG876=Akata=BL36=C666-1=CG3=Cheptages=EBVaGC1=EBVaGC2=EBVaGC3=EBVaGC4=EBVaGC6=EBVaGC7=EBVaGC8=EBVaGC9=GC-variant-1=GC-variant-3=GC-variant-4=GC-variant-6=GC-variant-7=GC-variant-12=GC1=GD1=GD2=HKN15=HKN19=HKNPC1=HKNPC2=HKNPC3=HKNPC4=HKNPC5=HKNPC8=HKNPC9=HN1=HN2=HN3=HN14=HN16=Jijoye=LC1=LC3=LC4=P3HR1=RPF=sLCL-1.18=sLCL-2.14=sLCL-2.15=sLCL-2.16=sLCL-2.21=sLCL-2.22=sLCL-IS1.15=sLCL-…	VASRK-CRAKFKHLL-QHYRE
	190-197	B8	ASRKC-RAKFKQLL-QHYRE	(Bogedain et al. 1995)	157	11	102/157 B95.8=BL37=CCH=CV-ARG=D3201.2=Daudi=E1492=E1503=E1536=1548=E1563=E1577=E1578=E1583=E1587=E1590=EBVaGC5=FNR=GC-EBV1=GC-EBV2=GC-variant-2=GC-variant-5=GC-variant-8=GC-variant-9=GC-variant-10=GC-variant-11=GC-variant-13=H002213=H018436D=H03753A=H058015C=HKN14=HKNPC6=HKNPC7=HL01=HL02=HL04=HL05=HL08=HL09=HL11=HN12=HN15=HNNPC7=HU11393=K4123-Mi=K4413-Mi=L591=LC2=LCL_B958_delEber2=M-ABA=Makau=Mak…	ASRKC-RAKFKQLL-QHYRE	55/157 M81=AFB1b=AG876=Akata=BL36=C666-1=CG3=Cheptages=EBVaGC1=EBVaGC2=EBVaGC3=EBVaGC4=EBVaGC6=EBVaGC7=EBVaGC8=EBVaGC9=GC-variant-1=GC-variant-3=GC-variant-4=GC-variant-6=GC-variant-7=GC-variant-12=GC1=GD1=GD2=HKN15=HKN19=HKNPC1=HKNPC2=HKNPC3=HKNPC4=HKNPC5=HKNPC8=HKNPC9=HN1=HN2=HN3=HN14=HN16=Jijoye=LC1=LC3=LC4=P3HR1=RPF=sLCL-1.18=sLCL-2.14=sLCL-2.15=sLCL-2.16=sLCL-2.21=sLCL-2.22=sLCL-IS1.15=sLCL-…	ASRKC-RAKFKHLL-QHYRE
	192-200	A30	RKCRA-KFKQLLQHY-REVAA	(Rist et al. 2015)	157	11	96/157 B95.8=BL37=CCH=CV-ARG=D3201.2=Daudi=E1492=E1503=E1536=1548=E1563=E1577=E1578=E1583=E1587=E1590=EBVaGC5=FNR=GC-EBV1=GC-EBV2=GC-variant-2=GC-variant-5=GC-variant-8=GC-variant-9=GC-variant-10=GC-variant-11=GC-variant-13=H002213=H018436D=H03753A=H058015C=HKN14=HKNPC6=HKNPC7=HL01=HL02=HL08=HL11=HN12=HN15=HNNPC7=HU11393=K4123-Mi=K4413-Mi=L591=LC2=LCL_B958_delEber2=M-ABA=Makau=Mak_1=MP=Mutu=NA191…	RKCRA-KFKQLLQHY-REVAA	54/157 M81=AFB1b=AG876=Akata=BL36=C666-1=CG3=Cheptages=EBVaGC1=EBVaGC2=EBVaGC3=EBVaGC4=EBVaGC6=EBVaGC7=EBVaGC8=EBVaGC9=GC-variant-1=GC-variant-3=GC-variant-4=GC-variant-6=GC-variant-7=GC-variant-12=GC1=GD1=GD2=HKN15=HKN19=HKNPC1=HKNPC2=HKNPC3=HKNPC4=HKNPC5=HKNPC8=HKNPC9=HN1=HN2=HN3=HN14=HN16=Jijoye=LC1=LC3=LC4=P3HR1=RPF=sLCL-1.18=sLCL-2.14=sLCL-2.15=sLCL-2.16=sLCL-2.21=sLCL-2.22=sLCL-IS2.01=VA=We…	RKCRA-KFKHLLQHY-REVAS	6/157 HL04=HL05=HL09=sLCL-IM1.02=sLCL-IM1.05=sLCL-IS1.13	RKCRA-KFKQLLQHY-REVAS	1/157 sLCL-IS1.15	RKCRA-KFKHLLQHY-REVAA
	196-205	Cw8	AKFKQ-LLQHYREVAA-AKSSE	(Abbott et al. 2013)	157	11	77/157 B95.8=CCH=CV-ARG=D3201.2=Daudi=E1492=E1503=E1536=1548=E1563=E1578=E1583=EBVaGC5=FNR=GC-EBV2=GC-variant-2=GC-variant-5=GC-variant-11=H002213=H018436D=H03753A=H058015C=HKN14=HKNPC6=HKNPC7=HL01=HL02=HL08=HL11=HN12=HN15=HU11393=L591=LC2=LCL_B958_delEber2=M-ABA=Makau=Mak_1=MP=Mutu=NA19114=NA19315=NA19384=pLCL-TLR1-pre=pLCL-TLR1-post=pLCL-TLR595=Raji=SCL=SG=sLCL-1.02=sLCL-1.04=sLCL-1.05=sLCL-1.0…	AKFKQ-LLQHYREVAA-AKSSE	54/157 M81=AFB1b=AG876=Akata=BL36=C666-1=CG3=Cheptages=EBVaGC1=EBVaGC2=EBVaGC3=EBVaGC4=EBVaGC6=EBVaGC7=EBVaGC8=EBVaGC9=GC-variant-1=GC-variant-3=GC-variant-4=GC-variant-6=GC-variant-7=GC-variant-12=GC1=GD1=GD2=HKN15=HKN19=HKNPC1=HKNPC2=HKNPC3=HKNPC4=HKNPC5=HKNPC8=HKNPC9=HN1=HN2=HN3=HN14=HN16=Jijoye=LC1=LC3=LC4=P3HR1=RPF=sLCL-1.18=sLCL-2.14=sLCL-2.15=sLCL-2.16=sLCL-2.21=sLCL-2.22=sLCL-IS2.01=VA=We…	AKFKH-LLQHYREVAS-AKSSE	15/157 BL37=E1577=E1587=E1590=GC-variant-9=GC-variant-10=GC-variant-13=K4123-Mi=K4413-Mi=sLCL-IM1.09=sLCL-IM1.17=sLCL-IS1.12=sLCL-IS1.14=sLCL-IS1.19=sLCL-IS1.20	AKFKQ-LLQHYREVAA-SKSSE	6/157 HL04=HL05=HL09=sLCL-IM1.02=sLCL-IM1.05=sLCL-IS1.13	AKFKQ-LLQHYREVAS-AKSSE	3/157 GC-EBV1=GC-variant-8=HNNPC7	AKFKQ-LLQHYREVAA-TKSSE	1/157 sLCL-1.24	AKFKQ-LLQHYREVAA-AKTSE	1/157 sLCL-IS1.15	AKFKH-LLQHYREVAS-AKSSE
	197-205	C8	KFKQL-LQHYREVAA-AKSSE	(Pudney et al. 2005)	157	11	77/157 B95.8=CCH=CV-ARG=D3201.2=Daudi=E1492=E1503=E1536=1548=E1563=E1578=E1583=EBVaGC5=FNR=GC-EBV2=GC-variant-2=GC-variant-5=GC-variant-11=H002213=H018436D=H03753A=H058015C=HKN14=HKNPC6=HKNPC7=HL01=HL02=HL08=HL11=HN12=HN15=HU11393=L591=LC2=LCL_B958_delEber2=M-ABA=Makau=Mak_1=MP=Mutu=NA19114=NA19315=NA19384=pLCL-TLR1-pre=pLCL-TLR1-post=pLCL-TLR595=Raji=SCL=SG=sLCL-1.02=sLCL-1.04=sLCL-1.05=sLCL-1.0…	KFKQL-LQHYREVAA-AKSSE	54/157 M81=AFB1b=AG876=Akata=BL36=C666-1=CG3=Cheptages=EBVaGC1=EBVaGC2=EBVaGC3=EBVaGC4=EBVaGC6=EBVaGC7=EBVaGC8=EBVaGC9=GC-variant-1=GC-variant-3=GC-variant-4=GC-variant-6=GC-variant-7=GC-variant-12=GC1=GD1=GD2=HKN15=HKN19=HKNPC1=HKNPC2=HKNPC3=HKNPC4=HKNPC5=HKNPC8=HKNPC9=HN1=HN2=HN3=HN14=HN16=Jijoye=LC1=LC3=LC4=P3HR1=RPF=sLCL-1.18=sLCL-2.14=sLCL-2.15=sLCL-2.16=sLCL-2.21=sLCL-2.22=sLCL-IS2.01=VA=We…	KFKHL-LQHYREVAS-AKSSE	15/157 BL37=E1577=E1587=E1590=GC-variant-9=GC-variant-10=GC-variant-13=K4123-Mi=K4413-Mi=sLCL-IM1.09=sLCL-IM1.17=sLCL-IS1.12=sLCL-IS1.14=sLCL-IS1.19=sLCL-IS1.20	KFKQL-LQHYREVAA-SKSSE	6/157 HL04=HL05=HL09=sLCL-IM1.02=sLCL-IM1.05=sLCL-IS1.13	KFKQL-LQHYREVAS-AKSSE	3/157 GC-EBV1=GC-variant-8=HNNPC7	KFKQL-LQHYREVAA-TKSSE	1/157 sLCL-1.24	KFKQL-LQHYREVAA-AKTSE	1/157 sLCL-IS1.15	KFKHL-LQHYREVAS-AKSSE
	209-217	B49/B60	AAAKS-SENDRLRLL-LKQMC	(Scotet et al. 1996)	157	11	77/157 B95.8=CCH=CV-ARG=D3201.2=Daudi=E1492=E1503=E1536=1548=E1563=E1578=E1583=EBVaGC5=FNR=GC-EBV2=GC-variant-2=GC-variant-5=GC-variant-11=H002213=H018436D=H03753A=H058015C=HKN14=HKNPC6=HKNPC7=HL01=HL02=HL08=HL11=HN12=HN15=HU11393=L591=LC2=LCL_B958_delEber2=M-ABA=Makau=Mak_1=MP=Mutu=NA19114=NA19315=NA19384=pLCL-TLR1-pre=pLCL-TLR1-post=pLCL-TLR595=Raji=SCL=SG=sLCL-1.02=sLCL-1.04=sLCL-1.05=sLCL-1.0…	AAAKS-SENDRLRLL-LKQMC	59/157 M81=AFB1b=AG876=Akata=BL36=C666-1=Cheptages=EBVaGC1=EBVaGC2=EBVaGC3=EBVaGC4=EBVaGC6=EBVaGC7=EBVaGC8=EBVaGC9=GC-variant-1=GC-variant-3=GC-variant-4=GC-variant-6=GC-variant-7=GC-variant-12=GC1=GD1=GD2=HKN15=HKN19=HKNPC1=HKNPC2=HKNPC3=HKNPC4=HKNPC5=HKNPC8=HKNPC9=HL04=HL05=HL09=HN1=HN2=HN3=HN14=HN16=Jijoye=LC1=LC3=LC4=P3HR1=RPF=sLCL-1.18=sLCL-2.14=sLCL-2.15=sLCL-2.16=sLCL-2.21=sLCL-2.22=sLCL-I…	ASAKS-SENDRLRLL-LKQMC	16/157 BL37=E1577=E1587=E1590=GC-variant-9=GC-variant-10=GC-variant-13=K4123-Mi=K4413-Mi=sLCL-IM1.09=sLCL-IM1.17=sLCL-IS1.12=sLCL-IS1.14=sLCL-IS1.15=sLCL-IS1.19=sLCL-IS1.20	AASKS-SENDRLRLL-LKQMC	3/157 GC-EBV1=GC-variant-8=HNNPC7	AATKS-SENDRLRLL-LKQMC	1/157 CG3	ASAKS-SENDR(del)RLL-LKQMC	1/157 sLCL-1.24	AAAKT-SENDRLRLL-LKQMC
BALF2	418-426	B27	SPNLL-ARYAYYLQF-CQGQK	(Pudney et al. 2005)	153	15	153/153 B95.8=M81=AG876=AFB1b=Akata=BL36=BL37=C666-1=CCH=Cheptages=CG3=CV-ARG=D3201.2=Daudi=E1492=E1503=E1536=1548=E1563=E1577=E1578=E1583=E1587=E1590=EBVaGC1=EBVaGC2=EBVaGC3=EBVaGC4=EBVaGC5=EBVaGC6=EBVaGC7=EBVaGC8=EBVaGC9=FNR=GC-EBV1=GC-EBV2=GC-variant-1=GC-variant-2=GC-variant-3=GC-variant-4=GC-variant-5=GC-variant-6=GC-variant-7=GC-variant-8=GC-variant-9=GC-variant-10=GC-variant-11=GC-variant-…	SPNLL-ARYAYYLQF-CQGQK
BALF4	106-114	A2	KIVTN-ILIYNGWYA-DSVTN	(Khanna and Burrows 2000)	151	17	151/151 B95.8=M81=AG876=AFB1b=Akata=BL36=BL37=C666-1=CCH=Cheptages=CV-ARG=D3201.2=Daudi=E1492=E1503=E1536=1548=E1563=E1577=E1578=E1583=E1587=E1590=EBVaGC1=EBVaGC2=EBVaGC3=EBVaGC4=EBVaGC5=EBVaGC6=EBVaGC7=EBVaGC8=EBVaGC9=FNR=GC-EBV1=GC-EBV2=GC-variant-1=GC-variant-2=GC-variant-3=GC-variant-4=GC-variant-5=GC-variant-6=GC-variant-7=GC-variant-8=GC-variant-9=GC-variant-10=GC-variant-11=GC-variant-12=G…	KIVTN-ILIYNGWYA-DSVTN
	190-198	B35	TELYD-APGWLIWTY-RTRTT	(Khanna and Burrows 2000)	151	17	151/151 B95.8=M81=AG876=AFB1b=Akata=BL36=BL37=C666-1=CCH=Cheptages=CV-ARG=D3201.2=Daudi=E1492=E1503=E1536=1548=E1563=E1577=E1578=E1583=E1587=E1590=EBVaGC1=EBVaGC2=EBVaGC3=EBVaGC4=EBVaGC5=EBVaGC6=EBVaGC7=EBVaGC8=EBVaGC9=FNR=GC-EBV1=GC-EBV2=GC-variant-1=GC-variant-2=GC-variant-3=GC-variant-4=GC-variant-5=GC-variant-6=GC-variant-7=GC-variant-8=GC-variant-9=GC-variant-10=GC-variant-11=GC-variant-12=G…	TELYD-APGWLIWTY-RTRTT
	276-284	A2	GERRA-FLDKGTYTL-SWKLE	(Pudney et al. 2005)	151	17	151/151 B95.8=M81=AG876=AFB1b=Akata=BL36=BL37=C666-1=CCH=Cheptages=CV-ARG=D3201.2=Daudi=E1492=E1503=E1536=1548=E1563=E1577=E1578=E1583=E1587=E1590=EBVaGC1=EBVaGC2=EBVaGC3=EBVaGC4=EBVaGC5=EBVaGC6=EBVaGC7=EBVaGC8=EBVaGC9=FNR=GC-EBV1=GC-EBV2=GC-variant-1=GC-variant-2=GC-variant-3=GC-variant-4=GC-variant-5=GC-variant-6=GC-variant-7=GC-variant-8=GC-variant-9=GC-variant-10=GC-variant-11=GC-variant-12=G…	GERRA-FLDKGTYTL-SWKLE
	545-552	B35	RKSMR-VPGSETMCY-SRPLV	(Khanna and Burrows 2000)	150	18	148/150 B95.8=M81=AG876=AFB1b=Akata=BL36=BL37=C666-1=CCH=Cheptages=CV-ARG=D3201.2=E1492=E1503=E1536=1548=E1563=E1577=E1578=E1583=E1587=E1590=EBVaGC1=EBVaGC2=EBVaGC3=EBVaGC4=EBVaGC5=EBVaGC6=EBVaGC7=EBVaGC8=EBVaGC9=FNR=GC-EBV1=GC-EBV2=GC-variant-1=GC-variant-2=GC-variant-3=GC-variant-4=GC-variant-5=GC-variant-6=GC-variant-7=GC-variant-8=GC-variant-9=GC-variant-10=GC-variant-11=GC-variant-12=GC-vari…	RKSMR-VPGSETMCY-SRPLV	1/150 Daudi	RKSMK-VPGSETMCY-SRPLV	1/150 Wewak_1	RKSMR-VPGSETLCY-SRPLV
BARF0	356-364	A2	ARDRA-LLWAARPRL-LLSLQ	(Kienzle et al. 1998)	139	29	135/139 B95.8=M81=AG876=AFB1b=Akata=BL36=C666-1=Cheptages=CV-ARG=D3201.2=Daudi=E1492=E1536=1548=E1563=E1577=E1578=E1583=E1587=E1590=EBVaGC1=EBVaGC2=EBVaGC3=EBVaGC4=EBVaGC5=EBVaGC7=EBVaGC8=EBVaGC9=FNR=GC-EBV1=GC-EBV2=GC-variant-1=GC-variant-2=GC-variant-3=GC-variant-4=GC-variant-5=GC-variant-6=GC-variant-7=GC-variant-8=GC-variant-9=GC-variant-10=GC-variant-11=GC-variant-12=GC-variant-13=GC1=GD1=GD…	ARDRA-LLWAARPRL-LLSLQ	1/139 E1503	ARDRA-LLWAARPRL-L(del)SLQ	1/139 EBVaGC6	PRDRA-LLWAARPRL-LLSLQ	1/139 sLCL-1.10	ARDRA-LLWAARPRL-LLSFQ	1/139 sLCL-IS1.10	ARDRA-LLWAARPHL-LLSLQ
BaRF1	9-19	n.d.	LLYVR-DHEGFACLTVE-THRNR	(Abbott et al. 2013)	157	11	155/157 B95.8=M81=AG876=AFB1b=Akata=BL36=BL37=C666-1=CCH=Cheptages=CG3=CV-ARG=D3201.2=Daudi=E1492=E1503=E1536=1548=E1563=E1577=E1578=E1583=E1587=E1590=EBVaGC1=EBVaGC2=EBVaGC3=EBVaGC4=EBVaGC5=EBVaGC6=EBVaGC7=EBVaGC8=EBVaGC9=GC-EBV1=GC-EBV2=GC-variant-1=GC-variant-2=GC-variant-3=GC-variant-4=GC-variant-6=GC-variant-7=GC-variant-8=GC-variant-9=GC-variant-10=GC-variant-11=GC-variant-12=GC-variant-13=…	LLYVR-DHEGFACLTVE-THRNR	1/157 FNR	LLYMR-DHEGFACLTVE-THRNR	1/157 GC-variant-5	LLYVC-DHEGFACLTVE-THRNR
	53-63	n.d.	EFYKF-LFTFLAMAEKL-VNFNI	(Abbott et al. 2013)	157	11	157/157 B95.8=M81=AG876=AFB1b=Akata=BL36=BL37=C666-1=CCH=Cheptages=CG3=CV-ARG=D3201.2=Daudi=E1492=E1503=E1536=1548=E1563=E1577=E1578=E1583=E1587=E1590=EBVaGC1=EBVaGC2=EBVaGC3=EBVaGC4=EBVaGC5=EBVaGC6=EBVaGC7=EBVaGC8=EBVaGC9=FNR=GC-EBV1=GC-EBV2=GC-variant-1=GC-variant-2=GC-variant-3=GC-variant-4=GC-variant-5=GC-variant-6=GC-variant-7=GC-variant-8=GC-variant-9=GC-variant-10=GC-variant-11=GC-variant-…	EFYKF-LFTFLAMAEKL-VNFNI
	73-83	n.d.	IDELV-TSFESHDIDHY-YTEQK	(Abbott et al. 2013)	157	11	157/157 B95.8=M81=AG876=AFB1b=Akata=BL36=BL37=C666-1=CCH=Cheptages=CG3=CV-ARG=D3201.2=Daudi=E1492=E1503=E1536=1548=E1563=E1577=E1578=E1583=E1587=E1590=EBVaGC1=EBVaGC2=EBVaGC3=EBVaGC4=EBVaGC5=EBVaGC6=EBVaGC7=EBVaGC8=EBVaGC9=FNR=GC-EBV1=GC-EBV2=GC-variant-1=GC-variant-2=GC-variant-3=GC-variant-4=GC-variant-5=GC-variant-6=GC-variant-7=GC-variant-8=GC-variant-9=GC-variant-10=GC-variant-11=GC-variant-…	IDELV-TSFESHDIDHY-YTEQK
	151-159	A*02:01	KILVF-LLIEGIFFI-SSFYS	(Abbott et al. 2013)	157	11	157/157 B95.8=M81=AG876=AFB1b=Akata=BL36=BL37=C666-1=CCH=Cheptages=CG3=CV-ARG=D3201.2=Daudi=E1492=E1503=E1536=1548=E1563=E1577=E1578=E1583=E1587=E1590=EBVaGC1=EBVaGC2=EBVaGC3=EBVaGC4=EBVaGC5=EBVaGC6=EBVaGC7=EBVaGC8=EBVaGC9=FNR=GC-EBV1=GC-EBV2=GC-variant-1=GC-variant-2=GC-variant-3=GC-variant-4=GC-variant-5=GC-variant-6=GC-variant-7=GC-variant-8=GC-variant-9=GC-variant-10=GC-variant-11=GC-variant-…	KILVF-LLIEGIFFI-SSFYS
	208-217	B*07:02	TAKAD-RPRATWIQEL-FRTAV	(Abbott et al. 2017)	157	11	156/157 B95.8=M81=AG876=AFB1b=Akata=BL36=BL37=C666-1=CCH=Cheptages=CG3=CV-ARG=D3201.2=Daudi=E1503=E1536=1548=E1563=E1577=E1578=E1583=E1587=E1590=EBVaGC1=EBVaGC2=EBVaGC3=EBVaGC4=EBVaGC5=EBVaGC6=EBVaGC7=EBVaGC8=EBVaGC9=FNR=GC-EBV1=GC-EBV2=GC-variant-1=GC-variant-2=GC-variant-3=GC-variant-4=GC-variant-5=GC-variant-6=GC-variant-7=GC-variant-8=GC-variant-9=GC-variant-10=GC-variant-11=GC-variant-12=GC-…	TAKAD-RPRATWIQEL-FRTAV	1/157 E1492	TAKAD-RPRAAWIQEL-FRTAV
BARF1	3-11	A2	MA-RFIAQLLLL-ASCVA	(Martorelli et al. 2008)	160	8	159/160 B95.8=M81=AG876=AFB1b=Akata=BL36=BL37=C666-1=CCH=Cheptages=CG3=CV-ARG=D3201.2=Daudi=E1492=E1503=E1536=1548=E1563=E1577=E1578=E1583=E1587=E1590=EBVaGC1=EBVaGC2=EBVaGC3=EBVaGC4=EBVaGC5=EBVaGC6=EBVaGC7=EBVaGC8=EBVaGC9=FNR=GC-EBV1=GC-EBV2=GC-variant-1=GC-variant-2=GC-variant-3=GC-variant-4=GC-variant-5=GC-variant-6=GC-variant-7=GC-variant-8=GC-variant-9=GC-variant-10=GC-variant-11=GC-variant-…	MA-RFIAQLLLL-ASCVA	1/160 sLCL-IS1.01	MA-RFIAQLFLL-ASCVA
	24-32	A2	QAVTA-FLGERVTLT-SYWRR	(Martorelli et al. 2008)	160	8	102/160 B95.8=M81=AG876=Akata=C666-1=CCH=CV-ARG=D3201.2=E1492=E1503=E1536=1548=E1563=E1578=E1583=EBVaGC1=EBVaGC2=EBVaGC3=EBVaGC4=EBVaGC5=EBVaGC7=EBVaGC8=EBVaGC9=GC-EBV1=GC-EBV2=GC-variant-1=GC-variant-2=GC-variant-3=GC-variant-5=GC-variant-6=GC-variant-7=GC-variant-12=GC-variant-13=GC1=GD1=GD2=H002213=H03753A=HKN14=HKN15=HKN19=HKNPC1=HKNPC2=HKNPC3=HKNPC4=HKNPC5=HKNPC6=HKNPC7=HKNPC8=HKNPC9=HL01=HL…	QAVTA-FLGERVTLT-SYWRR	57/160 AFB1b=BL36=BL37=Cheptages=Daudi=E1577=E1587=E1590=EBVaGC6=FNR=GC-variant-4=GC-variant-8=GC-variant-9=GC-variant-10=GC-variant-11=H018436D=H058015C=Jijoye=K4123-Mi=K4413-Mi=Makau=Mak_1=Mutu=NA19114=NA19315=NA19384=pLCL-TLR595=Saliva1=SCL=SG=sLCL-1.02=sLCL-1.05=sLCL-1.06=sLCL-1.07=sLCL-1.08=sLCL-1.09=sLCL-1.10=sLCL-1.11=sLCL-1.12=sLCL-1.13=sLCL-1.17=sLCL-1.19=sLCL-1.24=sLCL-2.14=sLCL-2.15=sL…	QAVTA-FLGERATLT-SYWRR	1/160 HN2	QTVTA-FLGERATLT-SYWRR
	30-38	A2	LGERV-TLTSYWRRV-SLGPE	(Martorelli et al. 2008)	160	8	102/160 B95.8=M81=AG876=Akata=C666-1=CCH=CV-ARG=D3201.2=E1492=E1503=E1536=1548=E1563=E1578=E1583=EBVaGC1=EBVaGC2=EBVaGC3=EBVaGC4=EBVaGC5=EBVaGC7=EBVaGC8=EBVaGC9=GC-EBV1=GC-EBV2=GC-variant-1=GC-variant-2=GC-variant-3=GC-variant-5=GC-variant-6=GC-variant-7=GC-variant-12=GC-variant-13=GC1=GD1=GD2=H002213=H03753A=HKN14=HKN15=HKN19=HKNPC1=HKNPC2=HKNPC3=HKNPC4=HKNPC5=HKNPC6=HKNPC7=HKNPC8=HKNPC9=HL01=HL…	LGERV-TLTSYWRRV-SLGPE	58/160 AFB1b=BL36=BL37=Cheptages=Daudi=E1577=E1587=E1590=EBVaGC6=FNR=GC-variant-4=GC-variant-8=GC-variant-9=GC-variant-10=GC-variant-11=H018436D=H058015C=HN2=Jijoye=K4123-Mi=K4413-Mi=Makau=Mak_1=Mutu=NA19114=NA19315=NA19384=pLCL-TLR595=Saliva1=SCL=SG=sLCL-1.02=sLCL-1.05=sLCL-1.06=sLCL-1.07=sLCL-1.08=sLCL-1.09=sLCL-1.10=sLCL-1.11=sLCL-1.12=sLCL-1.13=sLCL-1.17=sLCL-1.19=sLCL-1.24=sLCL-2.14=sLCL-2.1…	LGERA-TLTSYWRRV-SLGPE
	50-58	A2	EVSWF-KLGPGEEQV-LIGRM	(Martorelli et al. 2008)	160	8	159/160 B95.8=M81=AG876=AFB1b=Akata=BL36=C666-1=CCH=Cheptages=CG3=CV-ARG=D3201.2=Daudi=E1492=E1503=E1536=1548=E1563=E1577=E1578=E1583=E1587=E1590=EBVaGC1=EBVaGC2=EBVaGC3=EBVaGC4=EBVaGC5=EBVaGC6=EBVaGC7=EBVaGC8=EBVaGC9=FNR=GC-EBV1=GC-EBV2=GC-variant-1=GC-variant-2=GC-variant-3=GC-variant-4=GC-variant-5=GC-variant-6=GC-variant-7=GC-variant-8=GC-variant-9=GC-variant-10=GC-variant-11=GC-variant-12=GC…	EVSWF-KLGPGEEQV-LIGRM	1/160 BL37	EVSWF-KLGPEKEQV-LIGRM
BCRF1	3-11	B27	ME-RRLVVTLQC-LVLLY	(Saulquin et al. 2001)	155	13	150/155 B95.8=M81=AFB1b=AG876=Akata=BL36=BL37=C666-1=CCH=CV-ARG=D3201.2=Daudi=E1492=E1503=E1536=1548=E1563=E1577=E1578=E1583=E1587=E1590=EBVaGC1=EBVaGC2=EBVaGC3=EBVaGC4=EBVaGC5=EBVaGC7=EBVaGC8=EBVaGC9=FNR=GC-EBV1=GC-EBV2=GC-variant-1=GC-variant-2=GC-variant-3=GC-variant-4=GC-variant-5=GC-variant-6=GC-variant-7=GC-variant-8=GC-variant-9=GC-variant-10=GC-variant-11=GC-variant-12=GC-variant-13=GC1=G…	ME-RRLVVTLQC-LVLLY	3/155 EBVaGC6=LC4=VGO	ME-RRLMVTLQC-LVLLY	1/150 HKNPC7	ME-QRLVVTLQC-LVLLY	1/150 sLCL-1.17	ME-RSLVVTLQC-LVLLY
BFRF1	121-131	n.d.	VDLPK-NSIIMLGQDDF-IKFKS	(Abbott et al. 2013)	156	12	156/156 B95.8=M81=AG876=AFB1b=Akata=BL36=BL37=C666-1=CCH=Cheptages=CG3=CV-ARG=D3201.2=Daudi=E1492=E1503=E1536=1548=E1563=E1577=E1578=E1583=E1587=E1590=EBVaGC1=EBVaGC2=EBVaGC3=EBVaGC4=EBVaGC5=EBVaGC6=EBVaGC7=EBVaGC8=EBVaGC9=FNR=GC-EBV1=GC-EBV2=GC-variant-1=GC-variant-2=GC-variant-3=GC-variant-4=GC-variant-5=GC-variant-6=GC-variant-7=GC-variant-8=GC-variant-9=GC-variant-10=GC-variant-11=GC-variant-…	VDLPK-NSIIMLGQDDF-IKFKS
BFRF3	127-137	B*07:02	VAQSA-TPSVSSSISSL-RAATS	(Abbott et al. 2013)	154	14	149/154 B95.8=M81=AFB1b=AG876=Akata=BL36=BL37=C666-1=CCH=Cheptages=CV-ARG=D3201.2=Daudi=E1492=E1503=E1536=1548=E1563=E1577=E1578=E1583=E1587=E1590=EBVaGC1=EBVaGC2=EBVaGC3=EBVaGC4=EBVaGC5=EBVaGC6=EBVaGC7=EBVaGC8=EBVaGC9=FNR=GC-EBV1=GC-EBV2=GC-variant-1=GC-variant-2=GC-variant-3=GC-variant-5=GC-variant-6=GC-variant-7=GC-variant-8=GC-variant-9=GC-variant-10=GC-variant-11=GC-variant-12=GC-variant-13=…	VAQSA-TPSVSSSISSL-RAATS	3/154 pLCL-TLR595=sLCL-2.15=VA	VAQSV-TPSVSSSISSL-RAATS	1/150 GC-variant-4	VAQSA-TPSVSSSISSL-RAATL	1/150 Wewak_1	VAQSA-TPSVSSSISNL-RAATS
BHRF1	17-25	B39	LCIRD-SRVHGNGTL-HPVLE	(Brooks et al. 2016)	157	11	155/157 B95.8=M81=AFB1b=AG876=Akata=BL36=BL37=C666-1=CCH=Cheptages=CV-ARG=D3201.2=Daudi=E1492=E1503=E1536=1548=E1563=E1577=E1578=E1583=E1587=E1590=EBVaGC1=EBVaGC2=EBVaGC3=EBVaGC4=EBVaGC5=EBVaGC6=EBVaGC7=EBVaGC8=EBVaGC9=FNR=GC-EBV1=GC-EBV2=GC-variant-1=GC-variant-2=GC-variant-3=GC-variant-4=GC-variant-5=GC-variant-6=GC-variant-7=GC-variant-8=GC-variant-9=GC-variant-10=GC-variant-11=GC-variant-12=G…	LCIRD-SRVHGNGTL-HPVLE	1/157 RPF	LCIRD-SRVHGNGVL-HPVLE	1/157 Wewak_1	LCIRD-SRVHGNGAL-HPVLE
	63-71	A68	IERNS-ETFTETWNR-FITHT	(Brooks et al. 2016)	157	11	154/157 B95.8=M81=AFB1b=AG876=Akata=BL36=BL37=C666-1=CCH=Cheptages=CV-ARG=D3201.2=Daudi=E1492=E1503=E1536=1548=E1563=E1577=E1578=E1583=E1587=E1590=EBVaGC1=EBVaGC2=EBVaGC3=EBVaGC4=EBVaGC5=EBVaGC6=EBVaGC7=EBVaGC8=EBVaGC9=FNR=GC-EBV1=GC-EBV2=GC-variant-1=GC-variant-2=GC-variant-3=GC-variant-4=GC-variant-5=GC-variant-6=GC-variant-7=GC-variant-8=GC-variant-9=GC-variant-10=GC-variant-11=GC-variant-12=G…	IERNS-ETFTETWNR-FITHT	1/157 RPF	IERNSD-DTFTETWDR-FITHT	1/157 sLCL-1.10	IERNS-ETFSETWNR-FITHT	1/157 VGO	IERNS-ETFTETWNR-FIRHT
	171-185	n.d.	WTLFL-AGLTLSLLVICSYLF-ISRGR	(Abbott et al. 2013)	155	13	154/155 B95.8=M81=AG876=AFB1b=Akata=BL36=BL37=C666-1=CCH=Cheptages=CV-ARG=D3201.2=Daudi=E1492=E1503=E1536=1548=E1563=E1577=E1578=E1583=E1587=E1590=EBVaGC1=EBVaGC2=EBVaGC3=EBVaGC4=EBVaGC5=EBVaGC6=EBVaGC7=EBVaGC8=EBVaGC9=FNR=GC-EBV1=GC-EBV2=GC-variant-1=GC-variant-2=GC-variant-3=GC-variant-4=GC-variant-5=GC-variant-6=GC-variant-7=GC-variant-8=GC-variant-9=GC-variant-10=GC-variant-11=GC-variant-12=G…	WTLFL-AGLTLSLLVICSYLF-ISRGR	1/155 RPF	WTLFL-AGLTLSLLVVCSYLF-ISRGR
BILF2	240-248	B27	LAGWG-RRRKGWIPL-	(Pudney et al. 2005)	155	13	155/155 B95.8=M81=AFB1b=AG876=Akata=BL36=BL37=C666-1=CCH=Cheptages=CV-ARG=D3201.2=Daudi=E1492=E1503=E1536=1548=E1563=E1577=E1578=E1583=E1587=E1590=EBVaGC1=EBVaGC2=EBVaGC3=EBVaGC4=EBVaGC5=EBVaGC6=EBVaGC7=EBVaGC8=EBVaGC9=FNR=GC-EBV1=GC-EBV2=GC-variant-1=GC-variant-2=GC-variant-3=GC-variant-4=GC-variant-5=GC-variant-6=GC-variant-7=GC-variant-8=GC-variant-9=GC-variant-10=GC-variant-11=GC-variant-12=G…	LAGWG-RRRKGWIPL-xxxxx
BKRF2	120-128	B60	YGSFS-VEDLFGANL-NRYAW	(Abbott et al. 2013)	164	4	164/164 B95.8=M81=AFB1b=AG876=Akata=BL36=BL37=C666-1=CCH=Cheptages=CV-ARG=D3201.2=Daudi=E1492=E1503=E1536=1548=E1563=E1577=E1578=E1583=E1587=E1590=EBVaGC1=EBVaGC2=EBVaGC3=EBVaGC4=EBVaGC5=EBVaGC6=EBVaGC7=EBVaGC8=EBVaGC9=FNR=GC-EBV1=GC-EBV2=GC-variant-1=GC-variant-2=GC-variant-3=GC-variant-4=GC-variant-5=GC-variant-6=GC-variant-7=GC-variant-8=GC-variant-9=GC-variant-10=GC-variant-11=GC-variant-12=G…	YGSFS-VEDLFGANL-NRYAW
BLLF1	863-871	A2	NLSML-VLQWASLAV-LTLLL	(Khanna et al. 1999)	151	17	150/151 B95.8=M81=AFB1b=AG876=Akata=BL36=BL37=C666-1=CCH=Cheptages=CV-ARG=D3201.2=Daudi=E1492=E1503=E1536=1548=E1563=E1577=E1578=E1583=E1587=E1590=EBVaGC1=EBVaGC2=EBVaGC3=EBVaGC4=EBVaGC5=EBVaGC6=EBVaGC7=EBVaGC8=EBVaGC9=FNR=GC-EBV1=GC-EBV2=GC-variant-1=GC-variant-2=GC-variant-3=GC-variant-4=GC-variant-5=GC-variant-6=GC-variant-7=GC-variant-8=GC-variant-9=GC-variant-10=GC-variant-11=GC-variant-12=G…	NLSML-VLQWASLAV-LTLLL	1/151 HL01	TLSML-VLQWASLAV-LTLLL
BLLF3	169-183	n.d.	HRPTI-FGRSGLAMQGILVKP-CRWRR	(Abbott et al. 2013)	154	14	152/154 B95.8=M81=AFB1b=AG876=Akata=BL36=BL37=C666-1=CCH=Cheptages=CV-ARG=D3201.2=Daudi=E1492=E1503=E1536=1548=E1563=E1577=E1578=E1583=E1587=E1590=EBVaGC1=EBVaGC2=EBVaGC3=EBVaGC4=EBVaGC5=EBVaGC6=EBVaGC7=EBVaGC8=EBVaGC9=FNR=GC-EBV1=GC-EBV2=GC-variant-1=GC-variant-2=GC-variant-3=GC-variant-4=GC-variant-5=GC-variant-6=GC-variant-7=GC-variant-8=GC-variant-9=GC-variant-10=GC-variant-11=GC-variant-12=G…	HRPTI-FGRSGLAMQGILVKP-CRWRR	2/154 HKNPC4=HN14	HRPTI-FGRSGLAMQGILVKP-CRWRQ
	221-235	n.d.	YLHKH-HLTSFYSPHSDAGVL-GPRSL	(Abbott et al. 2013)	154	14	135/154 B95.8=M81=AFB1b=AG876=Akata=BL37=C666-1=CCH=Cheptages=CV-ARG=D3201.2=Daudi=E1492=E1503=E1536=1548=E1563=E1577=E1578=E1583=E1587=E1590=EBVaGC2=EBVaGC3=EBVaGC4=EBVaGC6=EBVaGC7=EBVaGC9=FNR=GC-EBV1=GC-EBV2=GC-variant-1=GC-variant-3=GC-variant-5=GC-variant-6=GC-variant-7=GC-variant-8=GC-variant-9=GC-variant-10=GC-variant-11=GC-variant-12=GC1=H002213=H018436D=H03753A=H058015C=HKN14=HKN15=HKN19=…	YLHKH-HLTSFYSPHSDAGVL-GPRSL	19/154 BL36=EBVaGC1=EBVaGC5=EBVaGC8=GC-variant-2=GC-variant-4=GC-variant-13=GD1=HL01=HN2=HN4=Jijoye=P3HR1=Saliva1=SCL=SG=sLCL-IM1.16=sLCL-IS2.01=YCCEL1	YLHKH-HLTSFYSPHSDAGVI-GPRSL
BMLF1	205-219	n.d.	DPFLQ-SMLAVAAHPEIGAWQ-KVQPR	(Abbott et al. 2013)	152	16	152/152 B95.8=M81=AFB1b=AG876=Akata=BL36=BL37=C666-1=CCH=Cheptages=CV-ARG=D3201.2=Daudi=E1492=E1503=E1536=1548=E1563=E1577=E1578=E1583=E1587=E1590=EBVaGC1=EBVaGC2=EBVaGC3=EBVaGC4=EBVaGC5=EBVaGC6=EBVaGC7=EBVaGC8=EBVaGC9=FNR=GC-EBV1=GC-EBV2=GC-variant-1=GC-variant-2=GC-variant-3=GC-variant-4=GC-variant-5=GC-variant-6=GC-variant-7=GC-variant-8=GC-variant-9=GC-variant-10=GC-variant-11=GC-variant-12=G…	DPFLQ-SMLAVAAHPEIGAWQ-KVQPR
	244-252	n.d.	TKSTN-KDTWLDARM-QAIQN	(Steven et al. 1997)	152	16	152/152 B95.8=M81=AFB1b=AG876=Akata=BL36=BL37=C666-1=CCH=Cheptages=CV-ARG=D3201.2=Daudi=E1492=E1503=E1536=1548=E1563=E1577=E1578=E1583=E1587=E1590=EBVaGC1=EBVaGC2=EBVaGC3=EBVaGC4=EBVaGC5=EBVaGC6=EBVaGC7=EBVaGC8=EBVaGC9=FNR=GC-EBV1=GC-EBV2=GC-variant-1=GC-variant-2=GC-variant-3=GC-variant-4=GC-variant-5=GC-variant-6=GC-variant-7=GC-variant-8=GC-variant-9=GC-variant-10=GC-variant-11=GC-variant-12=G…	TKSTN-KDTWLDARM-QAIQN
	259-267	A*02:01	AIQNA-GLCTLVAML-EETIF	(Scotet et al. 1996)	152	16	152/152 B95.8=M81=AFB1b=AG876=Akata=BL36=BL37=C666-1=CCH=Cheptages=CV-ARG=D3201.2=Daudi=E1492=E1503=E1536=1548=E1563=E1577=E1578=E1583=E1587=E1590=EBVaGC1=EBVaGC2=EBVaGC3=EBVaGC4=EBVaGC5=EBVaGC6=EBVaGC7=EBVaGC8=EBVaGC9=FNR=GC-EBV1=GC-EBV2=GC-variant-1=GC-variant-2=GC-variant-3=GC-variant-4=GC-variant-5=GC-variant-6=GC-variant-7=GC-variant-8=GC-variant-9=GC-variant-10=GC-variant-11=GC-variant-12=G…	AIQNA-GLCTLVAML-EETIF
	330-344	n.d.	KQLFY-ITCATARQNKVVETL-SSSYV	(Abbott et al. 2013)	152	16	152/152 B95.8=M81=AFB1b=AG876=Akata=BL36=BL37=C666-1=CCH=Cheptages=CV-ARG=D3201.2=Daudi=E1492=E1503=E1536=1548=E1563=E1577=E1578=E1583=E1587=E1590=EBVaGC1=EBVaGC2=EBVaGC3=EBVaGC4=EBVaGC5=EBVaGC6=EBVaGC7=EBVaGC8=EBVaGC9=FNR=GC-EBV1=GC-EBV2=GC-variant-1=GC-variant-2=GC-variant-3=GC-variant-4=GC-variant-5=GC-variant-6=GC-variant-7=GC-variant-8=GC-variant-9=GC-variant-10=GC-variant-11=GC-variant-12=G…	KQLFY-ITCATARQNKVVETL-SSSYV
	376-384	B18	CRRRH-DEVEFLGHY-IKNYN	(Steven et al. 1997)	152	16	151/152 B95.8=M81=AFB1b=AG876=Akata=BL36=BL37=C666-1=CCH=Cheptages=CV-ARG=D3201.2=E1492=E1503=E1536=1548=E1563=E1577=E1578=E1583=E1587=E1590=EBVaGC1=EBVaGC2=EBVaGC3=EBVaGC4=EBVaGC5=EBVaGC6=EBVaGC7=EBVaGC8=EBVaGC9=FNR=GC-EBV1=GC-EBV2=GC-variant-1=GC-variant-2=GC-variant-3=GC-variant-4=GC-variant-5=GC-variant-6=GC-variant-7=GC-variant-8=GC-variant-9=GC-variant-10=GC-variant-11=GC-variant-12=GC-vari…	CRRRH-DEVEFLGHY-IKNYN	1/152 Daudi	CRRRH-DEVEFMGHY-IKNYN
	414-423	B14	RSASC-SRLVRAILSP-GTGSL	Annels et al, unpublished (Hislop et al. 2007)	152	16	101/152 B95.81=AFB1b=AG876=BL36=CCH=Cheptages=CV-ARG=Daudi=E1492=E1503=E1536=1548=E1578=E1583=E1587=E1590=EBVaGC6=FNR=GC-variant-1=GC-variant-3=GC-variant-4=GC-variant-5=GC-variant-7=GC-variant-8=GC-variant-9=GC-variant-10=GC-variant-11=GC1=H002213=H018436D=H03753A=H058015C=HL01=HL02=HL08=HL11=HN12=HN15=HU11393=Jijoye=K4123-Mi=K4413-Mi=L591=LC4=LCL_B958_delEber2=M-ABA=Makau=Mak_1=MP=Mutu=NA19114=…	RSASC-SRLVRAILSP-GTGSL	51/152 M81=Akata=BL37=C666-1=D3201.2=E1563=E1577=EBVaGC1=EBVaGC2=EBVaGC3=EBVaGC4=EBVaGC5=EBVaGC7=EBVaGC8=EBVaGC9=GC-EBV1=GC-EBV2=GC-variant-2=GC-variant-6=GC-variant-12=GC-variant-13=GD1=HKN14=HKN15=HKN19=HKNPC1=HKNPC2=HKNPC3=HKNPC4=HKNPC5=HKNPC6=HKNPC7=HKNPC8=HKNPC9=HL04=HL05=HL09=HN2=HNNPC7=LC1=LC2=LC3=Saliva1=sLCL-IM1.02=sLCL-IM1.05=sLCL-IM1.09=sLCL-IM1.16=sLCL-IS1.13=sLCL-IS2.01=VGO=YCCEL1	RSASC-SRLVRAILSP-ATGSL
BMRF1	6-20	n.d.	METTQ-TLRFKTKALAVLSKC-YDHAQ	(Abbott et al. 2013)	154	14	154/154 B95.8=M81=AFB1b=AG876=Akata=BL36=BL37=C666-1=CCH=Cheptages=CV-ARG=D3201.2=Daudi=E1492=E1503=E1536=1548=E1563=E1577=E1578=E1583=E1587=E1590=EBVaGC1=EBVaGC2=EBVaGC3=EBVaGC4=EBVaGC5=EBVaGC6=EBVaGC7=EBVaGC8=EBVaGC9=FNR=GC-EBV1=GC-EBV2=GC-variant-1=GC-variant-2=GC-variant-3=GC-variant-4=GC-variant-5=GC-variant-6=GC-variant-7=GC-variant-8=GC-variant-9=GC-variant-10=GC-variant-11=GC-variant-12=G…	METTQ-TLRFKTKALAVLSKC-YDHAQ
	20-28	A24	AVLSK-CYDHAQTHL-KGGVL	(Pudney et al. 2005)	153	15	153/153 B95.8=M81=AFB1b=AG876=Akata=BL36=BL37=C666-1=CCH=Cheptages=CV-ARG=D3201.2=Daudi=E1492=E1503=E1536=1548=E1563=E1577=E1578=E1583=E1587=E1590=EBVaGC1=EBVaGC2=EBVaGC3=EBVaGC4=EBVaGC5=EBVaGC6=EBVaGC7=EBVaGC8=EBVaGC9=FNR=GC-EBV1=GC-EBV2=GC-variant-1=GC-variant-2=GC-variant-3=GC-variant-4=GC-variant-5=GC-variant-6=GC-variant-7=GC-variant-8=GC-variant-9=GC-variant-10=GC-variant-11=GC-variant-12=G…	AVLSK-CYDHAQTHL-KGGVL
	86-100	C3/C10	PAAVS-FRNLAYGRTCVLGKE-LFGSA	(Steven et al. 1997)	153	15	152/153 B95.8=M81=AFB1b=AG876=Akata=BL36=BL37=C666-1=CCH=Cheptages=CV-ARG=D3201.2=Daudi=E1492=E1503=E1536=1548=E1563=E1577=E1578=E1583=E1587=E1590=EBVaGC1=EBVaGC2=EBVaGC3=EBVaGC4=EBVaGC5=EBVaGC6=EBVaGC8=EBVaGC9=FNR=GC-EBV1=GC-EBV2=GC-variant-1=GC-variant-2=GC-variant-3=GC-variant-4=GC-variant-5=GC-variant-6=GC-variant-7=GC-variant-8=GC-variant-9=GC-variant-10=GC-variant-11=GC-variant-12=GC-varian…	PAAVS-FRNLAYGRTCVLGKE-LFGSA	1/153 EBVaGC7	PAAVS-FRNLAYGRACVLGKE-LFGSA
	116-128	B7	LQFYK-RPQGGSRPEFVKL-TMEYD	(Pudney et al. 2005)	153	15	152/153 B95.8=M81=AFB1b=AG876=Akata=BL36=BL37=C666-1=CCH=Cheptages=CV-ARG=D3201.2=Daudi=E1492=E1503=E1536=1548=E1563=E1577=E1578=E1583=E1587=E1590=EBVaGC1=EBVaGC2=EBVaGC3=EBVaGC4=EBVaGC5=EBVaGC6=EBVaGC7=EBVaGC8=EBVaGC9=FNR=GC-EBV1=GC-EBV2=GC-variant-1=GC-variant-2=GC-variant-3=GC-variant-4=GC-variant-5=GC-variant-6=GC-variant-7=GC-variant-9=GC-variant-10=GC-variant-11=GC-variant-12=GC-variant-13=…	LQFYK-RPQGGSRPEFVKL-TMEYD	1/153 GC-variant-8	LQFYK-RPQGGPRPEFVKL-TMEYD
	208-216	A*02:01	GEACL-TLDYKPLSV-GPYEA	(Hislop, Annels et al. 2002)	153	15	151/153 B95.8=M81=AFB1b=AG876=Akata=BL36=BL37=C666-1=CCH=Cheptages=CV-ARG=D3201.2=Daudi=E1492=E1503=E1536=1548=E1563=E1577=E1578=E1583=E1587=E1590=EBVaGC1=EBVaGC2=EBVaGC3=EBVaGC4=EBVaGC5=EBVaGC6=EBVaGC7=EBVaGC8=EBVaGC9=FNR=GC-EBV1=GC-EBV2=GC-variant-1=GC-variant-2=GC-variant-3=GC-variant-4=GC-variant-5=GC-variant-6=GC-variant-7=GC-variant-8=GC-variant-9=GC-variant-10=GC-variant-11=GC-variant-12=G…	GEACL-TLDYKPLSV-GPYEA	2/153 pLCL-TLR1-pre=pLCL-TLR1-post	GEACL-TLDYKPLSV-GPYKA
	268-276	B39/C6	PILRF-YRSGIIAVV-AGLLT	(Steven et al. 1997)	153	15	146/153 B95.8=M81=AFB1b=AG876=Akata=BL36=BL37=C666-1=CCH=Cheptages=CV-ARG=D3201.2=Daudi=E1492=E1503=E1536=1548=E1563=E1577=E1578=E1583=E1587=E1590=EBVaGC1=EBVaGC2=EBVaGC3=EBVaGC4=EBVaGC5=EBVaGC6=EBVaGC7=EBVaGC8=EBVaGC9=FNR=GC-EBV1=GC-EBV2=GC-variant-2=GC-variant-4=GC-variant-5=GC-variant-6=GC-variant-7=GC-variant-8=GC-variant-9=GC-variant-10=GC-variant-11=GC-variant-13=GD1=GD2=H002213=H018436D=H0…	PILRF-YRSGIIAVV-AGLLT	7/153 GC-variant-1=GC-variant-3=GC-variant-12=GC1=HN2=LC4=Wewak_1	PILRF-YRSGIIAVV-AGLMT
	286-295	A11/B35/B53	TSAGD-LPLDLSVILF-NHASE	Annels et al, unpublished (Hislop et al. 2007)	153	15	151/153 B95.8=M81=AFB1b=AG876=Akata=BL36=BL37=C666-1=CCH=Cheptages=CV-ARG=D3201.2=Daudi=E1492=E1503=E1536=1548=E1563=E1577=E1578=E1583=E1587=E1590=EBVaGC1=EBVaGC2=EBVaGC3=EBVaGC4=EBVaGC5=EBVaGC6=EBVaGC7=EBVaGC8=EBVaGC9=FNR=GC-EBV1=GC-EBV2=GC-variant-1=GC-variant-2=GC-variant-3=GC-variant-4=GC-variant-5=GC-variant-6=GC-variant-7=GC-variant-9=GC-variant-10=GC-variant-11=GC-variant-12=GC-variant-13=…	TSAGD-LPLDLSVILF-NHASE	1/153 GC-variant-8	TSAGE-LPLDLSVILF-NHASE	1/153 GC1	TSAGE-LPLDLSVILF-NHASS
BNLF2a	50-58	A2	LVVLC-VLFGLLCLL-LI	(Bell, Abbott et al. 2009)	166	2	164/166 B95.8=M81=AFB1b=AG876=Akata=BL36=BL37=C666-1=CCH=Cheptages=CV-ARG=D3201.2=Daudi=E1492=E1503=E1536=1548=E1563=E1577=E1583=E1587=E1590=EBVaGC1=EBVaGC2=EBVaGC3=EBVaGC4=EBVaGC5=EBVaGC7=EBVaGC8=EBVaGC9=FNR=GC-EBV1=GC-EBV2=GC-variant-1=GC-variant-2=GC-variant-3=GC-variant-4=GC-variant-5=GC-variant-6=GC-variant-7=GC-variant-8=GC-variant-9=GC-variant-10=GC-variant-11=GC-variant-12=GC-variant-13=G…	LVVLC-VLFGLLCLL-LIxxx	1/166 E1578	LAVLC-VLFGLLCLL-LIxxx	1/166 EBVaGC6	LGVLC-VLFGLLCLL-LIxxx
BNLF2b	2-12	B7	M-RPGRPLAGFYA-TLRRS	(Quinn et al. 2014)	163	5	141/163 B95.8=M81=AFB1b=AG876=Akata=BL36=BL37=C666-1=CCH=Cheptages=CV-ARG=D3201.2=Daudi=E1492=E1503=E1536=1548=E1563=E1577=E1578=E1583=E1587=E1590=EBVaGC1=EBVaGC2=EBVaGC3=EBVaGC4=EBVaGC5=EBVaGC7=EBVaGC9=GC-EBV1=GC-EBV2=GC-variant-2=GC-variant-3=GC-variant-5=GC-variant-6=GC-variant-7=GC-variant-8=GC-variant-9=GC-variant-10=GC-variant-11=GC-variant-12=GC1=GD1=GD2=H002213=H03753A=HKN14=HKN15=HKN19=H…	xxxxM-RPGRPLAGFYA-TLRRS	8/163 HN2=L591=Makau=Mak_1=sLCL-1.12=sLCL-1.19=sLCL-IM1.16=sLCL-IS1.15	xxxxM-RPGRPLAGFYA-TVRRS	7/163 GC-variant-13=H018436D=H058015C=HL01=HN17=Wewak_1=YCCEL1	xxxxM-RSGRPLAGFYA-TLRRS	2/163 FNR=NA19114	xxxxM-PPGRPLAGFYA-TLRRS	2/163 EBVaGC8=GC-variant-1	xxxxM-RPGRPLSGFYA-TLRRS	1/163 EBVaGC6	xxxxM-RPGRPLAGFYS-TVRRS	1/163 GC-variant-4	xxxxM-RPGRPLAGFYT-TLRRS	1/163 HL05	xxxxM-QKGRPLAGFYA-TLRRS
BNRF1	409-419	n.d.	SGLTA-PPCPYAESSWA-QAAVQ	(Abbott et al. 2013)	150	18	147/150 B95.8=M81=AFB1b=AG876=Akata=BL36=BL37=CCH=Cheptages=CV-ARG=D3201.2=Daudi=E1492=E1503=E1536=1548=E1563=E1577=E1578=E1583=E1587=E1590=EBVaGC2=EBVaGC3=EBVaGC4=EBVaGC5=EBVaGC6=EBVaGC7=EBVaGC8=EBVaGC9=FNR=GC-EBV1=GC-EBV2=GC-variant-1=GC-variant-2=GC-variant-3=GC-variant-4=GC-variant-5=GC-variant-6=GC-variant-7=GC-variant-8=GC-variant-9=GC-variant-10=GC-variant-11=GC-variant-12=GC-variant-13=GC…	SGLTA-PPCPYAESSWA-QAAVQ	2/150 pLCL-TLR1-pre=pLCL-TLR1-post	SGLTA-SPCPYAESSWA-QAAVQ	1/150 EBVaGC1	SALTA-PPCPYAESSWA-QAAVQ
	433-447	n.d.	ELFSA-LYPAPCISGYARPPG-PSAVI	(Abbott et al. 2013)	150	18	149/150 B95.8=M81=AFB1b=AG876=Akata=BL36=BL37=CCH=Cheptages=CV-ARG=D3201.2=Daudi=E1492=E1503=E1536=1548=E1563=E1577=E1578=E1583=E1587=E1590=EBVaGC1=EBVaGC2=EBVaGC3=EBVaGC4=EBVaGC5=EBVaGC6=EBVaGC7=EBVaGC8=EBVaGC9=FNR=GC-EBV1=GC-EBV2=GC-variant-1=GC-variant-2=GC-variant-3=GC-variant-4=GC-variant-5=GC-variant-6=GC-variant-7=GC-variant-8=GC-variant-9=GC-variant-10=GC-variant-11=GC-variant-12=GC-varia…	ELFSA-LYPAPCISGYARPPG-PSAVI	1/150 Wewak_1	ELFSA-LYPAPCISGSARPPG-PSAVI
	445-459	n.d.	SGYAR-PPGPSAVIEHLGSLV-PKGGL	(Abbott et al. 2013)	150	18	122/150 B95.8=M81=AFB1b=AG876=Akata=BL36=BL37=CCH=D3201.2=E1492=E1503=E1536=1548=E1563=E1577=E1578=E1583=E1587=E1590=EBVaGC1=EBVaGC2=EBVaGC4=EBVaGC5=EBVaGC7=EBVaGC8=EBVaGC9=FNR=GC-EBV1=GC-EBV2=GC-variant-1=GC-variant-2=GC-variant-3=GC-variant-4=GC-variant-5=GC-variant-6=GC-variant-7=GC-variant-8=GC-variant-9=GC-variant-10=GC-variant-11=GC-variant-12=GC-variant-13=GC1=H002213=H018436D=H03753A=H058…	SGYAR-PPGPSAVIEHLGSLV-PKGGL	24/150 Cheptages=CV-ARG=EBVaGC3=EBVaGC6=GD1=HN2=LC3=Makau=Mak_1=Saliva1=sLCL-1.02=sLCL-1.04=sLCL-1.06=sLCL-1.07=sLCL-1.08=sLCL-1.10=sLCL-1.11=sLCL-1.19=sLCL-2.16=sLCL-BL1.03=sLCL-BL1.20=VGO	SGYAR-PPGPSAVIEHLRSLV-PKGGL	3/150 Daudi=sLCL-1.12=sLCL-1.17	SGYAR-PPGPSAVIEYLRSLV-PKGGL	1/150 Wewak_1	SGSAR-PPGPSAVIEHLRSLV-PKGGL
	489-503	n.d.	PARAT-GPGMQQFVSSYFLNP-ACSNV	(Abbott et al. 2013)	150	18	130/150 B95.8=M81=AFB1b=AG876=Akata=BL36=BL37=CCH=Cheptages=CV-ARG=D3201.2=Daudi=E1492=E1503=E1536=1548=E1563=E1577=E1578=E1583=E1587=E1590=EBVaGC1=EBVaGC2=EBVaGC4=EBVaGC5=EBVaGC7=EBVaGC8=EBVaGC9=FNR=GC-EBV1=GC-EBV2=GC-variant-1=GC-variant-2=GC-variant-3=GC-variant-4=GC-variant-5=GC-variant-6=GC-variant-7=GC-variant-8=GC-variant-9=GC-variant-10=GC-variant-11=GC-variant-12=GC-variant-13=GC1=H00221…	PARAT-GPGMQQFVSSYFLNP-ACSNV	11/150 Mutu=NA19315=sLCL-1.02=sLCL-1.04=sLCL-1.06=sLCL-1.07=sLCL-1.08=sLCL-1.10=sLCL-1.11=sLCL-BL1.03=sLCL-BL1.20	PARAT-GLGMQQFVSSYFLNP-ACSNV	4/150 GD1=HN2=Saliva1=VGO	PARAT-GPGMQQFVGSYFLNP-ACSNV	2/150 EBVaGC3=LC3	PSGAT-GPGMQQFVSSYFLNP-ACSNV	1/150 EBVaGC6	PSRAT-GPGMQQFVGSYFLNP-ACSNV	1/150 sLCL-IM1.17	PARAM-GPGMQQFVSSYFLNP-ACSNV	1/150 Wewak_1	PSRAT-GPGMQQFVNSYFLNP-ACSNV
	709-719	B41	TVITL-GEQGYKVSLDL-REGTR	(Abbott et al. 2013)	150	18	150/150 B95.8=M81=AFB1b=AG876=Akata=BL36=BL37=CCH=Cheptages=CV-ARG=D3201.2=Daudi=E1492=E1503=E1536=1548=E1563=E1577=E1578=E1583=E1587=E1590=EBVaGC1=EBVaGC2=EBVaGC3=EBVaGC4=EBVaGC5=EBVaGC6=EBVaGC7=EBVaGC8=EBVaGC9=FNR=GC-EBV1=GC-EBV2=GC-variant-1=GC-variant-2=GC-variant-3=GC-variant-4=GC-variant-5=GC-variant-6=GC-variant-7=GC-variant-8=GC-variant-9=GC-variant-10=GC-variant-11=GC-variant-12=GC-varia…	TVITL-GEQGYKVSLDL-REGTR
	929-943	n.d.	GLVFE-VEERSVGEVLQTLRS-MNMYP	(Abbott et al. 2013)	150	18	149/150 B95.8=M81=AFB1b=AG876=Akata=BL36=BL37=CCH=Cheptages=CV-ARG=D3201.2=Daudi=E1492=E1503=E1536=1548=E1563=E1577=E1578=E1583=E1587=E1590=EBVaGC1=EBVaGC2=EBVaGC3=EBVaGC4=EBVaGC5=EBVaGC6=EBVaGC7=EBVaGC8=EBVaGC9=FNR=GC-EBV1=GC-EBV2=GC-variant-1=GC-variant-2=GC-variant-3=GC-variant-4=GC-variant-5=GC-variant-6=GC-variant-7=GC-variant-8=GC-variant-9=GC-variant-10=GC-variant-11=GC-variant-12=GC-varia…	GLVFE-VEERSVGEVLQTLRS-MNMYP	1/150 HN2	GLVFE-VEERSVGEVLQTLRS-INMYP
	1233-1247	n.d.	QIACH-FHSNGTDAWRFAMNY-PRNPT	(Abbott et al. 2013)	150	18	150/150 B95.8=M81=AFB1b=AG876=Akata=BL36=BL37=CCH=Cheptages=CV-ARG=D3201.2=Daudi=E1492=E1503=E1536=1548=E1563=E1577=E1578=E1583=E1587=E1590=EBVaGC1=EBVaGC2=EBVaGC3=EBVaGC4=EBVaGC5=EBVaGC6=EBVaGC7=EBVaGC8=EBVaGC9=FNR=GC-EBV1=GC-EBV2=GC-variant-1=GC-variant-2=GC-variant-3=GC-variant-4=GC-variant-5=GC-variant-6=GC-variant-7=GC-variant-8=GC-variant-9=GC-variant-10=GC-variant-11=GC-variant-12=GC-varia…	QIACH-FHSNGTDAWRFAMNY-PRNPT
	1247-1257	B*07:02	RFAMN-YPRNPTEQGNI-AGLCS	(Abbott et al. 2013)	150	18	150/150 B95.8=M81=AFB1b=AG876=Akata=BL36=BL37=CCH=Cheptages=CV-ARG=D3201.2=Daudi=E1492=E1503=E1536=1548=E1563=E1577=E1578=E1583=E1587=E1590=EBVaGC1=EBVaGC2=EBVaGC3=EBVaGC4=EBVaGC5=EBVaGC6=EBVaGC7=EBVaGC8=EBVaGC9=FNR=GC-EBV1=GC-EBV2=GC-variant-1=GC-variant-2=GC-variant-3=GC-variant-4=GC-variant-5=GC-variant-6=GC-variant-7=GC-variant-8=GC-variant-9=GC-variant-10=GC-variant-11=GC-variant-12=GC-varia…	RFAMN-YPRNPTEQGNI-AGLCS
	1281-1289	A*02:01	LCTDF-WQWEHIPPA-FGHPT	(Abbott et al. 2013)	150	18	150/150 B95.8=M81=AFB1b=AG876=Akata=BL36=BL37=CCH=Cheptages=CV-ARG=D3201.2=Daudi=E1492=E1503=E1536=1548=E1563=E1577=E1578=E1583=E1587=E1590=EBVaGC1=EBVaGC2=EBVaGC3=EBVaGC4=EBVaGC5=EBVaGC6=EBVaGC7=EBVaGC8=EBVaGC9=FNR=GC-EBV1=GC-EBV2=GC-variant-1=GC-variant-2=GC-variant-3=GC-variant-4=GC-variant-5=GC-variant-6=GC-variant-7=GC-variant-8=GC-variant-9=GC-variant-10=GC-variant-11=GC-variant-12=GC-varia…	LCTDF-WQWEHIPPA-FGHPT
BVRF2	153-163	C3	RRGTT-AVYGTDLAWVL-KHFSD	(Abbott et al. 2013)	151	17	151/151 B95.8=M81=AFB1b=AG876=Akata=BL36=BL37=C666-1=CCH=Cheptages=CV-ARG=D3201.2=Daudi=E1492=E1503=E1536=1548=E1563=E1577=E1578=E1583=E1587=E1590=EBVaGC1=EBVaGC2=EBVaGC3=EBVaGC4=EBVaGC5=EBVaGC6=EBVaGC7=EBVaGC8=EBVaGC9=FNR=GC-EBV1=GC-EBV2=GC-variant-1=GC-variant-2=GC-variant-3=GC-variant-4=GC-variant-5=GC-variant-6=GC-variant-7=GC-variant-8=GC-variant-9=GC-variant-10=GC-variant-11=GC-variant-12=G…	RRGTT-AVYGTDLAWVL-KHFSD
	257-271	n.d.	PPAST-DPATMLSGNAGEGAT-ACGGS	(Abbott et al. 2013)	151	17	149/151 B95.8=M81=AFB1b=Akata=BL36=BL37=C666-1=CCH=Cheptages=CV-ARG=D3201.2=Daudi=E1492=E1503=E1536=1548=E1563=E1577=E1578=E1583=E1587=E1590=EBVaGC1=EBVaGC2=EBVaGC3=EBVaGC4=EBVaGC5=EBVaGC6=EBVaGC7=EBVaGC8=EBVaGC9=FNR=GC-EBV1=GC-EBV2=GC-variant-1=GC-variant-2=GC-variant-3=GC-variant-4=GC-variant-5=GC-variant-6=GC-variant-8=GC-variant-9=GC-variant-10=GC-variant-11=GC-variant-12=GC-variant-13=GC1=GD…	PPAST-DPATMLSGNAGEGAT-ACGGS	2/151 AG876=GC-variant-7	PPAST-DPDTMLSGNAGEGAT-ACGGS
	341-351	A29	VAPAG-GYFTSPGGYYA-GPAGG	(Abbott et al. 2013)	151	17	122/151 B95.8=AFB1b=AG876=Akata=BL36=BL37=CCH=Cheptages=CV-ARG=Daudi=E1492=E1503=E1536=1548=E1563=E1578=E1583=E1587=E1590=EBVaGC2=EBVaGC3=EBVaGC4=EBVaGC5=EBVaGC6=EBVaGC7=EBVaGC8=EBVaGC9=FNR=GC-EBV2=GC-variant-1=GC-variant-3=GC-variant-4=GC-variant-5=GC-variant-6=GC-variant-7=GC-variant-8=GC-variant-9=GC-variant-10=GC-variant-11=GC-variant-12=GC1=H002213=H018436D=H03753A=H058015C=HL01=HL02=HL04=HL…	VAPAG-GYFTSPGGYYA-GPAGG	25/151 M81=C666-1=D3201.2=EBVaGC1=GC-EBV1=GC-variant-2=GC-variant-13=GD1=HKN14=HKN15=HKN19=HKNPC1=HKNPC2=HKNPC3=HKNPC4=HKNPC5=HKNPC6=HKNPC7=HKNPC8=HKNPC9=HNNPC7=LC2=Saliva1=VGO=YCCEL1	VSPAG-GYFTSPGGYYA-GPAGG	1/151 E1577	VAPTG-GYFTSPGGYYA-GPAGG	1/151 MP	VAPAG-GYFTSPGGYYA-GPVGG	1/151 RPF	IAPAG-GYFTSPGGYYA-GPAGG	1/151 sLCL-1.24	AAPAG-GYFTSPGGYYA-GPAGG
BXLF2	46-60	n.d.	TELMA-KVPGLSPEALWREAN-VTEDL	(Abbott et al. 2013)	158	10	158/158 B95.8=M81=AFB1b=AG876=Akata=BL36=BL37=C666-1=CCH=Cheptages=CV-ARG=D3201.2=Daudi=E1492=E1503=E1536=1548=E1563=E1577=E1578=E1583=E1587=E1590=EBVaGC1=EBVaGC2=EBVaGC3=EBVaGC4=EBVaGC5=EBVaGC6=EBVaGC7=EBVaGC8=EBVaGC9=FNR=GC-EBV1=GC-EBV2=GC-variant-1=GC-variant-2=GC-variant-3=GC-variant-4=GC-variant-5=GC-variant-6=GC-variant-7=GC-variant-8=GC-variant-9=GC-variant-10=GC-variant-11=GC-variant-12=G…	TELMA-KVPGLSPEALWREAN-VTEDL
	225-233	A*02:01	QSGDY-SLVIVTTFV-HYANF	(Khanna et al. 1999)	155	13	153/155 B95.8=M81=AFB1b=AG876=Akata=BL36=BL37=C666-1=CCH=Cheptages=CV-ARG=D3201.2=Daudi=E1492=E1503=E1536=1548=E1563=E1577=E1578=E1583=E1587=E1590=EBVaGC1=EBVaGC2=EBVaGC3=EBVaGC4=EBVaGC5=EBVaGC6=EBVaGC7=EBVaGC8=EBVaGC9=FNR=GC-EBV1=GC-EBV2=GC-variant-1=GC-variant-2=GC-variant-3=GC-variant-4=GC-variant-5=GC-variant-6=GC-variant-7=GC-variant-8=GC-variant-9=GC-variant-10=GC-variant-11=GC-variant-12=G…	QSGDY-SLVIVTTFV-HYANF	2/155 pLCL-TLR1-pre=pLCL-TLR1-post	QSEDY-SLVIVTTFV-HYANF
	420-428	A*02:01	TVMRE-TLFIGSHVV-LRELR	(Khanna et al. 1999)	155	13	154/155 B95.8=M81=AFB1b=AG876=Akata=BL36=BL37=C666-1=CCH=Cheptages=CV-ARG=D3201.2=Daudi=E1492=E1503=E1536=1548=E1563=E1577=E1578=E1583=E1587=E1590=EBVaGC1=EBVaGC3=EBVaGC4=EBVaGC5=EBVaGC6=EBVaGC7=EBVaGC8=EBVaGC9=FNR=GC-EBV1=GC-EBV2=GC-variant-1=GC-variant-2=GC-variant-3=GC-variant-4=GC-variant-5=GC-variant-6=GC-variant-7=GC-variant-8=GC-variant-9=GC-variant-10=GC-variant-11=GC-variant-12=GC-varian…	TVMRE-TLFIGSHVV-LRELR	1/155 EBVaGC2	TVMRE-TLFIGSHMV-LRELR
	542-550	A*02:01	RLDKV-LMIIPLINV-TFIIS	(Khanna et al. 1999)	155	13	155/155 B95.8=M81=AFB1b=AG876=Akata=BL36=BL37=C666-1=CCH=Cheptages=CV-ARG=D3201.2=Daudi=E1492=E1503=E1536=1548=E1563=E1577=E1578=E1583=E1587=E1590=EBVaGC1=EBVaGC2=EBVaGC3=EBVaGC4=EBVaGC5=EBVaGC6=EBVaGC7=EBVaGC8=EBVaGC9=FNR=GC-EBV1=GC-EBV2=GC-variant-1=GC-variant-2=GC-variant-3=GC-variant-4=GC-variant-5=GC-variant-6=GC-variant-7=GC-variant-8=GC-variant-9=GC-variant-10=GC-variant-11=GC-variant-12=G…	RLDKV-LMIIPLINV-TFIIS
More than one HLA molecule listed if restriction element not precisely defined or epitope presented on different HLA molecules; n.d. HLA restriction not determined; epitope sequences separated from flanking regions by dashes; polymorphic amino acids in epitopes and flanking sequences are depicted in bold and underlined.
Abbott, R. J., A. Pachnio, I. Pedroza-Pacheco, A. M. Leese, J. Begum, H. M. Long, D. Croom-Carter, A. Stacey, P. A. H. Moss, A. D. Hislop, P. Borrow, A. B. Rickinson and A. I. Bell (2017). "Asymptomatic Primary Infection with Epstein-Barr Virus: Observations on Young Adult Cases." Journal of Virology 91(21): e00382-00317.
Abbott, R. J., L. L. Quinn, A. M. Leese, H. M. Scholes, A. Pachnio and A. B. Rickinson (2013). "CD8+ T cell responses to lytic EBV infection: late antigen specificities as subdominant components of the total response." J Immunol 191(11): 5398-5409.
Bell, M. J., R. J. M. Abbott, N. P. Croft, A. D. Hislop and S. R. Burrows (2009). "An HLA-A2-Restricted T-Cell Epitope Mapped to the BNLF2a Immune Evasion Protein of Epstein-Barr Virus That Inhibits TAP." Journal of Virology 83(6): 2783-2788.
Blake, N., T. Haigh, G. Shaka'a, D. Croom-Carter and A. Rickinson (2000). "The importance of exogenous antigen in priming the human CD8+ T cell response: lessons from the EBV nuclear antigen EBNA1." J Immunol 165(12): 7078-7087.
Blake, N., S. Lee, I. Redchenko, W. Thomas, N. Steven, A. Leese, P. Steigerwald-Mullen, M. G. Kurilla, L. Frappier and A. Rickinson (1997). "Human CD8+ T cell responses to EBV EBNA1: HLA class I presentation of the (Gly-Ala)-containing protein requires exogenous processing." Immunity 7(6): 791-802.
Bogedain, C., H. Wolf, S. Modrow, G. Stuber and W. Jilg (1995). "Specific cytotoxic T lymphocytes recognize the immediate-early transactivator Zta of Epstein-Barr virus." J Virol 69(8): 4872-4879.
Brooks, J. M., R. A. Colbert, J. P. Mear, A. M. Leese and A. B. Rickinson (1998). "HLA-B27 subtype polymorphism and CTL epitope choice: studies with EBV peptides link immunogenicity with stability of the B27:peptide complex." J Immunol 161(10): 5252-5259.
Brooks, J. M., H. M. Long, R. J. Tierney, C. Shannon-Lowe, A. M. Leese, M. Fitzpatrick, G. S. Taylor and A. B. Rickinson (2016). "Early T Cell Recognition of B Cells following Epstein-Barr Virus Infection: Identifying Potential Targets for Prophylactic Vaccination." PLoS Pathog 12(4): e1005549.
Brooks, J. M., R. J. Murray, W. A. Thomas, M. G. Kurilla and A. B. Rickinson (1993). "Different HLA-B27 subtypes present the same immunodominant Epstein-Barr virus peptide." J Exp Med 178(3): 879-887.
Burrows, J. M., M. J. Bell, R. Brennan, J. J. Miles, R. Khanna and S. R. Burrows (2008). "Preferential binding of unusually long peptides to MHC class I and its influence on the selection of target peptides for T cell recognition." Mol Immunol 45(6): 1818-1824.
Burrows, S. R., J. Gardner, R. Khanna, T. Steward, D. J. Moss, S. Rodda and A. Suhrbier (1994). "Five new cytotoxic T cell epitopes identified within Epstein-Barr virus nuclear antigen 3." J Gen Virol 75 ( Pt 9): 2489-2493.
Burrows, S. R., T. B. Sculley, I. S. Misko, C. Schmidt and D. J. Moss (1990). "An Epstein-Barr virus-specific cytotoxic T cell epitope in EBV nuclear antigen 3 (EBNA 3)." J Exp Med 171(1): 345-349.
Chapman, A. L., A. B. Rickinson, W. A. Thomas, R. F. Jarrett, J. Crocker and S. P. Lee (2001). "Epstein-Barr virus-specific cytotoxic T lymphocyte responses in the blood and tumor site of Hodgkin's disease patients: implications for a T-cell-based therapy." Cancer Res 61(16): 6219-6226.
Crotzer, V. L., R. E. Christian, J. M. Brooks, J. Shabanowitz, R. E. Settlage, J. A. Marto, F. M. White, A. B. Rickinson, D. F. Hunt and V. H. Engelhard (2000). "Immunodominance among EBV-derived epitopes restricted by HLA-B27 does not correlate with epitope abundance in EBV-transformed B-lymphoblastoid cell lines." J Immunol 164(12): 6120-6129.
de Campos-Lima, P. O., V. Levitsky, J. Brooks, S. P. Lee, L. F. Hu, A. B. Rickinson and M. G. Masucci (1994). "T cell responses and virus evolution: loss of HLA A11-restricted CTL epitopes in Epstein-Barr virus isolates from highly A11-positive populations by selective mutation of anchor residues." J Exp Med 179(4): 1297-1305.
Duraiswamy, J., J. M. Burrows, M. Bharadwaj, S. R. Burrows, L. Cooper, N. Pimtanothai and R. Khanna (2003). "Ex vivo analysis of T-cell responses to Epstein-Barr virus-encoded oncogene latent membrane protein 1 reveals highly conserved epitope sequences in virus isolates from diverse geographic regions." J Virol 77(13): 7401-7410.
Fogg, M. H., L. J. Wirth, M. Posner and F. Wang (2009). "Decreased EBNA-1-specific CD8+ T cells in patients with Epstein-Barr virus-associated nasopharyngeal carcinoma." Proc Natl Acad Sci U S A 106(9): 3318-3323.
Gavioli, R., M. G. Kurilla, P. O. de Campos-Lima, L. E. Wallace, R. Dolcetti, R. J. Murray, A. B. Rickinson and M. G. Masucci (1993). "Multiple HLA A11-restricted cytotoxic T-lymphocyte epitopes of different immunogenicities in the Epstein-Barr virus-encoded nuclear antigen 4." J Virol 67(3): 1572-1578.
Green, K. J., J. J. Miles, J. Tellam, W. J. van Zuylen, G. Connolly and S. R. Burrows (2004). "Potent T cell response to a class I-binding 13-mer viral epitope and the influence of HLA micropolymorphism in controlling epitope length." Eur J Immunol 34(9): 2510-2519.
Hill, A., A. Worth, T. Elliott, S. Rowland-Jones, J. Brooks, A. Rickinson and A. McMichael (1995). "Characterization of two Epstein-Barr virus epitopes restricted by HLA-B7." Eur J Immunol 25(1): 18-24.
Hill, A. B., S. P. Lee, J. S. Haurum, N. Murray, Q. Y. Yao, M. Rowe, N. Signoret, A. B. Rickinson and A. J. McMichael (1995). "Class I major histocompatibility complex-restricted cytotoxic T lymphocytes specific for Epstein-Barr virus (EBV)-transformed B lymphoblastoid cell lines against which they were raised." J Exp Med 181(6): 2221-2228.
Hislop, A. D., G. S. Taylor, D. Sauce and A. B. Rickinson (2007). "Cellular responses to viral infection in humans: lessons from Epstein-Barr virus." Annu Rev Immunol 25: 587-617.
Ito, Y., A. Demachi-Okamura, R. Ohta, Y. Akatsuka, K. Nishida, K. Tsujimura, Y. Morishima, T. Takahashi and K. Kuzushima (2007). "Full-length EBNA1 mRNA-transduced dendritic cells stimulate cytotoxic T lymphocytes recognizing a novel HLA-Cw*0303- and -Cw*0304-restricted epitope on EBNA1-expressing cells." J Gen Virol 88(Pt 3): 770-780.
Kerr, B. M., N. Kienzle, J. M. Burrows, S. Cross, S. L. Silins, M. Buck, E. M. Benson, B. Coupar, D. J. Moss and T. B. Sculley (1996). "Identification of type B-specific and cross-reactive cytotoxic T-lymphocyte responses to Epstein-Barr virus." J Virol 70(12): 8858-8864.
Khanna, R. and S. R. Burrows (2000). "Role of cytotoxic T lymphocytes in Epstein-Barr virus-associated diseases." Annu Rev Microbiol 54: 19-48.
Khanna, R., S. R. Burrows, M. G. Kurilla, C. A. Jacob, I. S. Misko, T. B. Sculley, E. Kieff and D. J. Moss (1992). "Localization of Epstein-Barr virus cytotoxic T cell epitopes using recombinant vaccinia: implications for vaccine development." J Exp Med 176(1): 169-176.
Khanna, R., S. R. Burrows, D. J. Moss and S. L. Silins (1996). "Peptide transporter (TAP-1 and TAP-2)-independent endogenous processing of Epstein-Barr virus (EBV) latent membrane protein 2A: implications for cytotoxic T-lymphocyte control of EBV-associated malignancies." J Virol 70(8): 5357-5362.
Khanna, R., M. Sherritt and S. R. Burrows (1999). "EBV structural antigens, gp350 and gp85, as targets for ex vivo virus-specific CTL during acute infectious mononucleosis: potential use of gp350/gp85 CTL epitopes for vaccine design." J Immunol 162(5): 3063-3069.
Kienzle, N., T. B. Sculley, L. Poulsen, M. Buck, S. Cross, N. Raab-Traub and R. Khanna (1998). "Identification of a cytotoxic T-lymphocyte response to the novel BARF0 protein of Epstein-Barr virus: a critical role for antigen expression." J Virol 72(8): 6614-6620.
Lautscham, G., T. Haigh, S. Mayrhofer, G. Taylor, D. Croom-Carter, A. Leese, S. Gadola, V. Cerundolo, A. Rickinson and N. Blake (2003). "Identification of a TAP-independent, immunoproteasome-dependent CD8+ T-cell epitope in Epstein-Barr virus latent membrane protein 2." J Virol 77(4): 2757-2761.
Lee, S. P., A. T. Chan, S. T. Cheung, W. A. Thomas, D. CroomCarter, C. W. Dawson, C. H. Tsai, S. F. Leung, P. J. Johnson and D. P. Huang (2000). "CTL control of EBV in nasopharyngeal carcinoma (NPC): EBV-specific CTL responses in the blood and tumors of NPC patients and the antigen-processing function of the tumor cells." J Immunol 165(1): 573-582.
Lee, S. P., W. A. Thomas, N. W. Blake and A. B. Rickinson (1996). "Transporter (TAP)-independent processing of a multiple membrane-spanning protein, the Epstein-Barr virus latent membrane protein 2." Eur J Immunol 26(8): 1875-1883.
Lee, S. P., W. A. Thomas, R. J. Murray, F. Khanim, S. Kaur, L. S. Young, M. Rowe, M. Kurilla and A. B. Rickinson (1993). "HLA A2.1-restricted cytotoxic T cells recognizing a range of Epstein-Barr virus isolates through a defined epitope in latent membrane protein LMP2." J Virol 67(12): 7428-7435.
Martorelli, D., K. Houali, L. Caggiari, E. Vaccher, L. Barzan, G. Franchin, A. Gloghini, A. Pavan, A. Da Ponte, R. M. Tedeschi, V. De Re, A. Carbone, T. Ooka, P. De Paoli and R. Dolcetti (2008). "Spontaneous T cell responses to Epstein-Barr virus-encoded BARF1 protein and derived peptides in patients with nasopharyngeal carcinoma: bases for improved immunotherapy." Int J Cancer 123(5): 1100-1107.
Meij, P., A. Leen, A. B. Rickinson, S. Verkoeijen, M. B. Vervoort, E. Bloemena and J. M. Middeldorp (2002). "Identification and prevalence of CD8(+) T-cell responses directed against Epstein-Barr virus-encoded latent membrane protein 1 and latent membrane protein 2." Int J Cancer 99(1): 93-99.
Morgan, S. M., G. W. Wilkinson, E. Floettmann, N. Blake and A. B. Rickinson (1996). "A recombinant adenovirus expressing an Epstein-Barr virus (EBV) target antigen can selectively reactivate rare components of EBV cytotoxic T-lymphocyte memory in vitro." J Virol 70(4): 2394-2402.
Pepperl, S., G. Benninger-Doring, S. Modrow, H. Wolf and W. Jilg (1998). "Immediate-early transactivator Rta of Epstein-Barr virus (EBV) shows multiple epitopes recognized by EBV-specific cytotoxic T lymphocytes." J Virol 72(11): 8644-8649.
Pudney, V. A., A. M. Leese, A. B. Rickinson and A. D. Hislop (2005). "CD8+ immunodominance among Epstein-Barr virus lytic cycle antigens directly reflects the efficiency of antigen presentation in lytically infected cells." J Exp Med 201(3): 349-360.
Quinn, L. L., J. Zuo, R. J. Abbott, C. Shannon-Lowe, R. J. Tierney, A. D. Hislop and M. Rowe (2014). "Cooperation between Epstein-Barr virus immune evasion proteins spreads protection from CD8+ T cell recognition across all three phases of the lytic cycle." PLoS Pathog 10(8): e1004322.
Redchenko, I. V. and A. B. Rickinson (1999). "Accessing Epstein-Barr virus-specific T-cell memory with peptide-loaded dendritic cells." J Virol 73(1): 334-342.
Rist, M. J., A. Theodossis, N. P. Croft, M. A. Neller, A. Welland, Z. Chen, L. C. Sullivan, J. M. Burrows, J. J. Miles, R. M. Brennan, S. Gras, R. Khanna, A. G. Brooks, J. McCluskey, A. W. Purcell, J. Rossjohn and S. R. Burrows (2013). "HLA peptide length preferences control CD8+ T cell responses." J Immunol 191(2): 561-571.
Saulquin, X., M. Bodinier, M. A. Peyrat, A. Hislop, E. Scotet, F. Lang, M. Bonneville and E. Houssaint (2001). "Frequent recognition of BCRF1, a late lytic cycle protein of Epstein-Barr virus, in the HLA-B*2705 context: evidence for a TAP-independent processing." Eur J Immunol 31(3): 708-715.
Saulquin, X., C. Ibisch, M. A. Peyrat, E. Scotet, M. Hourmant, H. Vie, M. Bonneville and E. Houssaint (2000). "A global appraisal of immunodominant CD8 T cell responses to Epstein-Barr virus and cytomegalovirus by bulk screening." Eur J Immunol 30(9): 2531-2539.
Schmidt, C., S. R. Burrows, T. B. Sculley, D. J. Moss and I. S. Misko (1991). "Nonresponsiveness to an immunodominant Epstein-Barr virus-encoded cytotoxic T-lymphocyte epitope in nuclear antigen 3A: implications for vaccine strategies." Proc Natl Acad Sci U S A 88(21): 9478-9482.
Scotet, E., J. David-Ameline, M. A. Peyrat, A. Moreau-Aubry, D. Pinczon, A. Lim, J. Even, G. Semana, J. M. Berthelot, R. Breathnach, M. Bonneville and E. Houssaint (1996). "T cell response to Epstein-Barr virus transactivators in chronic rheumatoid arthritis." J Exp Med 184(5): 1791-1800.
Shi, Y., K. D. Smith, M. G. Kurilla and C. T. Lutz (1997). "Cytotoxic CD8+ T cells recognize EBV antigen but poorly kill autologous EBV-infected B lymphoblasts: immunodominance is elicited by a peptide epitope that is presented at low levels in vitro." J Immunol 159(4): 1844-1852.
Steven, N. M., N. E. Annels, A. Kumar, A. M. Leese, M. G. Kurilla and A. B. Rickinson (1997). "Immediate early and early lytic cycle proteins are frequent targets of the Epstein-Barr virus-induced cytotoxic T cell response." J Exp Med 185(9): 1605-1617.
Steven, N. M., A. M. Leese, N. E. Annels, S. P. Lee and A. B. Rickinson (1996). "Epitope focusing in the primary cytotoxic T cell response to Epstein-Barr virus and its relationship to T cell memory." J Exp Med 184(5): 1801-1813.
Straathof, K. C., C. M. Bollard, U. Popat, M. H. Huls, T. Lopez, M. C. Morriss, M. V. Gresik, A. P. Gee, H. V. Russell, M. K. Brenner, C. M. Rooney and H. E. Heslop (2005). "Treatment of nasopharyngeal carcinoma with Epstein-Barr virus--specific T lymphocytes." Blood 105(5): 1898-1904.
Straathof, K. C., A. M. Leen, E. L. Buza, G. Taylor, M. H. Huls, H. E. Heslop, C. M. Rooney and C. M. Bollard (2005). "Characterization of latent membrane protein 2 specificity in CTL lines from patients with EBV-positive nasopharyngeal carcinoma and lymphoma." J Immunol 175(6): 4137-4147.
Tsang, M. L. and C. Munz (2011). "Cytolytic T lymphocytes from HLA-B8+ donors frequently recognize the Hodgkin's lymphoma associated latent membrane protein 2 of Epstein Barr virus." Herpesviridae 2(1): 4.
Tynan, F. E., D. Elhassen, A. W. Purcell, J. M. Burrows, N. A. Borg, J. J. Miles, N. A. Williamson, K. J. Green, J. Tellam, L. Kjer-Nielsen, J. McCluskey, J. Rossjohn and S. R. Burrows (2005). "The immunogenicity of a viral cytotoxic T cell epitope is controlled by its MHC-bound conformation." J Exp Med 202(9): 1249-1260.
Voo, K. S., T. Fu, H. Y. Wang, J. Tellam, H. E. Heslop, M. K. Brenner, C. M. Rooney and R. F. Wang (2004). "Evidence for the presentation of major histocompatibility complex class I-restricted Epstein-Barr virus nuclear antigen 1 peptides to CD8+ T lymphocytes." J Exp Med 199(4): 459-470.
Wang, B., K. Yao, G. Liu, F. Xie, F. Zhou and Y. Chen (2009). "Computational prediction and identification of Epstein-Barr virus latent membrane protein 2A antigen-specific CD8+ T-cell epitopes." Cell Mol Immunol 6(2): 97-103.
Whitney, B. M., A. T. Chan, A. B. Rickinson, S. P. Lee, C. K. Lin and P. J. Johnson (2002). "Frequency of Epstein-Barr virus-specific cytotoxic T lymphocytes in the blood of Southern Chinese blood donors and nasopharyngeal carcinoma patients." J Med Virol 67(3): 359-363.
Woodberry, T., T. J. Suscovich, L. M. Henry, J. K. Davis, N. Frahm, B. D. Walker, D. T. Scadden, F. Wang and C. Brander (2005). "Differential targeting and shifts in the immunodominance of Epstein-Barr virus--specific CD8 and CD4 T cell responses during acute and persistent infection." J Infect Dis 192(9): 1513-1524.
[truncated: 7 more columns]
