# Supplementary material for: Immunoinformatic Analysis Reveals Antigenic Heterogeneity of Epstein-Barr Virus Is Immune-Driven
Source: Front Immunol. 2021 Dec 16;12:796379. doi: 10.3389/fimmu.2021.796379 (PMC8716887; doi:10.3389/fimmu.2021.796379)
Supplement: Supplementary file 6 [file Table_5.xlsx]

## Sheet: Sheet1
CD4+ T-cell epitopes
Antigen	Coordinates in B95.8 protein	HLA restriction	Reference	Consensus	B95.8
EBNA1	71-85	DR11	(Leen et al. 2001)	HRDGV-RRPQKRPSCIGCKGA-HGGTG	HRDGV-RRPQKRPSCIGCKGT-HGGTG
	403-417	DQ2	(Leen et al. 2001)	PPPGR-RPFFHPVGEADYFEY-HQEGG	PPPGR-RPFFHPVGEADYFEY-HQEGG
	415-427	DR4	(Demachi-Okamura et al. 2008)	GEADY-FEYHQEGGPDGEP-DMPPG	GEADY-FEYHQEGGPDGEP-DVPPG
	429-448	DR1, DR3, DQ2, DQ5	(Leen et al. 2001)	DGEPD-MPPGAIEQGPADDPGEGPST-GPRGQ	DGEPD-VPPGAIEQGPADDPGEGPST-GPRGQ
	434-458	n.d.	(Tsang et al. 2006)	MPPGA-IEQGPADDPGEGPSTGPRGQGDGGR-RKKGG	VPPGA-IEQGPADDPGEGPSTGPRGQGDGGR-RKKGG
	455-469	n.d.	(Leen et al. 2001)	PRGQG-DGGRRKKGGWFGKHR-GQGGS	PRGQG-DGGRRKKGGWFGKHR-GQGGS
	474-493	DR51	(Tsang et al. 2006)	RGQGG-SNQKFENIAEGLRTLLARCH-VERTT	RGQGG-SNPKFENIAEGLRALLARSH-VERTT
	475-489	DR11	(Leen et al. 2001)	GQGGS-NQKFENIAEGLRTLL-ARCHV	GQGGS-NPKFENIAEGLRALL-ARSHV
	479-498	DQ7	(Tsang et al. 2006)	SNPKF-ENIAEGLRALLARSHVERTT-DEGTW	SNPKF-ENIAEGLRALLARSHVERTT-DEGTW
	481-495	DQ2/3, DQB1*04:02	(Paludan et al. 2002)	PKFEN-IAEGLRALLARSHVE-RTTDE	PKFEN-IAEGLRALLARSHVE-RTTDE
	481-500	DQ3, DQB1*04:02	(Paludan et al. 2002)	PKFEN-IAEGLRALLARSHVERTTDE-GTWVA	PKFEN-IAEGLRALLARSHVERTTDE-GTWVA
	485-499	n.d.	(Leen et al. 2001)	NIAEG-LRALLARSHVERTTD-EGTWV	NIAEG-LRALLARSHVERTTD-EGTWV
	499-523	n.d.	(Tsang et al. 2006)	VERTT-DEGTWVAGVFVYGGSKTSLYNLRRG-TALAI	VERTT-DEGTWVAGVFVYGGSKTSLYNLRRG-TALAI
	509-528	DR11, DR13, DQ3, DQ6	(Leen et al. 2001)	VAGVF-VYGGSKTSLYNLRRGIALAI-PQCRL	VAGVF-VYGGSKTSLYNLRRGTALAI-PQCRL
	514-528	DRB1*11:01	(Yu et al. 2015)	VYGGS-KTSLYNLRRGIALAI-PQCRL	VYGGS-KTSLYNLRRGTALAI-PQCRL
	515-528	DR1	(Khanna et al. 1995)	YGGSK-TSLYNLRRGIALAI-PQCRL	YGGSK-TSLYNLRRGTALAI-PQCRL
	518-530	DP3	(Voo et al. 2002)	SKTSL-YNLRRGIALAIPQ-CRLTP	SKTSL-YNLRRGTALAIPQ-CRLTP
	519-533	DR4, DQ3	(Leen et al. 2001)	KTSLY-NLRRGIALAIPQCRL-TPLSR	KTSLY-NLRRGTALAIPQCRL-TPLSR
	527-541	DR13	(Mautner et al. 2004)	RGIAL-AIPQCRLTPLSRLPF-GMAPG	RGTAL-AIPQCRLTPLSRLPF-GMAPG
	529-543	DR14	(Leen et al. 2001)	IALAI-PQCRLTPLSRLPFGM-APGPG	TALAI-PQCRLTPLSRLPFGM-APGPG
	532-542	DR*13:01	Mautner et al., unpublished	AIPQC-RLTPLSRLPFG-MAPGP	AIPQC-RLTPLSRLPFG-MAPGP
	544-563	DR1, DR3, DQ2, DQ5	(Leen et al. 2001)	LPFGM-APGPGPQPGPLRESIVCYFI-VFLQT	LPFGM-APGPGPQPGPLRESIVCYFM-VFLQT
	549-568	n.d.	(Tsang et al. 2006)	APGPG-PQPGPLRESIVCYFIVFLQT-HIFAE	APGPG-PQPGPLRESIVCYFMVFLQT-HIFAE
	551-570	DR1	(Paludan et al. 2002)	GPGPQ-PGPLRESIVCYFIVFLQTHI-FAEGL	GPGPQ-PGPLRESIVCYFMVFLQTHI-FAEVL
	554-573	DR1, DR3, DQ2, DQ5	(Leen et al. 2001)	PQPGP-LRESIVCYFIVFLQTHIFAE-GLKDA	PQPGP-LRESIVCYFMVFLQTHIFAE-VLKDA
	554-578	n.d.	(Tsang et al. 2006)	PQPGP-LRESIVCYFIVFLQTHIFAEGLKDA-IKDLV	PQPGP-LRESIVCYFMVFLQTHIFAEVLKDA-IKDLV
	561-573	DR11, 12, 13	(Voo et al. 2005)	ESIVC-YFIVFLQTHIFAE-GLKDA	ESIVC-YFMVFLQTHIFAE-VLKDA
	563-577	DR15	(Leen et al. 2001)	IVCYF-IVFLQTHIFAEGLKD-AIKDL	IVCYF-MVFLQTHIFAEVLKD-AIKDL
	564-582	DP5	(Tsang et al. 2006)	VCYFI-VFLQTHIFAEGLKDAIKDL-VMPKP	VCYFM-VFLQTHIFAEVLKDAIKDL-VMTKP
	574-593	DR1, DR3, DQ2, DQ5	(Leen et al. 2001)	HIFAE-VLKDAIKDLVMTKPAPTCNI-RVTVC	HIFAE-VLKDAIKDLVMTKPAPTCNI-RVTVC
	589-613	n.d.	(Tsang et al. 2006)	MPKPA-PTCNIKVTVCSFDDGVDLPPWFPPM-VEGAA	MTKPA-PTCNIRVTVCSFDDGVDLPPWFPPM-VEGAA
	594-613	n.d.	(Leen et al. 2001)	PTCNI-KVTVCSFDDGVDLPPWFPPM-VEGAA	PTCNI-RVTVCSFDDGVDLPPWFPPM-VEGAA
	607-619	DQ2	(Voo et al. 2005)	DGVDL-PPWFPPMVEGAAA-EGDDG	DGVDL-PPWFPPMVEGAAA-EGDDG
EBNA2	11-30	DR4	(Long et al. 2005)	LALHG-GQTYHLIVDTDSLGNPSLSV-IPSNP	LALHG-GQTYHLIVDTDSLGNPSLSV-IPSNP
	23-34	DQB1*03:01	Mautner et al., unpublished	VDTDS-LGNPSLSVIPSN-PYQEQ	VDTDS-LGNPSLSVIPSN-PYQEQ
	46-65	n.d.	(Long et al. 2005)	SDTPL-IPLTIFVGENTGVPPPPPPP-PPPPP	SDTPL-IPLTIFVGENTGVPPPLPPP-PPPPP
	131-150	n.d.	(Long et al. 2005)	PLASA-MRMLWMANYIVRQSRGDRGL-ILPQG	PLASA-MRMLWMANYIVRQSRGDRGL-ILPQG
	136-150	DRB1*08:01	(Yu et al. 2015)	MRMLW-MANYIVRQSRGDRGL-ILPQG	MRMLW-MANYIVRQSRGDRGL-ILPQG
	206-225	n.d.	(Long et al. 2005)	TPPTP-LPPATdelLTVPPRPTRPTTLPP-TPLLT	TPPTP-LPPATdelLTVPPRPTRPTTLPP-TPLLT
	276-295	DR7, 52a, 52b, 52c	(Long et al. 2005)	PDSPE-PRSPTVFYNIPPMPLPPSQL-PPPAA	PDSPE-PRSPTVFYNIPPMPLPPSQL-PPPAA
	280-290	DQ2/DQ7	(Khanna et al. 1997)	EPRSP-TVFYNIPPMPL-PPSQL	EPRSP-TVFYNIPPMPL-PPSQL
	301-320	DR17	(Long et al. 2005)	PPPAA-PAQPPPGVINDQQLHHLPSG-PPWWP	PPPAA-PAQPPPGVINDQQLHHLPSG-PPWWP
	411-430	n.d.	(Brooks et al. 2016)	SNAAP-VCRNSHTATPNVSPIHEPES-HNSPE	SNAAP-VCRNSHTATPNVSPIHEPES-HNSPE
EBNA3A	27-39	DQB1*06:03	Mautner et al., unpublished	TSVVQ-EQVSAGDWENVLI-ELSDS	TSVVQ-EQVSAGDWENVLI-ELSDS
	142-156	DRB1*13:01	(Milosevic et al. 2006)	YAMAI-RQAIRDRRRNPASRR-DQAKW	YAMAI-RQAIRDRRRNPASRR-DQAKW
	364-383	DR15	(Long et al. 2005)	SDGDD-EDLPCIVSRGGPKVKRPPIF-IRRLH	SDGDD-EDLPCIVSRGGPKVKRPPIF-IRRLH
	649-667	n.d.	(Long et al. 2005)	GAPFS-QVADVVRAPGVPAMQPQYF-DLPLI	GAPFS-QVADVVRAPGVPAMQPQYF-DLPLI
	780-799	DR1	(Long et al. 2005)	QPPME-GPWVPEQWMFQGAPPSQGTD-VVQHQ	QPPME-GPWVPEQWMFQGAPPSQGTD-VVQHQ
EBNA3B	139-153	DRB1*13:01	(Yu et al. 2015)	NLNIE-EFIWMCMTVRHRCQA-IRKKP	NLNIE-EFIWMCMTVRHRCQA-IRKKP
	281-300	DRB1*15:01	(Mackay et al. 2009)	KNRVS-FIEFVGWLCKKDHTHIREWF-RQCTG	KNRVS-FIEFVGWLCKKDHTHIREWF-RQCTG
	664-676	DRB1*11:01	Mautner et al., unpublished	ITPYK-PTWAQIGHIPYQP-TPTGP	ITPYK-PTWAQIGHIPYQP-TPTGP
	771-790	DRB4*01	(Mackay et al. 2009)	GPTKQ-ILRQLLTGGVKKGRPSLKLQ-AALER	GPTKQ-ILRQLLTGGVKKGRPSLKLQ-AALER
	846-864	DRB3*02:01	(Mackay et al. 2009)	ASAVT-QAPTEYTRERRGVGPMPPT-DIPPS	ASAVT-QAPTEYTRERRGVGPMPPT-DIPPS
EBNA3C	66-80	DR1, DR13, DQ5, DQ6	(Leen et al. 2001)	SRGDE-NRGWMQRIRRRRRRR-AALSG	SRGDE-NRGWMQRIRRRRRRR-AALSG
	100-119	DR16	(Landais et al. 2004)	PPWLP-PHDITPYTARNIRDAACRAV-KQSHL	PPWLP-PHDITPYTARNIRDAACRAV-KQSHL
	141-155	DR13	(Leen et al. 2001)	LDTQH-VLCFVMAARQRLQDI-RRGPL	LDTQH-ILCFVMAARQRLQDI-RRGPL
	325-339	DRB1*08:01	(Yu et al. 2015)	NAPPN-ENPYHARRGIKEHVI-QNAFR	NAPPN-ENPYHARRGIKEHVI-QNAFR
	386-400	DQB1*05:01	(Leen et al. 2001)	VELES-SDDELPYIDPNMEPV-QQRPV	VELES-SDDELPYIDPNMEPV-QQRPV
	401-415	DR11, DR14, DQ3, DQ5	(Leen et al. 2001)	NMEPV-QQRPVMFVSRVPAKK-PRKLP	NMEPV-QQRPVMFVSRVPAKK-PRKLP
	546-560	DR1, DR13, DQ5, DQ6	(Leen et al. 2001)	RSGRR-QKRAAPPTVSPSDTG-PPAAG	RSGRR-QKRAAPPTVSPSDTG-PPAVG
	586-600	DR1, DR13, DQ5, DQ6	(Leen et al. 2001)	PAAGP-PAAGPPAAGPRILA-PPSAG	PAAGP-PAAGPPAAGPRILA-PLSAG
	626-640	DR11, DR14, DQ3, DQ5	(Leen et al. 2001)	PRIMA-PPVVRMFMRERQLPQ-STGRK	PRIMA-PPVVRMFMRERQLPQ-STGRK
	628-640	DRB1*11:01	(Yu et al. 2015)	IMAPP-VVRMFMRERQLPQ-STGRK	IMAPP-VVRMFMRERQLPQ-STGRK
	646-660	n.d.	(Leen et al. 2001)	STGRK-PQCFWEMRAGREITQ-MQQEP	STGRK-PQCFWEMRAGREITQ-MQQEP
	741-760	DR1/DR4	(Leen et al. 2001)	DVAAQ-PAPQAPYQGYQEPPAPQAPY-QGYQE	DVAAQ-PAPQAPYQGYQEPPAPQAPY-QGYQE
	916-930	n.d.	(Leen et al. 2001)	SGTAC-PSMPFASDYSQGAFT-PLDIN	SGTAC-PSMPFASDYSQGAFT-PLDIN
	961-986	DR4, DQ2, DQ3, DQ5	(Leen et al. 2001)	QATAE-AQEILSDNSEISVFPK-DAKQT	QATAE-AQEILSDNSEISVFPK-DAKQT
EBNA-LP	41-55	Multiple, DPB1*13:01	(Brooks et al. 2016)	PTRGG-QEPRRVRRRVLVQQE-EEVVS	PTRGG-QEPRRVRRRVLVQQE-EEVVS
LMP1	11-30	DR7/DR9	(Haigh et al. 2008)	ERGPP-GPRRPPRGPPLSSSLGLALL-LLLLA	ERGPP-GPRRPPRGPPLSSSLGLALL-LLLLA
	68-83	n.d.	(Morales et al. 2012)	IIIIL-IIFIFRRDLLCPLGAL-CLLLL	IIIIL-IIFIFRRDLLCPLGAL-CILLL
	130-144	DR1, DR4, DQ1, DQ3	(Leen et al. 2001)	YFLEI-LWRLGATIWQLLAFF-LAFFL	YLLEM-LWRLGATIWQLLAFF-LAFFL
	159-175	DR9/15/53	(Kobayashi et al. 2008)	LIIAL-YLQQNWWTLLVDLLWLL-LFLAI	LIIAL-YLQQNWWTLLVDLLWLL-LFLAI
	181-200	DR16	(Haigh et al. 2008)	LFLAI-LIWMYYHGQRHSDEHHHDDS-LPHPQ	LFLAI-LIWMYYHGQRHSDEHHHDDS-LPHPQ
	206-225	DQ2	(Haigh et al. 2008)	LPHPQ-QATDDSSHESDSNSNEGRHH-LLVSG	LPHPQ-QATDDSGHESDSNSNEGRHH-LLVSG
	211-230	DQB1*06:01	(Haigh et al. 2008)	QATDD-SSHESDSNSNEGRHHLLVSG-AGDGP	QATDD-SGHESDSNSNEGRHHLLVSG-AGDGP
	211-225	DQB1*06:01	(Haigh et al. 2008)	QATDD-SSHESDSNSNEGRHH-LLVSG	QATDD-SGHESDSNSNEGRHH-LLVSG
	340-354	n.d.	(Leen et al. 2001)	GPPLM-TDGGGGHSHDSGHGG-GDPHL	GPPLM-TDGGGGHSHDSGHGG-GDPHL
LMP2	73-87	DR4/DR16	Straathof et al. 2005	GDRHS-DYQPLGTQDQSLYLG-LQHDG	GDRHS-DYQPLGTQDQSLYLG-LQHDG
	149-163	DR1	(Leen et al. 2001)	FTASV-STVVTATGLALSLLL-LAAVA	FTASV-STVVTATGLALSLLL-LAAVA
	169-182	DR1, DR13, DQ5, DQ6	(Leen et al. 2001)	AAVAS-SSYAAAQRKLLTPV-TVLTA	AAVAS-SSYAAAQRKLLTPV-TVLTA
	189-208	DRB1*09:01	(Haigh et al. 2008)	VLTAV-VTFFAICLTWRIEDPPFNSL-LFALL	VLTAV-VTFFAICLTWRIEDPPFNSL-LFALL
	194-213	DRB1*10:01	(Haigh et al. 2008)	VTFFA-ICLTWRIEDPPFNSLLFALL-AAAGG	VTFFA-ICLTWRIEDPPFNSLLFALL-AAAGG
	224-243	n.d.	(Leen et al. 2001)	LQGIY-VLVMLVLLILAYRRRWRRLT-VCGGI	LQGIY-VLVMLVLLILAYRRRWRRLT-VCGGI
	372-388	n.d.	(Morales et al. 2012)	SALIA-GGSILQTNFKSLSSTEF-IPNLF	SALIA-GGSILQTNFKSLSSTEF-IPNLF
	385-398	n.d.	(Leen et al. 2001)	FKSLS-STEFIPNLFCMLLL-IVAGI	FKSLS-STEFIPNLFCMLLL-IVAGI
	419-438	DQB1*06:01	(Haigh et al. 2008)	GSGNR-TYGPVFMCLGGLLTMVAGAV-WLTVM	GSGNR-TYGPVFMCLGGLLTMVAGAV-WLTVM
BRLF1	139-153	n.d.	Mautner et al., unpublished	ATIGT-AMYKLLKHSRVRAYT-YSKVL	ATIGT-AMYKLLKHSRVRAYT-YSKVL
	227-236	DRB1*13:01	Mautner et al., unpublished	KDVRA-LIKTLPRASY-SSHAG	KDVRA-LIKTLPRASY-SSHAG
	407-421	DRB1*08	(Long et al. 2011)	KPTFL-PPVKRKKGLRDSREG-MFLPK	KPTFL-PPVKRKKGLRDSREG-MFLPK
	475-487	n.d.	(Milosevic et al. 2006)	TPTGP-VHEPVGSLTPAPV-PQPLD	TPTGP-VHEPVGSLTPAPV-PQPLD
BZLF1	11-25	DRB3*01	(Long et al. 2011)	STSED-VKFTPDPYQVPFVQA-FDQAT	STSED-VKFTPDPYQVPFVQA-FDQAT
	61-75	DRB3*02	(Long et al. 2011)	LPQGQ-LTAYHVSTAPTGSWF-SAPQP	LPQGQ-LTAYHVSTAPTGSWF-SAPQP
	116-130	DRB1*13	(Long et al. 2011)	GEAPQ-PGDNSTVQTAAAVVF-ACPGA	GEAPQ-PGDNSTVQTAAAVVF-ACPGA
	174-188	DR13	(Adhikary et al. 2006)	EECDS-ELEIKRYKNRVASRK-CRAKF	EECDS-ELEIKRYKNRVASRK-CRAKF
	207-221	DQB1*04:02	(Adhikary et al. 2006)	EVAAA-KSSENDRLRLLLKQM-CPSLD	EVAAA-KSSENDRLRLLLKQM-CPSLD
BALF4	482-496	DRB1*13:01	(Adhikary et al. 2006)	GDLAR-AWCLEQKRQNMVLRE-LTKIN	GDLAR-AWCLEQKRQNMVLRE-LTKIN
	575-589	DRB1*08:01	(Adhikary et al. 2006)	GQLGT-DNEIFLTKKMTEVCQ-ATSQY	GQLGT-DNEIFLTKKMTEVCQ-ATSQY
BaRF1	185-199	DR7	(Long et al. 2013)	ANNYI-SRDELLHTRAASLLY-NSMTA	ANNYI-SRDELLHTRAASLLY-NSMTA
BcLF1	62-72	DPB1*04:01	(Gary et al., 2018)	GVYTN-AIQYVRFLETA-LAVSC	GVYTN-AIQYVRFLETA-LAVSC
BFRF1	125-139	DR7	(Long et al. 2013)	KNSII-MLGQDDFIKFKSPLV-FPAEL	KNSII-MLGQDDFIKFKSPLV-FPAEL
BHRF1	45-57	DR4	(Schmidt et al. 1995)	LSPED-TVVLRYHVLLEEI-IERNS	LSPED-TVVLRYHVLLEEI-IERNS
	61-75	n.d.	(Brooks et al. 2016)	EIIER-NSETFTETWNRFITH-TEHVD	EIIER-NSETFTETWNRFITH-TEHVD
	122-133	DR4	(Landais et al. 2004)	CNQST-PYYVVDLSVRGM-LEASE	CNQST-PYYVVDLSVRGM-LEASE
	171-189	DR2	(White et al. 1996)	WTLFL-AGLTLSLLVICSYLFISRG-RH	WTLFL-AGLTLSLLVICSYLFISRG-RH
BKRF2	116-135	DPB1*04	(Long et al. 2011)	LETLY-GSFSVEDLFGANLNRYAWHR-GG	LETLY-GSFSVEDLFGANLNRYAWHR-GG
BLLF1	61-81	DRw15	(Wallace et al. 1991)	GKKHQ-LDLDFGQLTPHTKAVYQPRGA-FGGSE	GKKHQ-LDLDFGQLTPHTKAVYQPRGA-FGGSE
	65-79	DRB1*13:01	(Adhikary et al. 2006)	QLDLD-FGQLTPHTKAVYQPR-GAFGG	QLDLD-FGQLTPHTKAVYQPR-GAFGG
	130-144	DQB1*04:02	(Adhikary et al. 2006)	LESVD-VYFQDVFGTMWCHHA-EMQNP	LESVD-VYFQDVFGTMWCHHA-EMQNP
	163-183	DRw11	(Wallace et al. 1991)	PYIKW-DNCNSTNITAVVRAQGLDVTL-PLSLP	PYIKW-DNCNSTNITAVVRAQGLDVTL-PLSLP
	169-183	DRB4*01:03	(Pither et al., 1992)	NCNST-NITAVVRAQGLDVTL-PLSLP	NCNST-NITAVVRAQGLDVTL-PLSLP
	204-218	DQB1*02:01	Mautner et al., unpublished	KTQML-GNEIDIECIMEDGEI-SQVLP	KTEML-GNEIDIECIMEDGEI-SQVLP
BMLF1	61-75	DQB1*07	(Long et al. 2011)	SSEEE-DEDPTPAHAIPARPS-SVVIT	SSEEE-DEDPTPAHAIPARPS-SVVIT
BMRF1	126-140	DRB1*03:01	(Long et al. 2011)	SRPEF-VKLTMEYDDKVSKSH-HTCAL	SRPEF-VKLTMEYDDKVSKSH-HTCAL
	370-384	DRB5*01:02	Mautner et al., unpublished	SNTAL-ERPLAVQLARKRTSS-EARQK	SNTAL-ERPLAVQLARKRTSS-EARQK
BNRF1	548-561	DRB3*01:01	Mautner et al., unpublished	GSTVP-LGGLNFVNDLASPV-STAEM	GSTVP-LGGLNFVNDLASPV-STAEM
	915-929	DRB1*15:02, DRB5*01:02	Mautner et al., unpublished	VASDY-LPEMFAEHPGLVFEV-EERSV	VASDY-LPEMFAEHPGLVFEV-EERSV
	1006-1017	DRB3*02:02	(Gary et al., 2018)	NRSMH-VSDYGYNEALAV-SPLTG	NRSMH-VSDYGYNEALAV-SPLTG
	1238-1252	DRB1*15:01; DRB5*01:01	(Milosevic et al. 2006)	FHSNG-TDAWRFAMNYPRNPT-EQGNI	FHSNG-TDAWRFAMNYPRNPT-EQGNI
BXLF2	126-145	DRB5*01	(Long et al. 2011)	MLSAP-LEKQLFYYIGTMLPNTRPHS-YVFYQ	MLSAP-LEKQLFYYIGTMLPNTRPHS-YVFYQ
BZLF2	186-205	DRB1*16	(Long et al. 2011)	TFKVY-QIFGSHCTYVSKFSTVPVSH-HECSF	TFKVY-QIFGSHCTYVSKFSTVPVSH-HECSF
CD8+ T-cell epitopes
Antigen	Coordinates in B95.8 protein	HLA Restriction	Reference	Consensus	B95.8
EBNA1	72-80	B7	(Blake et al. 2000)	RDGVR-RPQKRPSCI-GCKGA	RDGVR-RPQKRPSCI-GCKGT
	407-415	B53	(Blake et al. 2000)	RRPFF-HPVGEADYF-EYHQE	RRPFF-HPVGEADYF-EYHQE
	407-417	B*35:01	(Blake et al. 1997)	RRPFF-HPVGEADYFEY-HQEGG	RRPFF-HPVGEADYFEY-HQEGG
	472-490	n.d.	(Fogg et al. 2009)	KHRGQ-GGSNQKFENIAEGLRTLLA-RCHVE	KHRGQ-GGSNPKFENIAEGLRALLA-RSHVE
	508-517	Cw03/04, A*68:02	(Ito et al. 2007)	WVAGV-FVYGGSKTSL-YNLRR	WVAGV-FVYGGSKTSL-YNLRR
	518-526	B8	(Voo et al. 2004)	SKTSL-YNLRRGIAL-AIPQC	SKTSL-YNLRRGTAL-AIPQC
	504-522	n.d.	(Fogg et al. 2009)	EEGNW-VAGVFVYGGSKTSLYNLRR-GIALAI	DEGTW-VAGVFVYGGSKTSLYNLRR-GTALAI
	528-536	B7	(Blake et al. 2000)	GIALA-IPQCRLTPL-SRLPF	GTALA-IPQCRLTPL-SRLPF
	566-574	A*02:06	(Fogg et al. 2009)	YFIVF-LQTHIFAEG-LKDAI	YFMVF-LQTHIFAEV-LKDAI
	574-582	A*02:03	(Blake et al. 1997)	HIFAE-GLKDAIKDL-VMPKP	HIFAE-VLKDAIKDL-VMTKP
EBNA2	14-23	B38	(Chapman et al. 2001)	HGGQT-YHLIVDTDSL-GNPSL	HGGQT-YHLIVDTDSL-GNPSL
	42-51	A2/B51	(Schmidt et al. 1991)	QEQLS-DTPLIPLTIF-VGENT	QEQLS-DTPLIPLTIF-VGENT
	121-140	n.d.	(Brooks et al. 2016)	DPLGY-DVGHGPLASAMRMLWMANYI-VRQSR	DPLGY-DVGHGPLASAMRMLWMANYI-VRQSR
	127-134	B57/58	(Brooks et al. 2016)	VGHGP-LASAMRML-WMANY	VGHGP-LASAMRML-WMANY
	185-194	B7	(Brooks et al. 2016)	LSPLS-QPRLTPPQPL-MMPPR	LSPLS-QPRLTPPQPL-MMPPR
	234-242	B55	Mackay LK. Unpublished (Hislop, Taylor et al. 2007)	LTVLQ-RPTELQPTP-SPPRM	LTVLQ-RPTELQPTP-SPPRM
	377-385	C3	(Brooks et al. 2016)	RPEPN-TSSPSMPEL-SPVLG	RPEPN-TSSPSMPEL-SPVLG
	381-400	n.d.	(Brooks et al. 2016)	NTSSP-SMPELSPVLGLHQGQGAGDS-PTPGP	NTSSP-SMPELSPVLGLHQGQGAGDS-PTPGP
EBNA3A	158-166	B8	(Burrows et al. 1994)	ASRRD-QAKWRLQTL-AAGWP	ASRRD-QAKWRLQTL-AAGWP
	176-184	A*30:02	(Steven et al. 1996)	PMGYQ-AYSSWMYSY-TDHQT	PMGYQ-AYSSWMYSY-TDHQT
	246-253	A24	(Burrows et al. 1994)	QSCNP-RYSIFFDY-MAIHR	QSCNP-RYSIFFDY-MAIHR
	325-333	B8	(Burrows, Sculley et al. 1990)	AWNAG-FLRGRAYGL-DLLRT	AWNAG-FLRGRAYGI-DLLRT
	378-387	B27	Brooks J. Unpublished (Hislop, Taylor et al. 2007)	GGPKV-KRPPIFIRRL-HRLLL	GGPKV-KRPPIFIRRL-HRLLL
	379-387	B7	(Hill, Worth et al. 1995)	GPKVK-RPPIFIRRL-HRLLL	GPKVK-RPPIFIRRL-HRLLL
	406-414	B62	(Rickinson and Moss 1997)	QGKEV-LEKARGSTY-GTPRP	QGKEV-LEKARGSTY-GTPRP
	450-458	B62	(Burrows et al. 1994)	EPPTI-HLAAQGMAY-PLHEQ	EPPTI-HLAAQGMAY-PLHEQ
	458-466	B*35:01	(Burrows et al. 1994)	AQGMA-YPLHEQHGM-APCPV	AQGMA-YPLHEQHGM-APCPV
	491-499	A29	(Rickinson and Moss 1997)	DQLPG-VSSDGRVAC-APVPA	DQLPG-VFSDGRVAC-APVPA
	502-510	B7	(Rickinson and Moss 1997)	VACAP-VPAPAGPIV-RPWEP	VACAP-VPAPAGPIV-RPWEP
	596-604	A2	(Burrows et al. 1994)	SPSQM-SVRDRLARL-RAEAQ	SPSQM-SVRDRLARL-RAEAQ
	603-611	A3	(Hill et al. 1995)	RDRLA-RLRAEAQVK-QASVE	RDRLA-RLRAEAQVK-QASVE
	617-625	B*46:01	(Whitney et al. 2002)	QASVE-VQPTQLTQV-SPQQP	QASVE-VQPPQLTQV-SPQQP
EBNA3B	149-157	B*27:05	(Rickinson and Moss 1997)	CMTVR-HRCQAIRKK-PLPIV	CMTVR-HRCQAIRKK-PLPIV
	217-225	A*24:02	(Rickinson and Moss 1997)	TRHAT-TYSAGIVQI-PRISD	TRHAT-TYSAGIVQI-PRISD
	243-253	B*27:02	(Brooks et al. 1998)	AFLMA-RRARSLSAERY-TLFFD	AFLMA-RRARSLSAERY-TLFFD
	279-287	B58	(Lee et al. 2000)	GTKNR-VSFIEFVGW-LCKKD	GTKNR-VSFIEFVGW-LCKKD
	399-408	A11	(de Campos-Lima et al. 1994)	VYGRP-AVFDRKSDAK-STKKC	VYGRP-AVFDRKSDAK-STKKC
	416-424	A11	(Gavioli, Kurilla et al. 1993)	KKCRA-IVTDFSVIK-AIEEE	KKCRA-IVTDFSVIK-AIEEE
	488-496	B*35:01	(Rickinson and Moss 1997)	GPQVT-AVLLHEESM-QGVQV	GPQVT-AVLLHEESM-QGVQV
	657-666	B44	(Rickinson and Moss 1997)	HQTPQ-VEITPYKPTW-AQIGH	HQTPQ-VEITPYKPTW-AQIGH
EBNA3C	163-171	B*44:03	(Morgan et al. 1996)	GPLVA-EGGVGWRHW-LLTSP	GPLVA-EGGVGWRHW-LLTSP
	213-222	B62	(Kerr et al. 1996)	ATFGC-QNAARTLNTF-SATVW	ATFGC-QNAARTLNTF-SATVW
	249-258	B*27:05	(Brooks et al. 1993)	AEVRF-LRGKWQRRYR-RIYDL	AEVRF-LRGKWQRRYR-RIYDL
	258-266	B*27:02/04/05	(Brooks et al. 1993)	WQRRY-RRIYDLIEL-CGSLH	WQRRY-RRIYDLIEL-CGSLH
	271-278	B39	(Rickinson and Moss 1997)	LCGSL-HHIWQNLL-QTEEN	LCGSL-HHIWQNLL-QTEEN
	281-290	B*44:02	(Burrows et al. 1990)	NLLQT-EENLLDFVRF-MGVMS	NLLQT-EENLLDFVRF-MGVMS
	284-293	A*02:01	(Kerr et al. 1996)	QTEEN-LLDFVRFMGV-MSSCN	QTEEN-LLDFVRFMGV-MSSCN
	285-293	B37	(Shi et al. 1997)	TEENL-LDFVRFMGV-MSSCN	TEENL-LDFVRFMGV-MSSCN
	335-343	B*44:02	(Khanna et al. 1992)	ARRGI-KEHVIQNAF-RKAQI	ARRGI-KEHVIQNAF-RKAQI
	343-351	B*27:05	(Crotzer et al. 2000)	VIQNA-FRKAQIQGL-SMLAT	VIQNA-FRKAQIQGL-SMLAT
	881-889	B7	(Hill, Worth et al. 1995)	SWSSP-QPRAPIRPI-PTRFP	SWSSP-QPRAPIRPI-PTRFP
EBNA-LP	473-481	A2	(Lee et al. 2000)	RPPAR-SLREWLLRI-RDRFE	RPPAR-SLREWLLRI-RDHFE
LMP1	38-46	n.d.	(Meij et al. 2002)	LLALL-FWLYIVMSN-WTGGA	LLALL-FWLYIVMSD-WTGGA
	51-60	A2	(Duraiswamy et al. 2003)	NWTGG-ALLVLYSFAL-MLIII	DWTGG-ALLVLYSFAL-MLIII
	72-82	B40	(Meij et al. 2002)	LIIFI-FRRDLLCPLGA-LCLLL	LIIFI-FRRDLLCPLGA-LCILL
	125-133	A2, A6802, A6901	(Khanna et al. 1998)	LGLWI-YFLEILWRL-GATIW	LGIWI-YLLEMLWRL-GATIW
	156-164	B57/58	(Duraiswamy et al. 2003)	IILLI-IALYLQQNW-WTLLV	LILLI-IALYLQQNW-WTLLV
	159-167	A2	(Khanna et al. 1998)	LIIAL-YLQQNWWTL-LVDLL	LIIAL-YLQQNWWTL-LVDLL
	166-174	A2	(Khanna et al. 1998)	QQNWW-TLLVDLLWL-LLFLA	QQNWW-TLLVDLLWL-LLFLA
	375-386	B51.1	(Meij et al. 2002)	GGDDD-DPHGPVQLSYYD-	GGDDD-DPHGPVQLSYYD-
LMP2	1-9	B*35:01	(Straathof et al. 2005)	-MGSLEMVPM-GAGPP	-MGSLEMVPM-GAGPP
	61-75	n.d.	(Meij et al. 2002)	PPPPY-EDPYWGNGDRHSDYQ-PLGTQ	PPPPY-EDPYWGNGDRHSDYQ-PLGTQ
	121-134	n.d.	(Meij et al. 2002)	GRGSM-NPVCLPVIVAPYLF-WLAAI	GRGSM-NPVCLPVIVAPYLF-WLAAI
	125-133	B53	(Straathof et al. 2005)	MNPVC-LPVIVAPYL-FWLAA	MNPVC-LPVIVAPYL-FWLAA
	131-139	A23	(Khanna et al. 1996)	PVIVA-PYLFWLAAI-AASCF	PVIVA-PYLFWLAAI-AASCF
	141-154	n.d.	(Meij et al. 2002)	LAAIA-ASCFTASVSTVVTA-TGLAL	LAAIA-ASCFTASVSTVVTA-TGLAL
	144-152	A68	(Straathof et al. 2005)	IAASC-FTASVSTVV-TATGL	IAASC-FTASVSTVV-TATGL
	200-208	B*40:01	(Lee et al. 1996)	CLTWR-IEDPPFNSL-LFALL	CLTWR-IEDPPFNSL-LFALL
	236-244	B*27:04	(Brooks et al. 1993)	LILAY-RRRWRRLTV-CGGIM	LILAY-RRRWRRLTV-CGGIM
	237-245	B*14:01	(Straathof et al. 2005)	ILAYR-RRWRRLTVC-GGIMF	ILAYR-RRWRRLTVC-GGIMF
	240-250	B27	(Straathof et al. 2005)	YRRRW-RRLTVCGGIMF-LACVL	YRRRW-RRLTVCGGIMF-LACVL
	243-251	A1	(Straathof et al. 2005)	RWRRL-TVCGGIMFL-ACVLV	RWRRL-TVCGGIMFL-ACVLV
	249-262	n.d.	(Meij et al. 2002)	VCGGI-MFLACVLVLIVDAV-LQLSP	VCGGI-MFLACVLVLIVDAV-LQLSP
	257-265	A*02:04, A*02:17	(Straathof,Bollard et al. 2005)	ACVLV-LIVDAVLQL-SPLLG	ACVLV-LIVDAVLQL-SPLLG
	264-272	A2	(Wang et al. 2009)	VDAVL-QLSPLLGAV-TVVSM	VDAVL-QLSPLLGAV-TVVSM
	293-301	A2	(Meij et al. 2002)	LSSPG-GLGTLGAAL-LTLAA	LSSPG-GLGTLGAAL-LTLAA
	329-337	A*02:01	(Lee et al. 1996)	MFLLM-LLWTLVVLL-ICSSC	MFLLM-LLWTLVVLL-ICSSC
	340-350	A11	(Lee et al. 1996)	VLLIC-SSCSSCPLSKI-LLARL	VLLIC-SSCSSCPLSKI-LLARL
	345-352	B8	(Tsang and Munz 2011)	SSCSS-CPLSKILL-ARLFL	SSCSS-CPLSKILL-ARLFL
	350-358	A29	(Straathof et al. 2005)	CPLSK-ILLARLFLY-ALALL	CPLSK-ILLARLFLY-ALALL
	356-364	A2	(Lautscham et al. 2003)	LLARL-FLYALALLL-LASAL	LLARL-FLYALALLL-LASAL
	419-427	A24	(Lee et al. 1996)	GSGNR-TYGPVFMCL-GGLLT	GSGNR-TYGPVFMCL-GGLLT
	426-434	A*02:01	(Lee et al. 1993)	GPVFM-CLGGLLTMV-AGAVW	GPVFM-CLGGLLTMV-AGAVW
	442-451	A25	(Rickinson and Moss 1997)	AVWLT-VMTNTLLSAW-ILTAG	AVWLT-VMSNTLLSAW-ILTAG
	447-455	A2	(Lee et al. 2000)	VMTNT-LLSAWILTA-GFLIF	VMSNT-LLSAWILTA-GFLIF
	453-461	A*02:06	(Lee et al. 1996)	LSAWI-LTAGFLIFL-IGFAL	LSAWI-LTAGFLIFL-IGFAL
BRLF1	25-38	B18	(Pepperl et al. 1998)	KQLGS-LVSDYCNVLNKEFT-AGSVE	KQLGS-LVSDYCNVLNKEFT-AGSVE
	25-33	A*02:05	(Pepperl et al. 1998)	KQLGS-LVSDYCNVL-NKEFT	KQLGS-LVSDYCNVL-NKEFT
	28-37	A24	(Pepperl et al. 1998)	GSLVS-DYCNVLNKEF-TAGSV	GSLVS-DYCNVLNKEF-TAGSV
	61-75	n. d.	(Abbott et al. 2013)	INEAK-AHGREWGGLMATLNI-CNFWA	INEAK-AHGREWGGLMATLNI-CNFWA
	91-99	B45	(Pudney et al. 2005)	RVRRR-AENAGNDAC-SIACP	RVRRR-AENAGNDAC-SIACP
	101-115	A24/C2	(Pudney et al. 2005)	NDACS-IACPIVMRYVLDHLI-VVTDR	NDACS-IACPIVMRYVLDHLI-VVTDR
	109-117	A*02:01	(Saulquin et al. 2000)	PIVMR-YVLDHLIVV-TDRFF	PIVMR-YVLDHLIVV-TDRFF
	121-135	n. d.	(Pepperl et al. 1998)	VVTDR-FFIQAPSNRVMIPAT-IGTAM	VVTDR-FFIQAPSNRVMIPAT-IGTAM
	134-142	A11	(Pepperl et al. 1998)	RVMIP-ATIGTAMYK-LLKHS	RVMIP-ATIGTAMYK-LLKHS
	145-159	A3	(Pepperl et al. 1998)	MYKLL-KHSRVRAYTYSKVLG-VDRAA	MYKLL-KHSRVRAYTYSKVLG-VDRAA
	225-239	A2	(Pepperl et al. 1998)	DVKDV-RALIKTLPRASYSSH-AGQRS	DVKDV-RALIKTLPRASYSSH-AGQRS
	393-407	Cw4	(Pepperl et al. 1998)	HQESD-ERPIFPHPSKPTFLP-PVKRK	HQESD-ERPIFPHPSKPTFLP-PVKRK
	441-455	n. d.	(Pepperl et al. 1998)	VFEGR-EVCQPKRIRPFHPPG-SPWAN	VFEGR-EVCQPKRIRPFHPPG-SPWAN
	529-542	B61	(Pepperl et al. 1998)	DTVIP-QKEEAAICGQMDLN-HPPPR	DTVIP-QKEEAAICGQMDLS-HPPPR
	592-605	n. d.	(Abbott et al. 2013)	LLHAM-HISTGLSIFDTSLF-	LLHAM-HISTGLSIFDTSLF-
BZLF1	14-23	B51.1	(Rist et al. 2015)	EDVKF-TPDPYQVPFV-QAFDQ	EDVKF-TPDPYQVPFV-QAFDQ
	16-26	B7	(Quinn et al. 2014)	VKFTP-DPYQVPFVQAF-DQATR	VKFTP-DPYQVPFVQAF-DQATR
	18-26	Cw3	(Rist et al. 2015)	FTPDP-YQVPFVQAF-DQATR	FTPDP-YQVPFVQAF-DQATR
	44-52	B7	(Woodberry et al. 2005)	PSQAP-LPCVLWPVL-PEPLP	PSQAP-LPCVLWPVL-PEPLP
	52-64	B*35:08	(Green et al. 2004)	VLWPV-LPEPLPQGQLTAY-HVSTA	VLWPV-LPEPLPQGQLTAY-HVSTA
	54-64	B*35:01	(Saulquin et al. 2000)	WPVLP-EPLPQGQLTAY-HVSTA	WPVLP-EPLPQGQLTAY-HVSTA
	65-74	A25	(Rist et al. 2015)	QLTAY-HVSTAPTGSW-FSAPQ	QLTAY-HVSTAPTGSW-FSAPQ
	66-75	B*58:01	(Abbott et al. 2013)	LTAYH-VSTAPTGSWF-SAPQP	LTAYH-VSTAPTGSWF-SAPQP
	67-75	Cw3	(Rist et al. 2015)	TAYHV-STAPTGSWF-SAPQP	TAYHV-STAPTGSWF-SAPQP
	77-86	B*35:08	(Tynan et al. 2005)	GSWFS-APQPAPENAY-QAYAA	GSWFS-APQPAPENAY-QAYAA
	79-89	B*35:01/.08	( Burrows et al. 2008)	WFSAP-QPAPENAYQAY-AAPQL	WFSAP-QPAPENAYQAY-AAPQL
	81-89	B*35:01	(Redchenko and Rickinson 1999)	SAPQP-APENAYQAY-AAPQL	SAPQP-APENAYQAY-AAPQL
	121-130	n. d.	(Abbott et al. 2013)	PGDNS-TVQTAAAVVF-ACPGA	PGDNS-TVQTAAAVVF-ACPGA
	122-130	B*15:01/B62	(Rist et al. 2015)	GDNST-VQTAAAVVF-ACPGA	GDNST-VQTAAAVVF-ACPGA
	123-130	B58	(Rist et al. 2015)	DNSTV-QTAAAVVF-ACPGA	DNSTV-QTAAAVVF-ACPGA
	169-180	B*44:03	(Rist et al. 2013)	QPESL-EECDSELEIKRY-KNRVA	QPESL-EECDSELEIKRY-KNRVA
	172-183	B18	(Saulquin et al. 2000)	SLEEC-DSELEIKRYKNR-VASRK	SLEEC-DSELEIKRYKNR-VASRK
	173-180	B*18:01	(Rist et al. 2013)	LEECD-SELEIKRY-KNRVA	LEECD-SELEIKRY-KNRVA
	179-187	A31	(Rist et al. 2015)	ELEIK-RYKNRVASR-KCRAK	ELEIK-RYKNRVASR-KCRAK
	187-201	C6	(Bogedain et al. 1995)	NRVAS-RKCRAKFKQLLQHYR-EVAAA	NRVAS-RKCRAKFKQLLQHYR-EVAAA
	188-196	B7	(Rist et al. 2015)	RVASR-KCRAKFKQL-LQHYR	RVASR-KCRAKFKQL-LQHYR
	189-197	B8	(Rist et al. 2015)	VASRK-CRAKFKQLL-QHYRE	VASRK-CRAKFKQLL-QHYRE
	190-197	B8	(Bogedain et al. 1995)	ASRKC-RAKFKQLL-QHYRE	ASRKC-RAKFKQLL-QHYRE
	192-200	A30	(Rist et al. 2015)	RKCRA-KFKQLLQHY-REVAA	RKCRA-KFKQLLQHY-REVAA
	196-205	Cw8	(Abbott et al. 2013)	AKFKQ-LLQHYREVAA-AKSSE	AKFKQ-LLQHYREVAA-AKSSE
	197-205	C8	(Pudney et al. 2005)	KFKQL-LQHYREVAA-AKSSE	KFKQL-LQHYREVAA-AKSSE
	209-217	B49/B60	(Scotet et al. 1996)	AAAKS-SENDRLRLL-LKQMC	AAAKS-SENDRLRLL-LKQMC
BALF2	418-426	B27	(Pudney et al. 2005)	SPNLL-ARYAYYLQF-CQGQK	SPNLL-ARYAYYLQF-CQGQK
BALF4	106-114	A2	(Khanna and Burrows 2000)	KIVTN-ILIYNGWYA-DSVTN	KIVTN-ILIYNGWYA-DSVTN
	190-198	B35	(Khanna and Burrows 2000)	TELYD-APGWLIWTY-RTRTT	TELYD-APGWLIWTY-RTRTT
	276-284	A2	(Pudney et al. 2005)	GERRA-FLDKGTYTL-SWKLE	GERRA-FLDKGTYTL-SWKLE
	545-552	B35	(Khanna and Burrows 2000)	RKSMR-VPGSETMCY-SRPLV	RKSMR-VPGSETMCY-SRPLV
BARF0	356-364	A2	(Kienzle et al. 1998)	ARDRA-LLWAARPRL-LLSLQ	ARDRA-LLWAARPRL-LLSLQ
BaRF1	9-19	n.d.	(Abbott et al. 2013)	LLYVR-DHEGFACLTVE-THRNR	LLYVR-DHEGFACLTVE-THRNR
	53-63	n.d.	(Abbott et al. 2013)	EFYKF-LFTFLAMAEKL-VNFNI	EFYKF-LFTFLAMAEKL-VNFNI
	73-83	n.d.	(Abbott et al. 2013)	IDELV-TSFESHDIDHY-YTEQK	IDELV-TSFESHDIDHY-YTEQK
	151-159	A*02:01	(Abbott et al. 2013)	KILVF-LLIEGIFFI-SSFYS	KILVF-LLIEGIFFI-SSFYS
	208-217	B*07:02	(Abbott et al. 2017)	TAKAD-RPRATWIQEL-FRTAV	TAKAD-RPRATWIQEL-FRTAV
BARF1	3-11	A2	(Martorelli et al. 2008)	MA-RFIAQLLLL-ASCVA	MA-RFIAQLLLL-ASCVA
	24-32	A2	(Martorelli et al. 2008)	QAVTA-FLGERVTLT-SYWRR	QAVTA-FLGERVTLT-SYWRR
	30-38	A2	(Martorelli et al. 2008)	LGERV-TLTSYWRRV-SLGPE	LGERV-TLTSYWRRV-SLGPE
	50-58	A2	(Martorelli et al. 2008)	EVSWF-KLGPGEEQV-LIGRM	EVSWF-KLGPGEEQV-LIGRM
BCRF1	3-11	B27	(Saulquin et al. 2001)	ME-RRLVVTLQC-LVLLY	ME-RRLVVTLQC-LVLLY
BFRF1	121-131	n.d.	(Abbott et al. 2013)	VDLPK-NSIIMLGQDDF-IKFKS	VDLPK-NSIIMLGQDDF-IKFKS
BFRF3	127-137	B*07:02	(Abbott et al. 2013)	VAQSA-TPSVSSSISSL-RAATS	VAQSA-TPSVSSSISSL-RAATS
BHRF1	17-25	B39	(Brooks et al. 2016)	LCIRD-SRVHGNGTL-HPVLE	LCIRD-SRVHGNGTL-HPVLE
	63-71	A68	(Brooks et al. 2016)	IERNS-ETFTETWNR-FITHT	IERNS-ETFTETWNR-FITHT
	171-185	n.d.	(Abbott et al. 2013)	WTLFL-AGLTLSLLVICSYLF-ISRGR	WTLFL-AGLTLSLLVICSYLF-ISRGR
BILF2	240-248	B27	(Pudney et al. 2005)	LAGWG-RRRKGWIPL-	LAGWG-RRRKGWIPL-
BKRF2	120-128	B60	(Abbott et al. 2013)	YGSFS-VEDLFGANL-NRYAW	YGSFS-VEDLFGANL-NRYAW
BLLF1	863-871	A2	(Khanna et al. 1999)	NLSML-VLQWASLAV-LTLLL	NLSML-VLQWASLAV-LTLLL
BLLF3	169-183	n.d.	(Abbott et al. 2013)	HRPTI-FGRSGLAMQGILVKP-CRWRR	HRPTI-FGRSGLAMQGILVKP-CRWRR
	221-235	n.d.	(Abbott et al. 2013)	YLHKH-HLTSFYSPHSDAGVL-GPRSL	YLHKH-HLTSFYSPHSDAGVL-GPRSL
BMLF1	205-219	n.d.	(Abbott et al. 2013)	DPFLQ-SMLAVAAHPEIGAWQ-KVQPR	DPFLQ-SMLAVAAHPEIGAWQ-KVQPR
	244-252	n.d.	(Steven et al. 1997)	TKSTN-KDTWLDARM-QAIQN	TKSTN-KDTWLDARM-QAIQN
	259-267	A*02:01	(Scotet et al. 1996)	AIQNA-GLCTLVAML-EETIF	AIQNA-GLCTLVAML-EETIF
	330-344	n.d.	(Abbott et al. 2013)	KQLFY-ITCATARQNKVVETL-SSSYV	KQLFY-ITCATARQNKVVETL-SSSYV
	376-384	B18	(Steven et al. 1997)	CRRRH-DEVEFLGHY-IKNYN	CRRRH-DEVEFLGHY-IKNYN
	414-423	B14	Annels et al, unpublished (Hislop et al. 2007)	RSASC-SRLVRAILSP-GTGSL	RSASC-SRLVRAILSP-GTGSL
BMRF1	6-20	n.d.	(Abbott et al. 2013)	METTQ-TLRFKTKALAVLSKC-YDHAQ	METTQ-TLRFKTKALAVLSKC-YDHAQ
	20-28	A24	(Pudney et al. 2005)	AVLSK-CYDHAQTHL-KGGVL	AVLSK-CYDHAQTHL-KGGVL
	86-100	C3/C10	(Steven et al. 1997)	PAAVS-FRNLAYGRTCVLGKE-LFGSA	PAAVS-FRNLAYGRTCVLGKE-LFGSA
	116-128	B7	(Pudney et al. 2005)	LQFYK-RPQGGSRPEFVKL-TMEYD	LQFYK-RPQGGSRPEFVKL-TMEYD
	208-216	A*02:01	(Hislop, Annels et al. 2002)	GEACL-TLDYKPLSV-GPYEA	GEACL-TLDYKPLSV-GPYEA
	268-276	B39/C6	(Steven et al. 1997)	PILRF-YRSGIIAVV-AGLLT	PILRF-YRSGIIAVV-AGLLT
	286-295	A11/B35/B53	Annels et al, unpublished (Hislop et al. 2007)	TSAGD-LPLDLSVILF-NHASE	TSAGD-LPLDLSVILF-NHASE
BNLF2a	50-58	A2	(Bell, Abbott et al. 2009)	LVVLC-VLFGLLCLL-LI	LVVLC-VLFGLLCLL-LI
BNLF2b	2-12	B7	(Quinn et al. 2014)	M-RPGRPLAGFYA-TLRRS	M-RPGRPLAGFYA-TLRRS
BNRF1	409-419	n.d.	(Abbott et al. 2013)	SGLTA-PPCPYAESSWA-QAAVQ	SGLTA-PPCPYAESSWA-QAAVQ
	433-447	n.d.	(Abbott et al. 2013)	ELFSA-LYPAPCISGYARPPG-PSAVI	ELFSA-LYPAPCISGYARPPG-PSAVI
	445-459	n.d.	(Abbott et al. 2013)	SGYAR-PPGPSAVIEHLGSLV-PKGGL	SGYAR-PPGPSAVIEHLGSLV-PKGGL
	489-503	n.d.	(Abbott et al. 2013)	PARAT-GPGMQQFVSSYFLNP-ACSNV	PARAT-GPGMQQFVSSYFLNP-ACSNV
	709-719	B41	(Abbott et al. 2013)	TVITL-GEQGYKVSLDL-REGTR	TVITL-GEQGYKVSLDL-REGTR
	929-943	n.d.	(Abbott et al. 2013)	GLVFE-VEERSVGEVLQTLRS-MNMYP	GLVFE-VEERSVGEVLQTLRS-MNMYP
	1233-1247	n.d.	(Abbott et al. 2013)	QIACH-FHSNGTDAWRFAMNY-PRNPT	QIACH-FHSNGTDAWRFAMNY-PRNPT
	1247-1257	B*07:02	(Abbott et al. 2013)	RFAMN-YPRNPTEQGNI-AGLCS	RFAMN-YPRNPTEQGNI-AGLCS
	1281-1289	A*02:01	(Abbott et al. 2013)	LCTDF-WQWEHIPPA-FGHPT	LCTDF-WQWEHIPPA-FGHPT
BVRF2	153-163	C3	(Abbott et al. 2013)	RRGTT-AVYGTDLAWVL-KHFSD	RRGTT-AVYGTDLAWVL-KHFSD
	257-271	n.d.	(Abbott et al. 2013)	PPAST-DPATMLSGNAGEGAT-ACGGS	PPAST-DPATMLSGNAGEGAT-ACGGS
	341-351	A29	(Abbott et al. 2013)	VAPAG-GYFTSPGGYYA-GPAGG	VAPAG-GYFTSPGGYYA-GPAGG
BXLF2	46-60	n.d.	(Abbott et al. 2013)	TELMA-KVPGLSPEALWREAN-VTEDL	TELMA-KVPGLSPEALWREAN-VTEDL
	225-233	A*02:01	(Khanna et al. 1999)	QSGDY-SLVIVTTFV-HYANF	QSGDY-SLVIVTTFV-HYANF
	420-428	A*02:01	(Khanna et al. 1999)	TVMRE-TLFIGSHVV-LRELR	TVMRE-TLFIGSHVV-LRELR
	542-550	A*02:01	(Khanna et al. 1999)	RLDKV-LMIIPLINV-TFIIS	RLDKV-LMIIPLINV-TFIIS
More than one HLA molecule listed if restriction element not precisely defined or epitope presented on different HLA molecules; n.d. HLA restriction not determined; epitope sequences separated from flanking regions by dashes; polymorphic amino acids in epitopes and flanking sequences are depicted in bold and underlined.
Abbott, R. J., A. Pachnio, I. Pedroza-Pacheco, A. M. Leese, J. Begum, H. M. Long, D. Croom-Carter, A. Stacey, P. A. H. Moss, A. D. Hislop, P. Borrow, A. B. Rickinson and A. I. Bell (2017). "Asymptomatic Primary Infection with Epstein-Barr Virus: Observations on Young Adult Cases." Journal of Virology 91(21): e00382-0031A313:A3377.
Abbott, R. J., L. L. Quinn, A. M. Leese, H. M. Scholes, A. Pachnio and A. B. Rickinson (2013). "CD8+ T cell responses to lytic EBV infection: late antigen specificities as subdominant components of the total response." J Immunol 191(11): 5398-5409.
Bell, M. J., R. J. M. Abbott, N. P. Croft, A. D. Hislop and S. R. Burrows (2009). "An HLA-A2-Restricted T-Cell Epitope Mapped to the BNLF2a Immune Evasion Protein of Epstein-Barr Virus That Inhibits TAP." Journal of Virology 83(6): 2783-2788.
Blake, N., T. Haigh, G. Shaka'a, D. Croom-Carter and A. Rickinson (2000). "The importance of exogenous antigen in priming the human CD8+ T cell response: lessons from the EBV nuclear antigen EBNA1." J Immunol 165(12): 7078-7087.
Blake, N., S. Lee, I. Redchenko, W. Thomas, N. Steven, A. Leese, P. Steigerwald-Mullen, M. G. Kurilla, L. Frappier and A. Rickinson (1997). "Human CD8+ T cell responses to EBV EBNA1: HLA class I presentation of the (Gly-Ala)-containing protein requires exogenous processing." Immunity 7(6): 791-802.
Bogedain, C., H. Wolf, S. Modrow, G. Stuber and W. Jilg (1995). "Specific cytotoxic T lymphocytes recognize the immediate-early transactivator Zta of Epstein-Barr virus." J Virol 69(8): 4872-4879.
Brooks, J. M., R. A. Colbert, J. P. Mear, A. M. Leese and A. B. Rickinson (1998). "HLA-B27 subtype polymorphism and CTL epitope choice: studies with EBV peptides link immunogenicity with stability of the B27:peptide complex." J Immunol 161(10): 5252-5259.
Brooks, J. M., H. M. Long, R. J. Tierney, C. Shannon-Lowe, A. M. Leese, M. Fitzpatrick, G. S. Taylor and A. B. Rickinson (2016). "Early T Cell Recognition of B Cells following Epstein-Barr Virus Infection: Identifying Potential Targets for Prophylactic Vaccination." PLoS Pathog 12(4): e1005549.
Brooks, J. M., R. J. Murray, W. A. Thomas, M. G. Kurilla and A. B. Rickinson (1993). "Different HLA-B27 subtypes present the same immunodominant Epstein-Barr virus peptide." J Exp Med 178(3): 879-887.
Burrows, J. M., M. J. Bell, R. Brennan, J. J. Miles, R. Khanna and S. R. Burrows (2008). "Preferential binding of unusually long peptides to MHC class I and its influence on the selection of target peptides for T cell recognition." Mol Immunol 45(6): 1818-1824.
Burrows, S. R., J. Gardner, R. Khanna, T. Steward, D. J. Moss, S. Rodda and A. Suhrbier (1994). "Five new cytotoxic T cell epitopes identified within Epstein-Barr virus nuclear antigen 3." J Gen Virol 75 ( Pt 9): 2489-2493.
Burrows, S. R., T. B. Sculley, I. S. Misko, C. Schmidt and D. J. Moss (1990). "An Epstein-Barr virus-specific cytotoxic T cell epitope in EBV nuclear antigen 3 (EBNA 3)." J Exp Med 171(1): 345-349.
Chapman, A. L., A. B. Rickinson, W. A. Thomas, R. F. Jarrett, J. Crocker and S. P. Lee (2001). "Epstein-Barr virus-specific cytotoxic T lymphocyte responses in the blood and tumor site of Hodgkin's disease patients: implications for a T-cell-based therapy." Cancer Res 61(16): 6219-6226.
Crotzer, V. L., R. E. Christian, J. M. Brooks, J. Shabanowitz, R. E. Settlage, J. A. Marto, F. M. White, A. B. Rickinson, D. F. Hunt and V. H. Engelhard (2000). "Immunodominance among EBV-derived epitopes restricted by HLA-B27 does not correlate with epitope abundance in EBV-transformed B-lymphoblastoid cell lines." J Immunol 164(12): 6120-6129.
de Campos-Lima, P. O., V. Levitsky, J. Brooks, S. P. Lee, L. F. Hu, A. B. Rickinson and M. G. Masucci (1994). "T cell responses and virus evolution: loss of HLA A11-restricted CTL epitopes in Epstein-Barr virus isolates from highly A11-positive populations by selective mutation of anchor residues." J Exp Med 179(4): 1297-1305.
Duraiswamy, J., J. M. Burrows, M. Bharadwaj, S. R. Burrows, L. Cooper, N. Pimtanothai and R. Khanna (2003). "Ex vivo analysis of T-cell responses to Epstein-Barr virus-encoded oncogene latent membrane protein 1 reveals highly conserved epitope sequences in virus isolates from diverse geographic regions." J Virol 77(13): 7401-7410.
Fogg, M. H., L. J. Wirth, M. Posner and F. Wang (2009). "Decreased EBNA-1-specific CD8+ T cells in patients with Epstein-Barr virus-associated nasopharyngeal carcinoma." Proc Natl Acad Sci U S A 106(9): 3318-3323.
Gavioli, R., M. G. Kurilla, P. O. de Campos-Lima, L. E. Wallace, R. Dolcetti, R. J. Murray, A. B. Rickinson and M. G. Masucci (1993). "Multiple HLA A11-restricted cytotoxic T-lymphocyte epitopes of different immunogenicities in the Epstein-Barr virus-encoded nuclear antigen 4." J Virol 67(3): 1572-1578.
Green, K. J., J. J. Miles, J. Tellam, W. J. van Zuylen, G. Connolly and S. R. Burrows (2004). "Potent T cell response to a class I-binding 13-mer viral epitope and the influence of HLA micropolymorphism in controlling epitope length." Eur J Immunol 34(9): 2510-2519.
Hill, A., A. Worth, T. Elliott, S. Rowland-Jones, J. Brooks, A. Rickinson and A. McMichael (1995). "Characterization of two Epstein-Barr virus epitopes restricted by HLA-B7." Eur J Immunol 25(1): 18-24.
Hill, A. B., S. P. Lee, J. S. Haurum, N. Murray, Q. Y. Yao, M. Rowe, N. Signoret, A. B. Rickinson and A. J. McMichael (1995). "Class I major histocompatibility complex-restricted cytotoxic T lymphocytes specific for Epstein-Barr virus (EBV)-transformed B lymphoblastoid cell lines against which they were raised." J Exp Med 181(6): 2221-2228.
Hislop, A. D., G. S. Taylor, D. Sauce and A. B. Rickinson (2007). "Cellular responses to viral infection in humans: lessons from Epstein-Barr virus." Annu Rev Immunol 25: 587-617.
Ito, Y., A. Demachi-Okamura, R. Ohta, Y. Akatsuka, K. Nishida, K. Tsujimura, Y. Morishima, T. Takahashi and K. Kuzushima (2007). "Full-length EBNA1 mRNA-transduced dendritic cells stimulate cytotoxic T lymphocytes recognizing a novel HLA-Cw*0303- and -Cw*0304-restricted epitope on EBNA1-expressing cells." J Gen Virol 88(Pt 3): 770-780.
Kerr, B. M., N. Kienzle, J. M. Burrows, S. Cross, S. L. Silins, M. Buck, E. M. Benson, B. Coupar, D. J. Moss and T. B. Sculley (1996). "Identification of type B-specific and cross-reactive cytotoxic T-lymphocyte responses to Epstein-Barr virus." J Virol 70(12): 8858-8864.
Khanna, R. and S. R. Burrows (2000). "Role of cytotoxic T lymphocytes in Epstein-Barr virus-associated diseases." Annu Rev Microbiol 54: 19-48.
Khanna, R., S. R. Burrows, M. G. Kurilla, C. A. Jacob, I. S. Misko, T. B. Sculley, E. Kieff and D. J. Moss (1992). "Localization of Epstein-Barr virus cytotoxic T cell epitopes using recombinant vaccinia: implications for vaccine development." J Exp Med 176(1): 169-176.
Khanna, R., S. R. Burrows, D. J. Moss and S. L. Silins (1996). "Peptide transporter (TAP-1 and TAP-2)-independent endogenous processing of Epstein-Barr virus (EBV) latent membrane protein 2A: implications for cytotoxic T-lymphocyte control of EBV-associated malignancies." J Virol 70(8): 5357-5362.
Khanna, R., M. Sherritt and S. R. Burrows (1999). "EBV structural antigens, gp350 and gp85, as targets for ex vivo virus-specific CTL during acute infectious mononucleosis: potential use of gp350/gp85 CTL epitopes for vaccine design." J Immunol 162(5): 3063-3069.
Kienzle, N., T. B. Sculley, L. Poulsen, M. Buck, S. Cross, N. Raab-Traub and R. Khanna (1998). "Identification of a cytotoxic T-lymphocyte response to the novel BARF0 protein of Epstein-Barr virus: a critical role for antigen expression." J Virol 72(8): 6614-6620.
Lautscham, G., T. Haigh, S. Mayrhofer, G. Taylor, D. Croom-Carter, A. Leese, S. Gadola, V. Cerundolo, A. Rickinson and N. Blake (2003). "Identification of a TAP-independent, immunoproteasome-dependent CD8+ T-cell epitope in Epstein-Barr virus latent membrane protein 2." J Virol 77(4): 2757-2761.
Lee, S. P., A. T. Chan, S. T. Cheung, W. A. Thomas, D. CroomCarter, C. W. Dawson, C. H. Tsai, S. F. Leung, P. J. Johnson and D. P. Huang (2000). "CTL control of EBV in nasopharyngeal carcinoma (NPC): EBV-specific CTL responses in the blood and tumors of NPC patients and the antigen-processing function of the tumor cells." J Immunol 165(1): 573-582.
Lee, S. P., W. A. Thomas, N. W. Blake and A. B. Rickinson (1996). "Transporter (TAP)-independent processing of a multiple membrane-spanning protein, the Epstein-Barr virus latent membrane protein 2." Eur J Immunol 26(8): 1875-1883.
Lee, S. P., W. A. Thomas, R. J. Murray, F. Khanim, S. Kaur, L. S. Young, M. Rowe, M. Kurilla and A. B. Rickinson (1993). "HLA A2.1-restricted cytotoxic T cells recognizing a range of Epstein-Barr virus isolates through a defined epitope in latent membrane protein LMP2." J Virol 67(12): 7428-7435.
Martorelli, D., K. Houali, L. Caggiari, E. Vaccher, L. Barzan, G. Franchin, A. Gloghini, A. Pavan, A. Da Ponte, R. M. Tedeschi, V. De Re, A. Carbone, T. Ooka, P. De Paoli and R. Dolcetti (2008). "Spontaneous T cell responses to Epstein-Barr virus-encoded BARF1 protein and derived peptides in patients with nasopharyngeal carcinoma: bases for improved immunotherapy." Int J Cancer 123(5): 1100-1107.
Meij, P., A. Leen, A. B. Rickinson, S. Verkoeijen, M. B. Vervoort, E. Bloemena and J. M. Middeldorp (2002). "Identification and prevalence of CD8(+) T-cell responses directed against Epstein-Barr virus-encoded latent membrane protein 1 and latent membrane protein 2." Int J Cancer 99(1): 93-99.
Morgan, S. M., G. W. Wilkinson, E. Floettmann, N. Blake and A. B. Rickinson (1996). "A recombinant adenovirus expressing an Epstein-Barr virus (EBV) target antigen can selectively reactivate rare components of EBV cytotoxic T-lymphocyte memory in vitro." J Virol 70(4): 2394-2402.
Pepperl, S., G. Benninger-Doring, S. Modrow, H. Wolf and W. Jilg (1998). "Immediate-early transactivator Rta of Epstein-Barr virus (EBV) shows multiple epitopes recognized by EBV-specific cytotoxic T lymphocytes." J Virol 72(11): 8644-8649.
Pudney, V. A., A. M. Leese, A. B. Rickinson and A. D. Hislop (2005). "CD8+ immunodominance among Epstein-Barr virus lytic cycle antigens directly reflects the efficiency of antigen presentation in lytically infected cells." J Exp Med 201(3): 349-360.
Quinn, L. L., J. Zuo, R. J. Abbott, C. Shannon-Lowe, R. J. Tierney, A. D. Hislop and M. Rowe (2014). "Cooperation between Epstein-Barr virus immune evasion proteins spreads protection from CD8+ T cell recognition across all three phases of the lytic cycle." PLoS Pathog 10(8): e1004322.
Redchenko, I. V. and A. B. Rickinson (1999). "Accessing Epstein-Barr virus-specific T-cell memory with peptide-loaded dendritic cells." J Virol 73(1): 334-342.
Rist, M. J., A. Theodossis, N. P. Croft, M. A. Neller, A. Welland, Z. Chen, L. C. Sullivan, J. M. Burrows, J. J. Miles, R. M. Brennan, S. Gras, R. Khanna, A. G. Brooks, J. McCluskey, A. W. Purcell, J. Rossjohn and S. R. Burrows (2013). "HLA peptide length preferences control CD8+ T cell responses." J Immunol 191(2): 561-571.
Saulquin, X., M. Bodinier, M. A. Peyrat, A. Hislop, E. Scotet, F. Lang, M. Bonneville and E. Houssaint (2001). "Frequent recognition of BCRF1, a late lytic cycle protein of Epstein-Barr virus, in the HLA-B*2705 context: evidence for a TAP-independent processing." Eur J Immunol 31(3): 708-715.
Saulquin, X., C. Ibisch, M. A. Peyrat, E. Scotet, M. Hourmant, H. Vie, M. Bonneville and E. Houssaint (2000). "A global appraisal of immunodominant CD8 T cell responses to Epstein-Barr virus and cytomegalovirus by bulk screening." Eur J Immunol 30(9): 2531-2539.
Schmidt, C., S. R. Burrows, T. B. Sculley, D. J. Moss and I. S. Misko (1991). "Nonresponsiveness to an immunodominant Epstein-Barr virus-encoded cytotoxic T-lymphocyte epitope in nuclear antigen 3A: implications for vaccine strategies." Proc Natl Acad Sci U S A 88(21): 9478-9482.
Scotet, E., J. David-Ameline, M. A. Peyrat, A. Moreau-Aubry, D. Pinczon, A. Lim, J. Even, G. Semana, J. M. Berthelot, R. Breathnach, M. Bonneville and E. Houssaint (1996). "T cell response to Epstein-Barr virus transactivators in chronic rheumatoid arthritis." J Exp Med 184(5): 1791-1800.
Shi, Y., K. D. Smith, M. G. Kurilla and C. T. Lutz (1997). "Cytotoxic CD8+ T cells recognize EBV antigen but poorly kill autologous EBV-infected B lymphoblasts: immunodominance is elicited by a peptide epitope that is presented at low levels in vitro." J Immunol 159(4): 1844-1852.
Steven, N. M., N. E. Annels, A. Kumar, A. M. Leese, M. G. Kurilla and A. B. Rickinson (1997). "Immediate early and early lytic cycle proteins are frequent targets of the Epstein-Barr virus-induced cytotoxic T cell response." J Exp Med 185(9): 1605-1617.
Steven, N. M., A. M. Leese, N. E. Annels, S. P. Lee and A. B. Rickinson (1996). "Epitope focusing in the primary cytotoxic T cell response to Epstein-Barr virus and its relationship to T cell memory." J Exp Med 184(5): 1801-1813.
Straathof, K. C., C. M. Bollard, U. Popat, M. H. Huls, T. Lopez, M. C. Morriss, M. V. Gresik, A. P. Gee, H. V. Russell, M. K. Brenner, C. M. Rooney and H. E. Heslop (2005). "Treatment of nasopharyngeal carcinoma with Epstein-Barr virus--specific T lymphocytes." Blood 105(5): 1898-1904.
Straathof, K. C., A. M. Leen, E. L. Buza, G. Taylor, M. H. Huls, H. E. Heslop, C. M. Rooney and C. M. Bollard (2005). "Characterization of latent membrane protein 2 specificity in CTL lines from patients with EBV-positive nasopharyngeal carcinoma and lymphoma." J Immunol 175(6): 4137-4147.
Tsang, M. L. and C. Munz (2011). "Cytolytic T lymphocytes from HLA-B8+ donors frequently recognize the Hodgkin's lymphoma associated latent membrane protein 2 of Epstein Barr virus." Herpesviridae 2(1): 4.
Tynan, F. E., D. Elhassen, A. W. Purcell, J. M. Burrows, N. A. Borg, J. J. Miles, N. A. Williamson, K. J. Green, J. Tellam, L. Kjer-Nielsen, J. McCluskey, J. Rossjohn and S. R. Burrows (2005). "The immunogenicity of a viral cytotoxic T cell epitope is controlled by its MHC-bound conformation." J Exp Med 202(9): 1249-1260.
Voo, K. S., T. Fu, H. Y. Wang, J. Tellam, H. E. Heslop, M. K. Brenner, C. M. Rooney and R. F. Wang (2004). "Evidence for the presentation of major histocompatibility complex class I-restricted Epstein-Barr virus nuclear antigen 1 peptides to CD8+ T lymphocytes." J Exp Med 199(4): 459-470.
Wang, B., K. Yao, G. Liu, F. Xie, F. Zhou and Y. Chen (2009). "Computational prediction and identification of Epstein-Barr virus latent membrane protein 2A antigen-specific CD8+ T-cell epitopes." Cell Mol Immunol 6(2): 97-103.
Whitney, B. M., A. T. Chan, A. B. Rickinson, S. P. Lee, C. K. Lin and P. J. Johnson (2002). "Frequency of Epstein-Barr virus-specific cytotoxic T lymphocytes in the blood of Southern Chinese blood donors and nasopharyngeal carcinoma patients." J Med Virol 67(3): 359-363.
Woodberry, T., T. J. Suscovich, L. M. Henry, J. K. Davis, N. Frahm, B. D. Walker, D. T. Scadden, F. Wang and C. Brander (2005). "Differential targeting and shifts in the immunodominance of Epstein-Barr virus--specific CD8 and CD4 T cell responses during acute and persistent infection." J Infect Dis 192(9): 1513-1524.
